# Supplementary material for: NMR and MS reveal characteristic metabolome atlas and optimize esophageal squamous cell carcinoma early detection
Source: Nat Commun. 2024 Mar 19;15:2463. doi: 10.1038/s41467-024-46837-0 (PMC10951220; doi:10.1038/s41467-024-46837-0)
Supplement: Supplementary file 5 — Supplementary Data 1 [file 41467_2024_46837_MOESM5_ESM.xlsx]

## Sheet: Supplementary Data 1
Supplementary Data 1. Screening of key differential metabolites in ESCC tissues incorporating NMR and MS-based metabolomics data.
Metabolite	Previous discovery set (ESCC vs. HC, 400 MHz NMR)			Validation Set (Early ESCC vs. Normal, 600 MHz NMR & targeted MS)			O2PLS
	Study 1 FC	Study 2 FC	Study 3 FC	T12 600M NMR FC	AUC	T12 MS targeted quantification
2-hydroxybutyrate				1.658	0.858		√
3-Hydroxybutyrate				1.315	0.869		√
3-Hydroxypropionic acid				0.79	0.82	↓	√
Acetate	↑	↑		1.565	0.913	↑
Adenine				1.502	0.768	↑	√
Alanine	↓	↓	↓	0.826	0.716	↓	√
Arginine			↑	1.629	0.893	↑	√
Asparagine			↑	3.366	0.99	↑	√
beta-Glucose	↓	↓	↓	0.77	0.782	↓	√
Bile acid				1.512	0.844		√
Choline	↑	↑	↑	1.153	0.851	↑
Creatine	↓	↓	↓	0.792	0.716	↑	√
Ethanol				0.572	0.9	↑	√
Flavin mononucleotide				1.212	0.775	↑	√
Glutamate	↑	↑	↑	1.502	0.969	↑	√
Glutamine	↓	↓	↓	0.805	0.817	↓	√
Glutathione				3.169	0.969	↑	√
Glycine	↑	↑	↑	1.251	0.772	↑
Histidine				1.535	0.976		√
Hypoxanthine				0.869	0.536	↑
Inosine		↓	↓	1.392	0.758	↓
Isobutyrate				1.438	0.869		√
Isocitric acid	↓	↓	↓	0.781	0.851	↓	√
Isoleucine	↑	↑	↑	1.442	0.955		√
Lactate	↓	↓	↓	1.06	0.505	↑
Leucine	↑	↑	↑	1.318	0.851	↑	√
Lysine			↑	1.125	0.782	↑
Malate				1.244	0.841	↓	√
Methylamine				1.603	0.979		√
Ornithine				1.105	0.779	↑
Phenylalanine				1.429	0.83	↑	√
Phosphocholine		↑	↑	1.57	0.848	↑	√
Proline				1.211	0.851	↑	√
Propionate				1.321	0.931	↑	√
Pyruvate		↑	↓	1.281	0.872	↓	√
Sarcosine				0.549	0.938	↓	√
Succinate	↑	↑	↑	1.031	0.554	↑
Taurine	↓	↓	↓	0.71	0.879	↓	√
Threonine	↓			1.135	0.765	↑
Trimethylamine N-oxide				0.894	0.751	↓	√
Tryptophan				2.754	0.976	↑	√
Tyrosine				1.344	0.806	↑	√
Uridine				1.475	0.779	↑	√
Valine	↑	↑	↑	1.329	0.83	↑
Abbreviations: FC: Fold change; AUC: Areas Under the Curve. ↑: Up-regulation; ↓: Down-regulation. O2PLS: Two-way orthogonal partial least squares; √: The two groups of metabolite variables were closely correlated.
