# Supplementary material for: NMR and MS reveal characteristic metabolome atlas and optimize esophageal squamous cell carcinoma early detection
Source: Nat Commun. 2024 Mar 19;15:2463. doi: 10.1038/s41467-024-46837-0 (PMC10951220; doi:10.1038/s41467-024-46837-0)
Supplement: Supplementary file 6 — Supplementary Data 2 [file 41467_2024_46837_MOESM6_ESM.xlsx]

## Sheet: Tissue resonance assignments
Supplementary Data 2. Resonance assignments of metabolites in 1H-NMR spectra of tissues, with characteristic peaks underlined.
Abbreviation	Metabolites	1H chemical shift (ppm) (multiplicity)
HB	2-hydroxybutyrate	0.90 (t)
3-HB	3-Hydroxybutyrate	2.31 (d); 2.39 (dd); 4.16 (m)
3-HP	3-Hydroxypropionic acid	2.62 (t)
3-MH	3-Methylhistidine	7.69 (s)
Ace	Acetate	1.92 (s)
Act	Acetoin	1.42 (d); 4.44 (t)
A	Adenine	8.01 (s)
ADP	Adenosine diphosphate	8.53 (s)
AMP	Adenosine monophosphate	8.61 (s)
Ala	Alanine	1.48 (d)
α-Glc	alpha-Glucose	3.54 (dd); 3.72 (t); 3.84 (m); 5.24 (d)
KIV	alpha-Ketoisovalerate	1.14 (d)
Arg	Arginine	1.57 (m)
Asn	Asparagine	2.84 (dd); 2.95 (dd); 3.98 (dd)
Asp	Aspartate	2.66 (dd); 2.80 (dd)
β-Glc	beta-Glucose	3.23 (dd); 3.40 (t); 3.46 (dd); 3.49 (t); 3.73 (t); 3.90 (dd); 4.65 (d)
BA	Bile acid	0.74 (m)
Bu	Butyrate	0.87 (t)
Cho	Choline	3.19 (s)
Cit	Citrate	2.53 (d); 2.66 (d)
Cr	Creatine	3.03 (s); 3.93 (s)
DMA	Dimethylamine	2.71 (s)
Eth	Ethanol	1.18 (t); 3.65 (q)
FMN	Flavin mononucleotide	4.37 (dd)
For	Formate	8.46 (s)
Fum	Fumarate	6.52 (s)
Glu	Glutamate	2.08 (m); 2.12 (m); 2.35(m)
Gln	Glutamine	2.14 (m); 2.45 (m); 3.78 (t)
GSH	Glutathione	2.57 (t); 2.92 (d); 4.56 (t)
G	Glycerol	3.58 (m)
GPC	Glycerophosphorylcholine	3.21 (s); 4.33 (m)
Gly	Glycine	3.56 (s)
His	Histidine	3.15 (dd); 7.09 (d); 7.88(d)
HX	Hypoxanthine	8.19 (s); 8.21 (s)
Ino	Inosine	4.41 (t); 6.10 (d); 8.35 (s)
IB	Isobutyrate	1.07 (d)
Ici	Isocitric acid	2.51 (dd)
Ile	Isoleucine	0.94 (t); 1.01 (d); 1.97 (m)
Ita	Itaconic acid	3.17 (d); 5.56 (m)
Lac	Lactate	1.33 (d); 4.11 (q)
Leu	Leucine	0.96 (t)
L	Lipid	5.41 (br); 5.69 (br)
LDL	Low Density Lipoprotein	1.27 (br)
Lys	Lysine	1.41 (m); 1.72 (m); 1.91 (m); 3.02 (t); 3.76 (t)
Mal	Malate	4.28 (dd)
M	Malonate	3.12 (s)
MA	Methylamine	2.59 (s)
MMA	Methylmalonate	1.23 (d)
m-I	myo-Inositol	3.30 (t); 3.62 (m); 4.06 (t)
NAA	N-Acetyl-aspartate	2.69 (dd)
NADP+	Nicotinamide adenine dinucleotide phosphate	5.94 (dd); 8.28 (s); 8.42 (s)
NADPH	Nicotinamide adenine dinucleotide phosphate hydrogen	8.48 (s)
Orn	Ornithine	1.94 (m); 3.06 (t)
Pal	Palmitic acid	1.64 (s)
Phe	Phenylalanine	7.33 (dd); 7.37 (t); 7.43 (t)
PC	Phosphocholine	3.20 (s)
Pro	Proline	2.99 (m)
PA	Propionate	2.17 (q)
Py	Pyruvate	2.37 (s)
Sar	Sarcosine	2.75 (s)
Suc	Succinate	2.40 (s)
Tau	Taurine	3.26 (t); 3.42 (t)
THEO	Theophylline	3.34 (s)
Thr	Threonine	4.24 (m)
Tri	Trigonelline	4.43 (s)
TMA	Trimethylamine	2.88 (s)
TMAO	Trimethylamine N-oxide	3.24 (s)
Trp	Tryptophan	7.54 (d); 7.74 (d)
Tyr	Tyrosine	6.90 (d); 7.19 (d)
U	Uracil	5.81 (d)
Ud	Uridine	5.90 (d); 5.92 (d); 6.08 (d)
UDG	Uridine diphosphate glucose	5.62 (dd); 8.11 (d)
Val	Valine	0.99 (d); 1.04 (d); 2.26 (m)
VLDL	Very Low Density Lipoprotein	1.30 (br)
Abbreviations: multiplicity: s: singlet; d: doublet; t: triplet; q: quartet; dd: doublet of doublets; m, multiplet; br: broad resonance.

## Sheet: Biofluid resonance assignments 
Supplementary Data 2. Resonance assignments of metabolites in 1H-NMR spectra of serum and urine, with characteristic peaks underlined.
Abbreviation	Metabolites	Serum 1H chemical shift (ppm) (multiplicity)	Urine 1H chemical shift (ppm) (multiplicity)
1-MH	1-Methylhistidine	7.01 (s); 7.58 (s)	7.03 (s); 7.69 (s)
HB	2-hydroxybutyrate		0.89 (t)
3-HB	3-Hydroxybutyrate	1.20 (d); 2.31 (dd); 2.41 (dd); 4.16 (m)	1.20 (d); 2.28 (dd); 2.40 (dd); 4.18 (m)
MHM	3-Methoxy-4-hydroxymandelate		6.93 (d); 6.98 (d)
3-MH	3-Methylhistidine		8.05 (s)
4-HB	4-Hydroxybutyrate		1.82 (s)
HIA	5-Hydroxyindole-3-acetate		7.06 (s); 7.23 (s); 7.38 (d)
AD	Acetamide		1.99 (s)
Ace	Acetate	1.92 (s)	1.92 (s)
AA	Acetoacetate	2.28 (s)	2.29 (s)
Act	Acetone	2.23 (s)	2.24 (s)
Ach	Acetylcholine		3.23 (s)
Ala	Alanine	1.48 (d)	1.49 (d)
Alt	Allantoate		5.35 (m)
All	Allantoin		5.39 (s)
α-Glc	alpha-Glucose	3.42 (t); 3.54 (dd); 3.72 (t); 3.84 (m); 5.24 (d)	3.54 (dd); 3.70 (m); 3.83 (m); 5.25 (d)
HIB	alpha-Hydroxyisobutyric acid		1.36 (s)
KIV	alpha-Ketoisovalerate	1.14 (d)	1.11 (d); 1.17 (d)
AH	Aminohippurate		6.91 (d)
Ab	Anabasine		7.87 (m); 8.39 (d); 8.52 (d); 8.55 (m)
Ara	Arabinose		4.49 (d)
Arg	Arginine	1.70 (m); 1.90 (m)
Asc	Ascorbate		4.03 (m); 4.53 (d)
Asn	Asparagine	2.95 (dd); 3.99 (m)	2.82 (dd); 2.91 (dd);
Ben	Benzoate		7.48 (t)
AIB	beta-aminoisobutyrate	1.17 (d)
β-Glc	beta-Glucose	3.25 (dd); 3.41 (t); 3.46 (dd); 3.49 (t); 3.73 (t); 3.90 (dd); 4.65 (d)	3.27 (dd); 3.46 (m); 3.49 (t); 3.91 (dd); 4.66 (d)
BA	Bile acid	0.70 (m), 0.75 (m)	0.66 (m), 0.75 (m)
Bu	Butyrate		0.87 (t)
Cho	Choline	3.20 (s)	3.20 (s)
Cit	Citrate	2.53 (d); 2.68 (d)	2.54 (d); 2.68 (d)
Cr	Creatine	3.04 (s); 3.93 (s)	3.04 (s); 3.94 (s)
Cn	Creatinine		3.05 (s); 4.06 (s)
DMA	Dimethylamine		2.72 (s)
Eth	Ethanol		3.65 (q)
EA	Ethanolamine		3.16 (t)
For	Formate	8.46 (s)	8.47 (s)
Fum	Fumarate	6.52 (s)
Glu	Glutamate	2.08 (m); 2.12 (m); 2.35(m)	2.10 (m); 2.12 (m); 2.35 (m)
Gln	Glutamine	2.14 (m); 2.45 (m); 3.78 (t)	2.46 (m); 3.78 (t)
G	Glycerol	3.58 (m); 3.66 (m)
GPC	Glycerophosphorylcholine	3.23 (s); 3.35 (s)
Gly	Glycine	3.56 (s)	3.57 (s)
GA	Guanidoacetate		3.80 (s)
Hip	Hippurate		3.97 (d); 7.56 (t); 7.64 (t); 7.84 (d)
His	Histidine	7.09 (s); 7.84 (s)	3.12 (m); 7.12 (s); 7.97 (s)
HG	Homogentisate		6.67 (d); 6.71 (s); 6.78 (d)
HX	Hypoxanthine	8.19 (s); 8.21 (s)	8.20 (s); 8.22 (s)
IL	Indole-3-lactate		7.18 (d); 7.76 (d)
Ino	Inosine		4.41 (dd); 8.34 (s)
IB	Isobutyrate	1.07 (d)	1.07 (d)
Ile	Isoleucine	0.94 (t); 1.01 (d)	0.94 (t); 1.01 (d)
Lac	Lactate	1.33 (d); 4.11 (q)	1.34 (d); 4.12 (q)
Leu	Leucine	0.96 (t)	0.97 (t)
L	Lipid	2.02 (br); 2.23 (br); 2.80 (br); 5.30 (br)
LDL	Low Density Lipoprotein	0.86 (br); 1.28 (br)
Lys	Lysine	1.42 (m); 1.73 (m); 1.89 (m); 3.02 (t); 3.76 (t)	1.74 (m); 1.91 (m); 3.02 (t); 3.75 (t)
Mal	Malate		4.30 (m)
M	Malonate	3.15 (s)	3.12 (s)
MTT	Maltotriose		4.70 (d)
Mol	Methanol	3.36 (s)	3.37 (s)
Met	Methionine	2.14 (s); 2.16 (m); 2.65 (t)	2.62 (t)
MG	Methylguanidine		2.87 (s)
MMA	Methylmalonate		1.24 (d)
m-I	myo-Inositol	3.27 (t); 3.62 (m); 4.06 (m)
DMG	N,N-Dimethylglycine	2.93 (s)	2.93 (s)
NAA	N-Acetyl-aspartate		2.03 (s)
NAG	N-Acetyl-glycoprotein	2.04 (s)	2.05 (s)
NMN	N-Methylnicotinamide		8.91 (d); 8.98 (d); 9.29 (s)
OAG	O-Acetyl-glycoprotein		2.07 (s)
Orn	Ornithine	3.06 (t)
p-HPA	para-Hydrxoyphenylacetate		6.87 (d); 7.17 (d)
PAGln	Phenylacetylglutamine		7.36 (m)
PAG	Phenylacetylglycine		3.68 (s); 3.73 (d); 7.30 (m); 7.43 (m)
Phe	Phenylalanine	7.33 (dd); 7.37 (t); 7.43 (t)
PC	Phosphocholine	3.21 (s)
Py	Pyruvate	2.37 (s)	2.35 (s)
RFN	Riboflavin		3.96 (d)
Sar	Sarcosine	2.72 (s)	2.76 (s); 3.63 (s)
Seb	Sebacate		1.31 (m); 1.55 (t); 2.18 (t)
Suc	Succinate		2.37 (s)
Sum	Succinimide		2.79 (s)
Tau	Taurine		3.31 (t); 3.43 (t)
Thr	Threonine	4.26 (m)
Aco	trans-Aconitate		6.60 (s)
Tre	Trehalose		5.21 (d)
Tri	Trigonelline		4.44 (s); 8.01 (m); 8.85 (t); 9.13 (s)
TMA	Trimethylamine	2.90 (s)
TMAO	Trimethylamine N-oxide	3.27 (s)	3.27 (s)
Trp	Tryptophan		7.21 (d); 7.28 (m); 7.33 (s); 7.51 (d); 7.71 (d)
Tyr	Tyrosine	6.90 (d); 7.19 (d)
Ud	Uridine	5.90 (d); 5.92 (d)
UDG	Uridine diphosphate glucose	5.62 (dd)
Val	Valine	0.99 (d); 1.04 (d)	0.99 (d); 1.05 (d)
VLDL	Very Low Density Lipoprotein	0.89 (br); 1.30 (br); 1.58 (br)
Abbreviations: multiplicity: s: singlet; d: doublet; t: triplet; q: quartet; dd: doublet of doublets; m, multiplet; br: broad resonance.
