# Supplementary material for: NMR and MS reveal characteristic metabolome atlas and optimize esophageal squamous cell carcinoma early detection
Source: Nat Commun. 2024 Mar 19;15:2463. doi: 10.1038/s41467-024-46837-0 (PMC10951220; doi:10.1038/s41467-024-46837-0)
Supplement: Supplementary file 7 — Supplementary Data 3 [file 41467_2024_46837_MOESM7_ESM.xlsx]

## Sheet: NMR-Tissue Statistical analysis
Supplementary Data 3. Statistical analysis of the differential metabolites between the ESCC tissues, the early- and late-stage ESCC tissues and normal mucosa groups.
Metabolites	ESCC tissue vs. Normal mucosa					Early ESCC tissue vs. Normal mucosa					Early ESCC tissue vs. Advanced ESCC tissue				Advanced ESCC tissue vs. Normal mucosa
	VIP	adjusted P	|p(corr)|	FC	AUC	VIP	adjusted P	|p(corr)|	FC	AUC	VIP	adjusted P	|p(corr)|	FC	VIP	adjusted P	|p(corr)|	FC
2-hydroxybutyrate	3.437	5.61e-13	0.686	2.22	0.92	2.645	0.00171	0.628	1.658	0.858	1.936	0.00955	0.403	0.708	3.43733	6.56635e-12	0.686083	2.3475
3-Hydroxybutyrate	1.023	7.44e-07	0.693	1.184	0.88	1.193	0.019	0.683	1.315	0.869	1.435	0.313	0.296	0.968	1.02286	6.49788e-09	0.662197	1.21246
3-Hydroxypropionic acid	1.027	1.18e-09	0.788	0.788	0.84	1.094	0.00333	0.611	0.79	0.82	1.498	0.0863	0.31	1.058	1.02704	9.8365e-09	0.788191	0.764623
3-Methylhistidine	2.251	1.01e-16	0.675	0.135	0.993	2.473	3.6e-05	0.599	0.145	0.986	1.074	0.79	0.181	1.117	2.25053	9.57353e-14	0.674806	0.147794
Acetate	2.594	2.75e-12	0.577	1.652	0.909	2.871	0.000218	0.614	1.565	0.913	1.337	0.0733	0.228	0.823	2.59371	7.55365e-11	0.576583	1.73931
Acetoin	1.156	0.00171	0.623	1.191	0.66	1.504	0.182	0.666	1.256	0.713	1.292	0.148	0.254	1.123	1.15628	0.0510707	0.622617	1.10581
Adenine	0.936	2.96e-05	0.774	1.422	0.747	1.071	0.0176	0.775	1.502	0.768	0.771	0.647	0.073	1.052	0.936289	0.000294149	0.773585	1.39518
ADP	1.088	0.00822	0.44	0.726	0.651	0.884	0.489	0.048	0.799	0.574	1.717	0.0567	0.361	1.463	1.08771	0.00207974	0.439869	0.594549
Alanine	4.543	2.54e-05	0.576	0.798	0.741	4.233	0.0491	0.365	0.826	0.716	1.16	0.703	0.221	1.055	4.54349	2.78665e-05	0.575676	0.793405
alpha-Glucose	1.872	7.87e-15	0.682	0.342	0.946	1.795	0.000218	0.334	0.451	0.903	1.716	0.0497	0.353	1.429	1.8718	3.27141e-13	0.682487	0.283544
alpha-Ketoisovalerate	0.776	0.122	0.277	0.92	0.584	0.993	0.304	0.109	0.867	0.602	1.534	0.209	0.33	0.829	0.775609	0.373686	0.276816	0.916983
AMP	0.639	0.0114	0.246	0.646	0.643	0.819	0.146	0.082	0.546	0.664	0.595	0.37	0.079	1.127	0.639084	0.0134152	0.246459	0.580945
Arginine	2.162	1.84e-14	0.777	2.051	0.946	1.678	0.000533	0.746	1.629	0.893	1.885	0.0234	0.396	0.739	2.16205	4.28362e-13	0.776922	2.17924
Asparagine	2.78	1.04e-16	0.852	3.474	0.986	2.882	3.6e-05	0.855	3.366	0.99	1.019	0.804	0.198	0.996	2.78012	1.48203e-13	0.852283	3.40047
Aspartate	1.154	0.0684	0.755	0.926	0.636	1.145	0.64	0.532	0.932	0.644	1.439	0.954	0.275	1.005	1.15435	0.0141398	0.755244	0.918049
beta-Glucose	2.751	4.41e-15	0.849	0.431	0.954	2.238	0.000115	0.548	0.77	0.931	1.978	0.0497	0.419	1.247	2.75124	3.3603e-13	0.848745	0.383957
Bile acid	0.624	1.86e-08	0.759	1.512	0.826	0.677	0.00238	0.745	1.523	0.844	0.997	0.457	0.103	1.046	0.623629	9.65113e-07	0.758604	1.4407
Butyrate	0.824	3.52e-06	0.53	1.251	0.776	0.91	0.0067	0.515	1.219	0.806	1.158	0.446	0.144	1.01	0.824439	7.81846e-05	0.52978	1.20098
Choline	1.436	0.00122	0.371	1.144	0.706	1.618	0.0041	0.482	1.153	0.851	1.09	0.647	0.215	0.923	1.43552	0.00440079	0.37068	1.18175
Citrate	1.707	0.0556	0.752	0.944	0.596	1.902	0.464	0.743	0.962	0.554	0.992	0.215	0.175	1.03	1.70743	0.041904	0.752421	0.940627
Creatine	7.184	3.3e-08	0.667	0.772	0.81	7.098	0.0384	0.365	0.792	0.716	0.862	0.245	0.123	1.116	7.18382	1.01144e-08	0.666708	0.723168
Dimethylamine	0.99	0.000252	0.471	1.141	0.732	0.654	0.0719	0.375	1.119	0.72	1.243	0.939	0.208	0.987	0.989676	0.00176497	0.470906	1.15532
Ethanol	8.344	2.77e-15	0.574	0.549	0.958	9.108	0.000239	0.28	0.572	0.9	1.182	0.894	0.246	1.017	8.34426	5.52857e-13	0.574336	0.548058
Flavin mononucleotide	1.071	5.45e-05	0.645	1.212	0.745	1.27	0.0205	0.637	1.166	0.775	1.519	0.0863	0.31	1.054	1.07137	0.00246199	0.644951	1.15206
Formate	0.179	0.000798	0.462	1.427	0.701	0.195	0.0571	0.447	1.377	0.713	0.884	0.493	0.146	0.894	0.178885	0.0022433	0.462332	1.5476
Fumarate	1.146	1.29e-11	0.751	0.538	0.886	0.979	0.00303	0.021	0.578	0.813	0.898	0.76	0.17	1.069	1.14642	3.7495e-10	0.750917	0.502976
Glutamate	3.118	4.41e-15	0.77	1.446	0.96	3.255	5.21e-05	0.772	1.502	0.969	1.189	0.277	0.224	0.97	3.11812	8.77809e-13	0.770305	1.51908
Glutamine	3.184	3.26e-11	0.746	0.738	0.877	2.748	0.00303	0.367	0.805	0.817	2.288	0.0126	0.48	1.188	3.18395	1.65272e-10	0.745743	0.682767
Glutathione	1.676	1.04e-16	0.862	3.219	0.986	1.745	3.62e-05	0.84	3.169	0.969	1.184	0.775	0.18	0.998	1.67608	9.57353e-14	0.861969	3.15367
Glycerol	1.882	0.00239	0.535	1.133	0.694	1.461	0.205	0.517	1.1	0.661	1.533	0.303	0.32	0.908	1.88193	0.00332175	0.534902	1.17756
Glycerophosphorylcholine	1.416	0.11	0.769	1.389	0.966	1.559	0.336	0.732	1.403	0.945	1.21	0.746	0.221	1.004	1.2448	0.074867	0.168003	0.969058
Glycine	5.029	3.11e-10	0.502	1.311	0.871	5.096	0.0176	0.485	1.251	0.772	0.912	0.0703	0.176	0.953	5.02949	7.02276e-09	0.501727	1.41192
Histidine	1.55	4.41e-15	0.784	1.497	0.958	1.606	3.62e-05	0.824	1.535	0.976	1.126	0.661	0.201	0.993	1.54977	3.65219e-12	0.783856	1.54419
Hypoxanthine	1.33	0.853	0.817	0.876	0.52	1.33	0.64	0.476	1.155	0.536	1.226	0.00334	0.24	0.866	1.33042	0.205317	0.559511	1.18252
Inosine	2.375	0.0812	0.681	1.226	0.611	3.044	0.0765	0.69	1.35	0.696	1.899	0.00808	0.392	1.116	2.37496	0.30135	0.681156	1.09672
Isobutyrate	0.957	2.18e-08	0.709	1.485	0.831	1.051	0.00143	0.756	1.438	0.869	1.062	0.985	0.156	0.916	0.957333	6.81646e-07	0.708943	1.48011
Isocitric acid	1.311	3.73e-11	0.748	0.755	0.875	1.269	0.000672	0.131	0.781	0.851	1.935	0.0974	0.394	1.073	1.31106	1.30528e-09	0.748397	0.739653
Isoleucine	1.707	5.31e-15	0.759	1.444	0.958	1.692	5.46e-05	0.718	1.442	0.955	1.434	0.17	0.26	0.946	1.7065	1.46707e-12	0.758792	1.52202
Itaconic acid	0.818	0.853	0.678	1.026	0.541	0.878	0.86	0.681	1.016	0.526	1.165	0.505	0.207	0.975	0.817939	0.62845	0.678036	1.03741
Lactate	11.368	0.2	0.625	1.06	0.594	10.332	0.745	0.63	0.984	0.505	1.837	0.253	0.386	0.918	11.3684	0.0838213	0.625345	1.09807
Leucine	2.642	0.777	0.669	1.332	0.894	2.376	0.00198	0.617	1.318	0.851	1.443	0.341	0.263	0.951	2.64237	4.53649e-10	0.669293	1.40313
Lipid	0.481	0.408	0.498	1.07	0.893	2.266	0.931	0.158	0.625	0.841	1.381	0.689	0.266	1.104	2.41636	1.29021e-10	0.681025	0.519657
Low Density Lipoprotein	0.47	0.306	0.434	1.028	0.578	0.564	0.539	0.354	1.013	0.599	1	0.35	0.139	1.029	0.470267	0.546274	0.433975	1.00182
Lysine	0.951	0.000175	0.519	1.098	0.734	1.043	0.0221	0.673	1.125	0.782	1.148	0.834	0.17	0.996	0.950925	0.000695031	0.518822	1.11145
Malate	1.37	4.56e-06	0.65	1.194	0.775	1.845	0.00198	0.716	1.244	0.841	1.845	0.0107	0.374	1.113	1.36958	0.000619598	0.65045	1.12191
Malonate	0.601	0.236	0.611	1.04	0.596	0.679	0.555	0.67	1.022	0.585	1.053	0.568	0.169	0.973	0.601084	0.211238	0.610721	1.05141
Methylamine	1.121	1.38e-15	0.744	1.624	0.969	1.215	3.62e-05	0.761	1.603	0.979	1.236	0.594	0.202	1.009	1.12057	8.69912e-13	0.743963	1.5959
Methylmalonate	0.88	0.164	0.628	0.986	0.548	0.871	0.48	0.203	0.967	0.522	1.127	0.76	0.22	0.997	0.879932	0.251126	0.628212	0.973388
myo-Inositol	3.219	1.61e-06	0.64	0.763	0.771	3.016	0.162	0.377	0.836	0.651	1.321	0.118	0.244	1.214	3.21873	5.56869e-08	0.640161	0.722027
N-Acetyl-aspartate	0.889	0.422	0.52	0.976	0.521	0.947	0.843	0.379	0.995	0.536	1.147	0.675	0.225	0.98	0.888654	0.578151	0.520328	0.994866
NADP+	0.689	0.166	0.808	2.18	0.919	1.496	0.292	0.069	0.381	0.858	1.702	0.0126	0.341	1.336	0.341674	0.597217	0.463612	1.06389
NADPH	0.468	4.41e-15	0.702	4.644	0.955	0.542	6.79e-05	0.732	5.441	0.948	1.009	0.269	0.189	1.218	0.467728	1.93761e-12	0.702415	4.1575
Ornithine	0.782	0.0073	0.565	1.105	0.674	0.762	0.0262	0.532	1.101	0.779	1.685	0.607	0.353	0.957	0.782264	0.0178246	0.564794	1.1095
Palmitic acid	1.55	5.13e-11	0.761	1.358	0.88	1.684	0.000333	0.742	1.358	0.903	1.029	0.277	0.124	1.039	1.54998	1.48181e-08	0.760905	1.3029
Phenylalanine	1.296	3.4e-10	0.865	1.424	0.87	1.314	0.00303	0.826	1.429	0.83	1.24	0.269	0.211	0.943	1.29644	4.07568e-09	0.864675	1.52135
Phosphocholine	3.393	9.99e-10	0.455	1.329	0.86	3.297	0.0026	0.469	1.57	0.848	1.342	0.331	0.277	0.951	3.39315	5.42293e-09	0.454604	1.6036
Proline	1.485	4.42e-07	0.732	1.198	0.797	1.576	0.00198	0.738	1.211	0.851	1.439	0.23	0.263	1.028	1.48498	1.35907e-05	0.731948	1.16335
Propionate	2.517	2.72e-10	0.752	1.335	0.872	2.578	0.000184	0.846	1.321	0.931	1.326	0.607	0.247	1.019	2.517	1.10703e-07	0.751914	1.31413
Pyruvate	2.205	4.67e-11	0.655	1.274	0.895	2.318	0.00157	0.618	1.281	0.872	1.051	0.123	0.187	0.933	2.20466	1.8906e-10	0.654621	1.35136
Sarcosine	1.459	2.16e-15	0.785	0.471	0.963	1.533	8.49e-05	0.433	0.549	0.938	1.098	0.137	0.21	1.094	1.45902	4.28362e-13	0.784954	0.497771
Succinate	1.353	0.496	0.403	1.031	0.532	1.657	0.498	0.185	1.137	0.554	1.17	0.402	0.229	1.025	1.3533	0.90685	0.402593	1.0397
Taurine	6.853	1.68e-11	0.814	0.73	0.876	7.711	0.000262	0.536	0.71	0.879	1.33	0.481	0.275	1.042	6.85334	2.28902e-10	0.814244	0.719732
Theophylline	1.2	2.73e-14	0.858	1.422	0.943	1.278	0.000169	0.884	1.385	0.934	1.51	0.269	0.324	0.938	1.19972	1.79275e-12	0.857556	1.51106
Threonine	1.004	0.00415	0.608	1.126	0.688	1.191	0.0333	0.616	1.135	0.765	1.902	0.00202	0.386	1.092	1.00358	0.105034	0.607561	1.07142
Trigonelline	0.757	0.967	0.46	1.061	0.524	1.043	0.404	0.463	1.075	0.623	1.556	0.0245	0.313	1.13	0.757336	0.294129	0.459657	0.980981
Trimethylamine	0.423	0.172	0.403	1.04	0.595	0.639	0.489	0.541	1.056	0.595	1.08	0.675	0.189	1.014	0.422932	0.299729	0.402624	1.05735
Trimethylamine N-oxide	1.935	2.24e-06	0.637	0.826	0.756	2.045	0.00815	0.582	0.894	0.751	1.211	0.97	0.233	0.984	1.93452	2.8578e-05	0.63707	0.865702
Tryptophan	0.816	3.85e-16	0.893	2.754	0.98	0.818	3.62e-05	0.888	3.771	0.976	1.252	0.0796	0.242	0.836	0.816347	2.96254e-13	0.892947	3.93928
Tyrosine	1.381	5.87e-09	0.864	1.313	0.847	1.473	0.0122	0.824	1.344	0.806	1.194	0.402	0.207	0.974	1.38108	3.66903e-08	0.86435	1.37997
Uracil	0.989	1.01e-16	0.913	2.932	0.992	0.947	3.6e-05	0.91	3.687	1	0.986	0.0454	0.181	0.837	0.989375	1.14387e-13	0.912786	3.84924
Uridine	1.078	0.853	0.858	1.475	0.776	1.203	0.736	0.857	1.576	0.779	0.872	0.76	0.055	1.028	1.07751	1.04539e-05	0.858177	1.42605
Uridine diphosphate glucose	0.399	3.53e-05	0.579	1.327	0.747	0.492	0.00217	0.686	1.264	0.851	0.889	0.634	0.134	0.944	0.399033	0.000501219	0.578913	1.2927
Valine	1.881	2.66e-09	0.675	1.326	0.854	1.7	0.00503	0.73	1.329	0.83	1.044	0.402	0.183	0.973	1.881	1.68505e-08	0.675216	1.37224
Very Low Density Lipoprotein	1.865	3.56e-05	0.711	1.175	0.764	1.395	0.369	0.628	1.044	0.637	1.792	0.0132	0.379	0.87	1.86457	6.47109e-06	0.710963	1.21101
Abbreviations: VIP: Variable Importance in the Projection; FC: Fold Change; AUC: Areas Under the Curve. P-values were determined by two-sided Mann-Whitney U test with Benjamini & Hochberg (BH) adjustments for comparisons.

## Sheet: MS-Tissue Statistical analysis
Supplementary Data 3. Statistical analysis of the differential metabolites in early-stage ESCC tissues by a targeted quantitative approach.
Compound name	HMDB ID	KEGG ID	Class	Mean Early ESCC tissue	Mean Normal tissue	Detection platform
1,1-Dimethyl-prolinium	HMDB0004827	C10172	Amino acids, peptides, and analogues	0.454961	0.298827	LC-MS/MS
1,5-Anhydro-D-Glucitol	HMDB0002712	C07326	Carbohydrates and carbohydrate conjugates	60.6377	68.9359	LC-MS/MS
1-Aminopropan-2-ol	HMDB0012136	C03194	Biogenic Amines	0.287129	0.134869	LC-MS/MS
1-Methyladenosine	HMDB0003331	C02494	Nucleosides, nucleotides, and analogues	0.419956	0.34893	LC-MS/MS
1-Methylnicotinamide	HMDB0000699	C02918	Pyridines and derivatives	14.2693	3.14631	LC-MS/MS
2,4-Dihydroxybenzoic acid	HMDB0029666		Benzenoids	0.047898	0.021599	LC-MS/MS
2-Amino-2-deoxy-D-gluconic acid	HMDB0250755	C03752	Carbohydrates and carbohydrate conjugates	0.109024	0.0853519	LC-MS/MS
2-Aminooctanoic acid	HMDB0000991		Amino acids, peptides, and analogues	0.104433	0.0986673	LC-MS/MS
2'-Deoxyadenosine	HMDB0000101	C00559	Nucleosides, nucleotides, and analogues	0.0592298	0.0307501	LC-MS/MS
2'-Deoxyadenosine-5'-monophosphate	HMDB0000905	C00360	Nucleosides, nucleotides, and analogues	9.65005	2.62607	LC-MS/MS
2'-Deoxycytidine diphosphate	HMDB0001245	C00705	Nucleosides, nucleotides, and analogues	0.00128325	0.00121974	LC-MS/MS
2'-Deoxyguanosine 5'-monophosphate	HMDB0001044	C00362	Nucleosides, nucleotides, and analogues	0.100425	0.0115443	LC-MS/MS
2'-Deoxyuridine	HMDB0000012	C00526	Nucleosides, nucleotides, and analogues	0.30438	0.272674	LC-MS/MS
2'-Deoxyuridine 5'-triphosphate	HMDB0001191	C00460	Nucleosides, nucleotides, and analogues	292.502	291.022	LC-MS/MS
2-Hydroxy-3-methylbutyric acid	HMDB0000407		Organic acids and derivatives	11.7528	10.9247	LC-MS/MS
2-Hydroxyadipic acid	HMDB0000321	C02360	Organic acids and derivatives	0.435002	1.33093	LC-MS/MS
2-Hydroxybutyric acid	HMDB0000008	C05984	Organic acids and derivatives	32.7431	32.0521	LC-MS/MS
2-indolecarboxylic acid	HMDB0002285		Indoles and derivatives	8.99032	8.68078	LC-MS/MS
2-Ketoglutaric Acid	HMDB0000208	C00026	Organic acids and derivatives	14.5796	20.0502	LC-MS/MS
2-Methylcitric acid	HMDB0000379	C02225	Organic acids and derivatives	0.874153	1.06005	LC-MS/MS
2-Methylglutaric acid	HMDB0000422		Organic acids and derivatives	0.336683	0.199809	LC-MS/MS
2'-O-methylguanosine			Nucleosides, nucleotides, and analogues	0.158306	0.0740839	LC-MS/MS
2-Oxohexanoic acid	HMDB0001864	C00902	Organic acids and derivatives	0.421139	1.16534	LC-MS/MS
2-Phenylacetamide	HMDB0010715	C02505	Benzenoids	0.165978	0.100331	LC-MS/MS
2-Phenylglycine	HMDB0002210		Amino acids, peptides, and analogues	2.57262	2.18378	LC-MS/MS
2-Piperidone	HMDB0011749		Azacyclic compounds	6.51425	5.1199	LC-MS/MS
2-Thiocytidine			Nucleosides, nucleotides, and analogues	0.01482	0.0121433	LC-MS/MS
3-(Methylthio)propionate	HMDB0001527	C08276	Lipids	0.721464	0.232123	LC-MS/MS
3-Aminoisobutyric acid	HMDB0003911	C05145	Amino acids, peptides, and analogues	10.2498	27.2176	LC-MS/MS
3-Guanidinopropionic acid	HMDB0013222	C03065	Organic acids and derivatives	1.92187	1.70358	LC-MS/MS
3-Hydroxy-3-methylglutaric acid	HMDB0000355	C03761	Organic acids and derivatives	2.05984	1.59059	LC-MS/MS
3-Hydroxybutyric acid	HMDB0000011	C01089	Organic acids and derivatives	116.753	100.351	LC-MS/MS
3-Hydroxydecanoic acid	HMDB0002203		Organic acids and derivatives	0.653859	0.286446	LC-MS/MS
3-Hydroxyglutaric acid	HMDB0000428		Organic acids and derivatives	0.285205	0.817245	LC-MS/MS
3-Hydroxyisobutyric acid	HMDB0000023	C06001	Organic acids and derivatives	14.4965	22.7827	LC-MS/MS
3-Hydroxykynurenine	HMDB0000732	C02794	Amino acids, peptides, and analogues	0.87459	0.753188	LC-MS/MS
3-Hydroxypropionic acid	HMDB0000700	C01013	Organic acids and derivatives	29.5741	56.5101	LC-MS/MS
3-Indoleacrylic Acid	HMDB0000734		Indoles and derivatives	0.181086	0.0995398	LC-MS/MS
3-Indoleglyoxylic acid	HMDB0242143		Indoles and derivatives	0.0124084	0.00724444	LC-MS/MS
3-Indolepropionic acid	HMDB0002302		Indoles and derivatives	0.291651	0.288391	LC-MS/MS
3-Methoxytyrosine	HMDB0001434		Amino acids, peptides, and analogues	0.238286	0.13175	LC-MS/MS
3-Methyl-2-oxovaleric acid	HMDB0000491	C00671	Organic acids and derivatives	1.05117	3.84122	LC-MS/MS
3-Methylhistidine	HMDB0000479	C01152	Amino acids, peptides, and analogues	2.94902	2.71432	LC-MS/MS
3-Methyluric acid	HMDB0001970		Purines and purine derivatives	0.00504434	0.00464051	LC-MS/MS
3-Methylxanthine	HMDB0001886	C16357	Purines and purine derivatives	0.117188	0.120073	LC-MS/MS
4-(Trimethylammonio)butanoate	HMDB0001161	C01181	Biogenic Amines	10.9071	4.96261	LC-MS/MS
4-Aminobutyric acid	HMDB0000112	C00334	Amino acids, peptides, and analogues	12.7682	10.2992	LC-MS/MS
4-Hydroxyphenylpyruvic acid	HMDB0000707	C01179	Benzenoids	1.15652	0.616568	LC-MS/MS
5alpha-Pregnane-3,20-dione	HMDB0003759	C03681	Steroids and steroid derivatives	0.160393	0.101916	LC-MS/MS
5-Aminovaleric acid	HMDB0003355	C00431	Amino acids, peptides, and analogues	52.105	47.4653	LC-MS/MS
5'-Deoxy-5'-methylthioadenosine	HMDB0001173	C00170	Nucleosides, nucleotides, and analogues	1.66543	0.791496	LC-MS/MS
5-Hydroxylysine	HMDB0000450	C16741	Amino acids, peptides, and analogues	4.72994	0.747089	LC-MS/MS
5-Hydroxytryptophan	HMDB0000472	C00643	Amino acids, peptides, and analogues	0.0574457	0.0508981	LC-MS/MS
7-Ketocholesterol	HMDB0000501		Steroids and steroid derivatives	0.222527	0.314842	LC-MS/MS
7-Methylguanine	HMDB0000897	C02242	Purines and purine derivatives	0.423016	0.29366	LC-MS/MS
Acadesine	HMDB0062179	C04663	Nucleosides, nucleotides, and analogues	0.0541913	0.143498	LC-MS/MS
Acetyl coenzyme A	HMDB0001206	C00024	Nucleosides, nucleotides, and analogues	2.96548	2.52386	LC-MS/MS
Acetylcholine	HMDB0000895	C01996	Biogenic Amines	0.21072	0.36526	LC-MS/MS
Acetylcysteine	HMDB0001890	C06809	Amino acids, peptides, and analogues	2.09161	1.2258	LC-MS/MS
Acetylleucine	HMDB0011756	C02710	Amino acids, peptides, and analogues	0.0602052	0.0420109	LC-MS/MS
Adenine	HMDB0000034	C00147	Purines and purine derivatives	1.99118	1.85006	LC-MS/MS
Adenosine	HMDB0000050	C00212	Nucleosides, nucleotides, and analogues	17.6832	16.6555	LC-MS/MS
Adenosine monophosphate	HMDB0000045	C00020	Nucleosides, nucleotides, and analogues	371.603	195.257	LC-MS/MS
Adenosine-5'-diphosphate	HMDB0001341	C00008	Nucleosides, nucleotides, and analogues	21.6271	21.1563	LC-MS/MS
Adenosine-5'-triphosphate	HMDB0000538	C00002	Nucleosides, nucleotides, and analogues	85.1649	198.438	LC-MS/MS
Adipic acid	HMDB0000448	C06104	Organic acids and derivatives	2.32136	2.58663	LC-MS/MS
Adrenosterone	HMDB0006772	C05285	Steroids and steroid derivatives	0.181522	0.0757833	LC-MS/MS
Agmatine	HMDB0001432	C00179	Biogenic Amines	34.5326	27.3828	LC-MS/MS
Allantoic acid	HMDB0001209	C00499	Amino acids, peptides, and analogues	0.0280331	0.0140767	LC-MS/MS
alpha-Cyano-4-hydroxycinnamic acid	HMDB0248196		Benzenoids	0.849015	0.908765	LC-MS/MS
Anserine	HMDB0000194	C01262	Amino acids, peptides, and analogues	0.896106	2.16178	LC-MS/MS
Azelaic acid	HMDB0000784	C08261	Organic acids and derivatives	5.57021	5.2325	LC-MS/MS
Benzoic acid	HMDB0001870	C00180	Benzenoids	4.54483	4.8059	LC-MS/MS
beta-Alanine	HMDB0000056	C00099	Amino acids, peptides, and analogues	12.8809	10.9689	LC-MS/MS
beta-Hydroxyisovaleric acid	HMDB0000754	C20827	Organic acids and derivatives	2.44192	2.48033	LC-MS/MS
Betaine	HMDB0000043	C00719	Biogenic Amines	123.324	51.9533	LC-MS/MS
Bilirubin	HMDB0000054	C00486	Azacyclic compounds	3.63404	3.89753	LC-MS/MS
Biliverdin	HMDB0001008	C00500	Azacyclic compounds	0.0822703	0.0327274	LC-MS/MS
Biotin	HMDB0000030	C00120	Azacyclic compounds	0.219837	0.268013	LC-MS/MS
Caffeine	HMDB0001847	C07481	Purines and purine derivatives	0.180399	0.165956	LC-MS/MS
Carbocysteine	HMDB0029415		Amino acids, peptides, and analogues	0.267627	0.107673	LC-MS/MS
Cellobiose	HMDB0000055	C00185	Carbohydrates and carbohydrate conjugates	73.1809	100.832	LC-MS/MS
Choline	HMDB0000097	C00114	Biogenic Amines	477.495	329.466	LC-MS/MS
cis-Aconitic acid	HMDB0000072	C00417	Organic acids and derivatives	1.28674	1.84304	LC-MS/MS
Citicoline	HMDB0001413	C00307	Nucleosides, nucleotides, and analogues	16.4901	9.13424	LC-MS/MS
Citraconic acid	HMDB0000634	C02226	Organic acids and derivatives	0.0215773	0.00644815	LC-MS/MS
Citramalic acid	HMDB0000426	C00815	Organic acids and derivatives	3.56379	3.71528	LC-MS/MS
Citric Acid	HMDB0000094	C00158	Organic acids and derivatives	106.108	170.794	LC-MS/MS
Cortisone	HMDB0002802	C00762	Steroids and steroid derivatives	0.0338932	0.0251754	LC-MS/MS
Cotinine	HMDB0001046		Pyridines and derivatives	0.0357027	0.0385253	LC-MS/MS
Creatine	HMDB0000064	C00300	Amino acids, peptides, and analogues	383.918	381.423	LC-MS/MS
Creatinine	HMDB0000562	C00791	Amino acids, peptides, and analogues	65.9987	61.6606	LC-MS/MS
Cyclamic acid	HMDB0031340	C02824	Others	0.0178931	0.0164643	LC-MS/MS
Cyclic AMP	HMDB0000058	C00575	Nucleosides, nucleotides, and analogues	0.304684	0.246307	LC-MS/MS
Cyclic guanosine monophosphate	HMDB0001314	C00942	Nucleosides, nucleotides, and analogues	0.0286424	0.250882	LC-MS/MS
Cystamine	HMDB0250701		Biogenic Amines	0.267386	0.0217384	LC-MS/MS
Cysteic Acid	HMDB0002757	C00506	Amino acids, peptides, and analogues	1.28892	0.480783	LC-MS/MS
Cytidine	HMDB0000089	C00475	Nucleosides, nucleotides, and analogues	3.14633	6.58657	LC-MS/MS
Cytidine-5'-diphosphate	HMDB0001546	C00112	Nucleosides, nucleotides, and analogues	0.55726	1.43677	LC-MS/MS
Cytidine-5'-monophosphate	HMDB0000095	C00055	Nucleosides, nucleotides, and analogues	254.967	249.257	LC-MS/MS
Cytidine-5'-triphosphate	HMDB0000082	C00063	Nucleosides, nucleotides, and analogues	1.81984	6.7235	LC-MS/MS
Cytosine	HMDB0000630	C00380	Pyrimidines and pyrimidine derivatives	0.1161	0.127557	LC-MS/MS
D-(+)-Allose	HMDB0001151	C01487	Carbohydrates and carbohydrate conjugates	6.77322	10.9163	LC-MS/MS
D-Alanyl-D-alanine	HMDB0003459	C00993	Amino acids, peptides, and analogues	1.54334	0.457523	LC-MS/MS
D-Fructose	HMDB0000660	C00095	Carbohydrates and carbohydrate conjugates	19.0336	17.2101	LC-MS/MS
D-Glucose	HMDB0000122	C00031	Carbohydrates and carbohydrate conjugates	276.119	613.372	LC-MS/MS
D-Glucuronic Acid	HMDB0000127	C00191	Carbohydrates and carbohydrate conjugates	4.69439	1.78474	LC-MS/MS
Diethanolamine	HMDB0004437	C06772	Biogenic Amines	0.116215	0.114837	LC-MS/MS
D-Mannosamine		C03570	Carbohydrates and carbohydrate conjugates	0.0794076	0.0637022	LC-MS/MS
Dopamine 3-O-sulfate	HMDB0006275	C13690	Biogenic Amines	0.0369486	0.0496	LC-MS/MS
D-Ribulose 1,5-bisphosphate	HMDB0304322	C01182	Carbohydrates and carbohydrate conjugates	11.139	10.7757	LC-MS/MS
D-Tagatose	HMDB0003418	C00795	Carbohydrates and carbohydrate conjugates	14317.1	12195.3	LC-MS/MS
Ectoine	HMDB0240650	C06231	Amino acids, peptides, and analogues	0.010365	0.00843336	LC-MS/MS
Erythritol	HMDB0002994	C00503	Carbohydrates and carbohydrate conjugates	5.23552	5.6811	LC-MS/MS
Estrone	HMDB0000145	C00468	Steroids and steroid derivatives	0.991837	0.797758	LC-MS/MS
Ethanolamine	HMDB0000149	C00189	Biogenic Amines	113.121	51.2723	LC-MS/MS
Flavin adenine dinucleotide	HMDB0001248	C00016	Nucleosides, nucleotides, and analogues	2.98139	2.0716	LC-MS/MS
Flavin mononucleotide	HMDB0001520	C00061	Nucleosides, nucleotides, and analogues	0.757023	0.500352	LC-MS/MS
Formiminoglutamic acid	HMDB0000854	C00439	Amino acids, peptides, and analogues	2.27987	0.342783	LC-MS/MS
Fructose-6-phosphate	HMDB0000124	C00085	Carbohydrates and carbohydrate conjugates	109.162	103.878	LC-MS/MS
Fumaric acid	HMDB0000134	C00122	Organic acids and derivatives	106.782	142.433	LC-MS/MS
Galactitol	HMDB0000107	C01697	Carbohydrates and carbohydrate conjugates	2.61887	1.13158	LC-MS/MS
Galactosylsphingosine	HMDB0000648		Lipids	0.0555859	0.0374221	LC-MS/MS
gamma-Carboxyglutamic acid	HMDB0041900		Amino acids, peptides, and analogues	4.60108	2.76752	LC-MS/MS
gamma-Glutamylalanine	HMDB0006248		Amino acids, peptides, and analogues	3.31666	2.5194	LC-MS/MS
gamma-Glutamylmethionine	HMDB0034367		Amino acids, peptides, and analogues	0.469075	0.252095	LC-MS/MS
gamma-L-Glutamyl-L-valine	HMDB0011172		Amino acids, peptides, and analogues	0.501435	0.243898	LC-MS/MS
GDP-L-Fucose	HMDB0001095	C00325	Nucleosides, nucleotides, and analogues	10.1643	7.26413	LC-MS/MS
Gentiobiose		C08240	Carbohydrates and carbohydrate conjugates	22.8632	1.7887	LC-MS/MS
Glucaric acid	HMDB0000663	C00818	Carbohydrates and carbohydrate conjugates	1.15523	0.569128	LC-MS/MS
Gluconic acid	HMDB0000625	C00257	Carbohydrates and carbohydrate conjugates	15.3105	8.68477	LC-MS/MS
Gluconolactone	HMDB0000150	C00198	Carbohydrates and carbohydrate conjugates	0.667005	0.68708	LC-MS/MS
Glucose 1-phosphate	HMDB0001586	C00103	Carbohydrates and carbohydrate conjugates	8.9002	7.79388	LC-MS/MS
Glutaric acid	HMDB0000661	C00489	Organic acids and derivatives	3.53509	10.9602	LC-MS/MS
Glutathione	HMDB0062697	C00051	Amino acids, peptides, and analogues	6714.04	4725.84	LC-MS/MS
Glutathione Disulfide	HMDB0003337	C00127	Amino acids, peptides, and analogues	347.966	277.615	LC-MS/MS
Glyceric acid	HMDB0000139	C00258	Carbohydrates and carbohydrate conjugates	56.0742	53.3385	LC-MS/MS
Glycerophosphocholine	HMDB0000086	C00670	Biogenic Amines	123.554	55.2199	LC-MS/MS
Glycerophosphoric acid	HMDB0000126	C00093	Carbohydrates and carbohydrate conjugates	831.403	1718.25	LC-MS/MS
Glycochenodeoxycholic acid	HMDB0000637	C05466	Steroids and steroid derivatives	0.206924	0.276906	LC-MS/MS
Glycyl-L-Leucine	HMDB0028929	C02155	Amino acids, peptides, and analogues	1.8702	0.927098	LC-MS/MS
Glycylphenylalanine	HMDB0028848		Amino acids, peptides, and analogues	1.27652	0.552483	LC-MS/MS
Glycylproline	HMDB0000721		Amino acids, peptides, and analogues	2.63255	1.90014	LC-MS/MS
Guanidinosuccinic acid	HMDB0003157	C03139	Amino acids, peptides, and analogues	0.962038	0.936962	LC-MS/MS
Guanidoacetic acid	HMDB0000128	C00581	Amino acids, peptides, and analogues	11.4204	13.9413	LC-MS/MS
Guanine	HMDB0000132	C00242	Purines and purine derivatives	16.45	14.1952	LC-MS/MS
Guanosine	HMDB0000133	C00387	Nucleosides, nucleotides, and analogues	104.532	98.8952	LC-MS/MS
Guanosine-5'-diphosphate	HMDB0001201	C00035	Nucleosides, nucleotides, and analogues	7.74998	6.90538	LC-MS/MS
Guanosine-5'-monophosphate	HMDB0001397	C00144	Nucleosides, nucleotides, and analogues	21.7289	11.6325	LC-MS/MS
Hexadecanedioic acid	HMDB0000672	C19615	Lipids	0.00170597	0.00112341	LC-MS/MS
Hippuric acid	HMDB0000714	C01586	Amino acids, peptides, and analogues	0.578556	0.593492	LC-MS/MS
Histamine	HMDB0000870	C00388	Biogenic Amines	90.028	114.692	LC-MS/MS
Homocitrulline	HMDB0000679	C02427	Amino acids, peptides, and analogues	0.770949	0.785879	LC-MS/MS
Hydroxyisocaproic acid	HMDB0000746		Organic acids and derivatives	2.57354	2.24733	LC-MS/MS
Hydroxyproline	HMDB0000725	C01157	Amino acids, peptides, and analogues	62.5742	53.9961	LC-MS/MS
Hydroxytyrosol	HMDB0005784		Benzenoids	0.304303	0.0719998	LC-MS/MS
Hypotaurine	HMDB0000965	C00519	Organic acids and derivatives	39.3402	44.4942	LC-MS/MS
Hypoxanthine	HMDB0000157	C00262	Purines and purine derivatives	253.865	178.267	LC-MS/MS
Imidazole	HMDB0001525	C01589	Azacyclic compounds	1.04474	0.86641	LC-MS/MS
Imidazoleacetic acid	HMDB0002024	C02835	Azacyclic compounds	0.307016	0.614344	LC-MS/MS
Indole-3-lactic acid	HMDB0000671	C02043	Indoles and derivatives	0.263381	0.195776	LC-MS/MS
Inosine	HMDB0000195	C00294	Nucleosides, nucleotides, and analogues	543.401	490.005	LC-MS/MS
Inosine diphosphate	HMDB0003335	C00104	Nucleosides, nucleotides, and analogues	1.54814	3.77878	LC-MS/MS
Inosinic acid	HMDB0000175	C00130	Nucleosides, nucleotides, and analogues	223.663	180.458	LC-MS/MS
Inositol	HMDB0000211	C00137	Others	1185.89	1533.93	LC-MS/MS
Itaconic acid	HMDB0002092	C00490	Organic acids and derivatives	0.127991	0.0840198	LC-MS/MS
Kynurenic acid	HMDB0000715	C01717	Azacyclic compounds	0.0885249	0.0573773	LC-MS/MS
Kynurenine	HMDB0000684	C00328	Amino acids, peptides, and analogues	44.2645	7.513	LC-MS/MS
L-2-Aminoadipic Acid	HMDB0000510	C00956	Amino acids, peptides, and analogues	172.438	312.777	LC-MS/MS
Lactic acid	HMDB0000190	C00186	Organic acids and derivatives	5745.91	5030.23	LC-MS/MS
Lactose	HMDB0041627	C00243	Carbohydrates and carbohydrate conjugates	2.57578	2.67977	LC-MS/MS
L-Alanine	HMDB0000161	C00041	Amino acids, peptides, and analogues	561.045	577.088	LC-MS/MS
L-alpha-Aspartyl-L-phenylalanine	HMDB0000706		Amino acids, peptides, and analogues	1.77657	0.701689	LC-MS/MS
L-Arabinose	HMDB0000646	C00259	Carbohydrates and carbohydrate conjugates	7668.28	7039.28	LC-MS/MS
L-Arginine	HMDB0000517	C00062	Amino acids, peptides, and analogues	444.938	360.606	LC-MS/MS
L-Argininosuccinic Acid	HMDB0000052	C03406	Amino acids, peptides, and analogues	9.11691	16.7443	LC-MS/MS
L-Asparagine	HMDB0000168	C00152	Amino acids, peptides, and analogues	317.513	153.752	LC-MS/MS
L-Aspartic acid	HMDB0000191	C00049	Amino acids, peptides, and analogues	1167.13	832.192	LC-MS/MS
L-Carnitine	HMDB0000062	C00318	Biogenic Amines	81.0136	58.0783	LC-MS/MS
L-Carnosine	HMDB0000033	C00386	Amino acids, peptides, and analogues	15.4888	32.2962	LC-MS/MS
L-Citrulline	HMDB0000904	C00327	Amino acids, peptides, and analogues	34.555	22.3361	LC-MS/MS
L-Cystathionine	HMDB0000099	C02291	Amino acids, peptides, and analogues	36.6672	2.31813	LC-MS/MS
L-Cysteinesulfinic acid	HMDB0000996	C00606	Amino acids, peptides, and analogues	10.8122	3.08812	LC-MS/MS
Leucyl-Valine	HMDB0028942		Amino acids, peptides, and analogues	0.155357	0.0395281	LC-MS/MS
Levulinic-acid	HMDB0000720		Organic acids and derivatives	0.915649	0.83816	LC-MS/MS
L-Glutamic acid	HMDB0000148	C00025	Amino acids, peptides, and analogues	3742.35	2153.19	LC-MS/MS
L-Glutamine	HMDB0000641	C00064	Amino acids, peptides, and analogues	1084.28	1085.87	LC-MS/MS
L-Glycine	HMDB0000123	C00037	Amino acids, peptides, and analogues	514.68	393.479	LC-MS/MS
L-Homoarginine	HMDB0000670	C01924	Amino acids, peptides, and analogues	2.91309	4.10903	LC-MS/MS
Lithocholic acid	HMDB0000761	C03990	Steroids and steroid derivatives	0.495652	0.256822	LC-MS/MS
L-Leucine	HMDB0000687	C00123	Amino acids, peptides, and analogues	607.886	322.439	LC-MS/MS
L-Lysine	HMDB0000182	C00047	Amino acids, peptides, and analogues	205.858	186.214	LC-MS/MS
L-Malic acid	HMDB0000156	C00149	Organic acids and derivatives	234.576	306.851	LC-MS/MS
L-Methionine	HMDB0000696	C00073	Amino acids, peptides, and analogues	232.767	141.181	LC-MS/MS
L-Methionine sulfone	HMDB0062174		Amino acids, peptides, and analogues	2.22194	1.80074	LC-MS/MS
L-Ornithine	HMDB0000214	C00077	Amino acids, peptides, and analogues	130.588	97.1508	LC-MS/MS
L-Phenylalanine	HMDB0000159	C00079	Amino acids, peptides, and analogues	296.179	190.67	LC-MS/MS
L-Pipecolic acid	HMDB0000716	C00408	Amino acids, peptides, and analogues	3.17662	2.64825	LC-MS/MS
L-Proline	HMDB0000162	C00148	Amino acids, peptides, and analogues	681.169	354.256	LC-MS/MS
L-Pyroglutamic acid	HMDB0000267	C01879	Amino acids, peptides, and analogues	0.687266	0.726433	LC-MS/MS
L-Rhamnose	HMDB0000849	C00507	Carbohydrates and carbohydrate conjugates	1.69984	1.65808	LC-MS/MS
L-Saccharopine	HMDB0000279	C00449	Amino acids, peptides, and analogues	8.23099	14.1927	LC-MS/MS
L-Serine	HMDB0000187	C00065	Amino acids, peptides, and analogues	551.097	424.649	LC-MS/MS
L-Tartaric acid	HMDB0000956	C00898	Carbohydrates and carbohydrate conjugates	0.228756	0.256036	LC-MS/MS
L-Threonic acid	HMDB0000943	C01620	Carbohydrates and carbohydrate conjugates	43.5247	39.6985	LC-MS/MS
L-Threonine	HMDB0000167	C00188	Amino acids, peptides, and analogues	361.769	246.422	LC-MS/MS
L-Tryptophan	HMDB0000929	C00078	Amino acids, peptides, and analogues	78.423	59.8397	LC-MS/MS
L-Tyrosine	HMDB0000158	C00082	Amino acids, peptides, and analogues	354.841	237.234	LC-MS/MS
L-Valine	HMDB0000883	C00183	Amino acids, peptides, and analogues	855.831	554.316	LC-MS/MS
Maleic acid	HMDB0000176	C01384	Organic acids and derivatives	0.0048811	0.0161995	LC-MS/MS
Maltotetraose	HMDB0001296	C02052	Carbohydrates and carbohydrate conjugates	53.269	87.0665	LC-MS/MS
Mannose 6-phosphate	HMDB0304312	C00275	Carbohydrates and carbohydrate conjugates	21.0596	25.3543	LC-MS/MS
Methionine sulfoxide	HMDB0002005	C02989	Amino acids, peptides, and analogues	4.63139	2.16256	LC-MS/MS
Methyl salicylate	HMDB0034172	C12305	Benzenoids	1.0073	0.743745	LC-MS/MS
Methylmalonic acid	HMDB0000202	C02170	Organic acids and derivatives	1.12704	3.2019	LC-MS/MS
Myristic acid	HMDB0000806	C06424	Lipids	3.33109	2.51011	LC-MS/MS
N,N-Dimethylarginine	HMDB0001539		Amino acids, peptides, and analogues	37.2489	24.2911	LC-MS/MS
N,N-Dimethylglycine	HMDB0000092	C01026	Amino acids, peptides, and analogues	2.86415	2.32005	LC-MS/MS
N,N-Dimethylguanosine	HMDB0004824		Nucleosides, nucleotides, and analogues	0.0717563	0.0472579	LC-MS/MS
N4-Acetylcytidine	HMDB0005923	C22293	Nucleosides, nucleotides, and analogues	0.0868725	0.0760779	LC-MS/MS
N6,N6,N6-Trimethyl-L-lysine	HMDB0001325	C03793	Amino acids, peptides, and analogues	2.15415	1.75619	LC-MS/MS
N6-Acetyl-L-lysine	HMDB0000206	C02727	Amino acids, peptides, and analogues	0.353063	0.287105	LC-MS/MS
N-Acetylcadaverine	HMDB0002284		Biogenic Amines	0.411609	0.233443	LC-MS/MS
N-Acetylcarnosine	HMDB0012881		Amino acids, peptides, and analogues	0.0346542	0.0494936	LC-MS/MS
N-Acetyl-D-Glucosamine	HMDB0000215	C00140	Carbohydrates and carbohydrate conjugates	5.01323	0.958963	LC-MS/MS
N-Acetyl-D-Glucosamine 6-Phosphate	HMDB0001062	C00357	Carbohydrates and carbohydrate conjugates	24.7172	9.94667	LC-MS/MS
N-Acetylglucosaminylasparagine	HMDB0000489	C04540	Carbohydrates and carbohydrate conjugates	19.5713	10.9663	LC-MS/MS
N-Acetylglutamine	HMDB0006029		Amino acids, peptides, and analogues	0.450781	0.465227	LC-MS/MS
N-Acetylglycine	HMDB0000532		Amino acids, peptides, and analogues	5.42262	4.87861	LC-MS/MS
N-Acetyl-L-alanine	HMDB0000766		Amino acids, peptides, and analogues	18.8944	12.7167	LC-MS/MS
N-Acetyl-L-aspartic acid	HMDB0000812	C01042	Amino acids, peptides, and analogues	31.357	23.6465	LC-MS/MS
N-Acetyl-L-glutamic acid	HMDB0001138	C00624	Amino acids, peptides, and analogues	1.3741	0.914873	LC-MS/MS
N-Acetyl-Neuraminic Acid	HMDB0000230	C19910	Carbohydrates and carbohydrate conjugates	27.7678	23.5368	LC-MS/MS
N-Acetylputrescine	HMDB0002064	C02714	Biogenic Amines	2.16993	0.337846	LC-MS/MS
N-Acetyl-S-(3-hydroxypropyl)cysteine	HMDB0245906		Amino acids, peptides, and analogues	0.651407	0.610907	LC-MS/MS
N-Acetylserine	HMDB0002931		Amino acids, peptides, and analogues	1.47197	1.59953	LC-MS/MS
NAD+	HMDB0000902	C00003	Nucleosides, nucleotides, and analogues	86.1964	81.1187	LC-MS/MS
NADPH	HMDB0000221	C00005	Nucleosides, nucleotides, and analogues	19.8191	15.9251	LC-MS/MS
N-carbamoyl-L-aspartate	HMDB0000828	C00438	Amino acids, peptides, and analogues	0.238548	0.0738769	LC-MS/MS
N-Formyl-L-methionine	HMDB0001015	C03145	Amino acids, peptides, and analogues	0.571139	0.39829	LC-MS/MS
Nicotinamide	HMDB0001406	C00153	Pyridines and derivatives	112.001	45.6481	LC-MS/MS
Nicotinamide adenine dinucleotide phosphate	HMDB0000217	C00006	Nucleosides, nucleotides, and analogues	21.5334	17.4451	LC-MS/MS
Nicotinamide mononucleotide	HMDB0000229	C00455	Nucleosides, nucleotides, and analogues	3.92057	6.28397	LC-MS/MS
Nicotinic acid	HMDB0001488	C00253	Pyridines and derivatives	0.883661	0.187644	LC-MS/MS
Nicotyrine	HMDB0255591	C10161	Pyridines and derivatives	0.0186064	0.0144965	LC-MS/MS
N-Methylnicotinamide	HMDB0003152		Pyridines and derivatives	0.0431892	0.00525152	LC-MS/MS
Norvaline	HMDB0251527	C01826	Amino acids, peptides, and analogues	0.632047	0.340768	LC-MS/MS
O-Acetylcarnitine	HMDB0000201	C02571	Lipids	64.6581	47.6819	LC-MS/MS
o-Methoxyphenyl sulfate	HMDB0060013		Benzenoids	0.00966472	0.00699233	LC-MS/MS
O-Phosphoethanolamine	HMDB0000224	C00346	Organic acids and derivatives	4688.97	3182.1	LC-MS/MS
O-Phospho-L-Serine	HMDB0000272	C01005	Amino acids, peptides, and analogues	5.70915	4.86871	LC-MS/MS
Orotic acid	HMDB0000226	C00295	Pyrimidines and pyrimidine derivatives	0.828908	0.152206	LC-MS/MS
Pantothenic acid	HMDB0000210	C00864	Organic acids and derivatives	3.58751	2.49121	LC-MS/MS
Paraxanthine	HMDB0001860	C13747	Purines and purine derivatives	0.51807	0.421185	LC-MS/MS
p-Cresol	HMDB0001858	C01468	Benzenoids	40.701	40.774	LC-MS/MS
p-Cresol glucuronide	HMDB0011686		Carbohydrates and carbohydrate conjugates	0.41613	0.247961	LC-MS/MS
Phenylpyruvic acid	HMDB0000205	C00166	Benzenoids	0.39429	0.122154	LC-MS/MS
Phosphoenolpyruvic acid	HMDB0000263	C00074	Organic acids and derivatives	9.84525	22.6634	LC-MS/MS
Picolinic acid	HMDB0002243	C10164	Pyridines and derivatives	1.76337	0.235571	LC-MS/MS
Pimelic acid	HMDB0000857	C02656	Organic acids and derivatives	1.19534	1.07583	LC-MS/MS
Propionylcarnitine	HMDB0000824	C03017	Lipids	13.0008	13.2528	LC-MS/MS
Propionyl-CoA	HMDB0001275	C00100	Nucleosides, nucleotides, and analogues	0.0820561	0.0884783	LC-MS/MS
Prostaglandin E2	HMDB0001220	C00584	Lipids	0.0872991	0.0443013	LC-MS/MS
Pseudouridine	HMDB0000767	C02067	Nucleosides, nucleotides, and analogues	5.11434	4.74737	LC-MS/MS
Pyridoxal	HMDB0001545	C00250	Pyridines and derivatives	0.0785258	0.059278	LC-MS/MS
Pyrrolidine	HMDB0031641		Azacyclic compounds	0.0211356	0.0184518	LC-MS/MS
Pyruvic acid	HMDB0000243	C00022	Organic acids and derivatives	884.299	1209.43	LC-MS/MS
Quinic acid	HMDB0003072	C00296	Organic acids and derivatives	0.171705	0.166148	LC-MS/MS
Quinolinic acid	HMDB0000232	C03722	Pyridines and derivatives	4.97941	0.790346	LC-MS/MS
Raffinose	HMDB0003213	C00492	Carbohydrates and carbohydrate conjugates	1.74156	1.64298	LC-MS/MS
Retinal	HMDB0001358	C00376	Lipids	0.0447641	0.0343795	LC-MS/MS
Riboflavin	HMDB0000244	C00255	Azacyclic compounds	4.18941	0.712019	LC-MS/MS
Ribose-5-Phosphate	HMDB0001548	C00117	Carbohydrates and carbohydrate conjugates	39.1961	40.7943	LC-MS/MS
S-Adenosyl-L-homocysteine	HMDB0000939	C00021	Nucleosides, nucleotides, and analogues	2.10251	1.19382	LC-MS/MS
S-Adenosylmethionine	HMDB0001185	C00019	Nucleosides, nucleotides, and analogues	212.444	64.1873	LC-MS/MS
Salicylic acid	HMDB0001895	C00805	Benzenoids	0.0574823	0.0739793	LC-MS/MS
Sarcosine	HMDB0000271	C00213	Amino acids, peptides, and analogues	8.43412	9.39572	LC-MS/MS
Sebacic acid	HMDB0000792	C08277	Organic acids and derivatives	0.4018	0.466523	LC-MS/MS
Serotonin	HMDB0000259	C00780	Biogenic Amines	0.0588255	0.178533	LC-MS/MS
S-Methyl-L-cysteine	HMDB0002108	C22040	Amino acids, peptides, and analogues	9.23653	8.09853	LC-MS/MS
Sorbitol	HMDB0000247	C00794	Carbohydrates and carbohydrate conjugates	16.6715	7.1237	LC-MS/MS
Spaglumic acid	HMDB0001067		Amino acids, peptides, and analogues	1.64922	0.707767	LC-MS/MS
Suberic acid	HMDB0000893	C08278	Organic acids and derivatives	2.16667	1.93556	LC-MS/MS
Succinic acid	HMDB0000254	C00042	Organic acids and derivatives	195.27	192.976	LC-MS/MS
Sucrose	HMDB0000258	C00089	Carbohydrates and carbohydrate conjugates	21.0744	1.89206	LC-MS/MS
Taurine	HMDB0000251	C00245	Organic acids and derivatives	775.959	804.521	LC-MS/MS
Terephthalic acid	HMDB0002428	C06337	Benzenoids	7.25451	8.39329	LC-MS/MS
Theobromine	HMDB0002825	C07480	Purines and purine derivatives	0.217776	0.190337	LC-MS/MS
Thiamine	HMDB0000235	C00378	Pyrimidines and pyrimidine derivatives	0.0736571	0.0111601	LC-MS/MS
Thiamine monophosphate	HMDB0002666	C01081	Pyrimidines and pyrimidine derivatives	0.487784	0.290653	LC-MS/MS
Thiamine pyrophosphate	HMDB0001372	C00068	Pyrimidines and pyrimidine derivatives	1.5488	0.972349	LC-MS/MS
Threonylphenylalanine	HMDB0029068		Amino acids, peptides, and analogues	0.120459	0.0512131	LC-MS/MS
Thymidine-5'-diphosphate	HMDB0001274	C00363	Nucleosides, nucleotides, and analogues	0.0516741	0.0137299	LC-MS/MS
Thymidine-5'-phosphate	HMDB0001227	C00364	Nucleosides, nucleotides, and analogues	0.282243	0.0461375	LC-MS/MS
Thymidine-5-triphosphate	HMDB0001342	C00459	Nucleosides, nucleotides, and analogues	0.292288	0.449235	LC-MS/MS
Trehalose	HMDB0000975	C01083	Carbohydrates and carbohydrate conjugates	0.89332	0.796487	LC-MS/MS
Trigonelline	HMDB0000875	C01004	Pyridines and derivatives	0.0443326	0.051279	LC-MS/MS
Trimethylamine N-oxide	HMDB0000925	C01104	Biogenic Amines	7.62096	8.03021	LC-MS/MS
UDP-D-glucose	HMDB0000286	C00029	Nucleosides, nucleotides, and analogues	68.2843	72.8347	LC-MS/MS
Urea	HMDB0000294	C00086	Organic acids and derivatives	1343.44	1353.66	LC-MS/MS
Uric acid	HMDB0000289	C00366	Purines and purine derivatives	288.374	285.971	LC-MS/MS
Uridine	HMDB0000296	C00299	Nucleosides, nucleotides, and analogues	104.673	102.903	LC-MS/MS
Uridine diphosphate glucuronic acid	HMDB0000935	C00167	Nucleosides, nucleotides, and analogues	25.0833	22.7313	LC-MS/MS
Uridine-5'-diphosphate	HMDB0000295	C00015	Nucleosides, nucleotides, and analogues	12.3255	18.5826	LC-MS/MS
Urocanic acid	HMDB0000301	C00785	Azacyclic compounds	0.60454	0.374806	LC-MS/MS
Xanthylic acid (XMP)	HMDB0001554	C00655	Nucleosides, nucleotides, and analogues	2.30943	0.847594	LC-MS/MS
Xylulose 5-phosphate	HMDB0000868	C00231	Carbohydrates and carbohydrate conjugates	32.8091	35.8012	LC-MS/MS
Acetic acid	HMDB0000042	C00033	Fatty acids	15.6203	7.40569	GC-MS/MS
Butyric acid	HMDB0000039	C00246	Fatty acids	9.88789	0.517206	GC-MS/MS
Decanoic acid	HMDB0000511	C01571	Fatty acids	0.982218	1.50893	GC-MS/MS
Hexanoic acid	HMDB0000535	C01585	Fatty acids	3.00814	1.435	GC-MS/MS
Nonanoic acid	HMDB0000847	C01601	Fatty acids	5.06848	4.80264	GC-MS/MS
Octanoic acid	HMDB0000482	C06423	Fatty acids	2.5495	3.04599	GC-MS/MS
Propionic acid	HMDB0000237	C00163	Fatty acids	6.23863	1.30913	GC-MS/MS
Valeric acid	HMDB0000892	C00803	Fatty acids	0.653764	0.0234609	GC-MS/MS
Note: Quantitative units for metabolites: LC-MS, nmol/g; GC-MS, μg/g.

## Sheet: NMR-Serum Statistical analysis
Supplementary Data 3. Statistical analysis of differential serum metabolites between healthy volunteers and ESCC patients before and after operation.
Metabolites	Pre-ESCC serum vs. HC					Pre-ESCC serum vs. Post-ESCC serum				Post-ESCC serum vs. HC
	VIP	adjusted P	|p(corr)|	FC	AUC	VIP	adjusted P	|p(corr)|	FC	VIP	adjusted P	|p(corr)|	FC
1-Methylhistidine	0.63	6.24e-24	0.83	0.336	0.989	0.106	0.915	-0.187	0.99	0.569	3.58e-22	0.807	0.339
3-Hydroxybutyrate	0.943	2.78e-07	-0.582	1.063	0.589	1.441	0.673	0.244	0.93	2.016	0.0262	0.66	1.156
Acetate	0.916	0.164	-0.559	1.08	0.565	1.119	0.11	-0.33	1.13	0.961	0.638	0.511	0.956
Acetoacetate	0.761	0.0835	0.431	1.006	0.592	2.723	2.04e-05	0.398	0.704	1.89	8.07e-06	-0.517	1.428
Acetone	1.419	0.616	0.414	1.064	0.526	2.55	0.201	0.353	0.814	2.233	0.0298	-0.574	1.307
Alanine	4.226	0.0316	0.905	0.961	0.615	4.714	1.66e-08	-0.601	1.35	3.859	2.7e-15	0.916	0.712
alpha-Glucose	3.283	0.693	0.594	0.992	0.521	2.434	0.546	0.407	0.951	3.103	0.6	-0.451	1.043
alpha-Ketoisovalerate	4.83	1.4e-23	0.864	0.319	0.984	0.719	0.0368	-0.236	2.185	4.353	1.31e-22	0.892	0.146
Arginine	1.281	1.3e-16	-0.745	1.348	0.887	1.04	0.00244	-0.39	1.173	0.851	1.5e-05	-0.572	1.149
Asparagine	2.034	2.61e-21	-0.878	1.541	0.948	1.535	0.499	-0.37	1.066	1.447	9.58e-11	-0.788	1.445
beta-aminoisobutyrate	1.138	4.51e-16	0.413	0.793	0.893	1.316	0.239	-0.177	1.265	1.676	1.75e-19	0.899	0.627
beta-Glucose	3.786	0.303	-0.78	0.975	0.56	2.689	0.717	0.311	0.96	2.953	0.789	0.633	1.015
Bile acid	0.654	1.05e-20	0.819	0.706	0.948	0.366	0.000835	-0.389	1.141	0.653	2.63e-22	0.845	0.618
Choline	2.986	2.9e-23	0.832	0.64	0.977	2.132	4.72e-05	-0.492	1.225	3.191	1.7e-22	0.868	0.523
Citrate	1.781	8.62e-19	-0.863	1.527	0.92	1.689	7.22e-06	-0.547	1.329	1.089	0.00614	-0.717	1.149
Creatine	0.781	0.616	0.417	0.979	0.533	1.387	0.00633	0.377	0.861	1.398	0.00384	0.574	1.042
Formate	0.402	2.5e-15	0.635	0.637	0.877	0.207	0.859	0.238	0.988	0.388	1.95e-11	0.579	0.644
Fumarate	0.072	0.616	-0.235	1.809	0.527	0.132	0.715	0.273	1.766	0.042	0.894	0.079	1.024
Glutamate	2.432	3.7e-07	0.891	0.691	0.947	1.14	0.269	-0.214	1.195	1.102	6.3e-10	0.784	0.824
Glutamine	2.709	2.49e-06	-0.875	0.884	0.725	1.882	0.000132	0.296	0.935	2.724	2.42e-16	0.897	0.685
Glycerol	1.149	0.000486	0.463	0.918	0.67	4.117	1.12e-09	0.561	0.69	2.408	1.42e-08	-0.544	1.332
Glycerophosphorylcholine	2.85	0.0999	-0.334	1.076	0.576	5.484	0.00079	-0.54	1.224	2.582	0.00541	0.513	0.879
Glycine	4.37	0.346	0.864	0.993	0.554	3.129	0.518	0.473	0.963	3.392	0.888	-0.765	1.031
Histidine	1.295	3.64e-11	-0.877	1.298	0.809	0.706	0.0892	-0.308	1.115	1.16	9.89e-05	0.828	1.164
Hypoxanthine	0.382	2.27e-24	-0.852	9.702	0.996	0.125	0.397	-0.137	1.053	0.323	1.7e-22	-0.822	9.217
Isobutyrate	0.442	7.64e-08	0.616	0.885	0.759	0.756	0.0674	0.394	0.941	0.424	0.00614	0.654	0.941
Isoleucine	1.965	2.61e-21	-0.726	1.604	0.952	0.908	0.388	0.293	0.978	1.786	5.06e-17	-0.816	1.64
Lactate	3.913	0.0624	-0.314	1.095	0.591	4.337	0.462	0.171	0.966	4.863	0.0093	-0.447	1.133
Leucine	1.54	0.693	0.634	1.019	0.526	1.666	0.0307	0.316	0.947	1.763	0.00171	-0.698	1.076
Lipid	1.436	0.515	-0.572	0.976	0.54	1.762	0.749	0.316	0.948	1.659	0.464	0.716	1.03
Low Density Lipoprotein	8.245	5.61e-16	0.782	0.748	0.887	4.544	7.05e-05	-0.371	1.006	7.749	9.97e-22	0.867	0.629
Lysine	1.032	0.301	0.608	1.074	0.55	0.766	0.749	-0.246	1.05	0.872	0.3	0.558	1.023
Malonate	0.597	0.0451	-0.363	0.897	0.596	1.625	2.52e-09	-0.629	1.449	0.695	4.53e-10	0.463	0.619
Methanol	1.02	0.0332	0.284	0.976	0.611	3.29	2.14e-10	-0.655	1.754	1.914	2.09e-18	0.794	0.557
Methionine	2.377	4.85e-10	-0.853	1.576	0.922	2.175	0.888	-0.474	1.215	1.532	4.18e-09	-0.66	1.297
myo-Inositol	1.561	1e-10	-0.881	1.145	0.807	2.415	0.00201	-0.646	1.407	1.052	0.00364	-0.797	1.063
N,N-Dimethylglycine	1.279	5.04e-24	-0.891	1.877	0.99	0.814	0.00544	-0.401	1.159	0.905	1.03e-12	-0.7	1.62
N-Acetyl-glycoprotein signals	1.417	0.000311	0.232	0.949	0.684	2.086	0.053	0.202	0.963	1.248	0.286	-0.294	0.986
Ornithine	1.771	8.49e-17	-0.809	1.412	0.893	1.304	0.00179	-0.357	1.211	1.209	0.000464	-0.691	1.166
Phenylalanine	1.218	2.27e-24	-0.894	4.475	0.999	0.616	0.0048	0.29	0.847	1.239	1.31e-22	-0.905	5.286
Phosphocholine	3.017	4.11e-07	0.831	0.83	0.745	4.624	1.12e-06	-0.582	1.311	3.702	9.88e-18	0.889	0.633
Pyruvate	0.954	0.889	-0.351	1.06	0.511	1.619	0.0674	-0.448	1.176	0.997	0.0202	0.673	0.901
Sarcosine	1.105	1.15e-16	-0.739	1.424	0.894	0.597	0.462	-0.175	1.034	0.943	1.33e-13	-0.693	1.377
Threonine	1.255	0.515	-0.848	1.007	0.52	1.128	0.253	0.351	0.977	1.26	0.0187	-0.802	1.031
Trimethylamine	1.083	4.63e-19	0.889	0.67	0.928	0.514	0.518	-0.275	1.035	0.971	2.77e-16	0.867	0.647
Trimethylamine N-oxide	2.293	1.83e-10	-0.788	1.332	0.801	2.346	0.00544	-0.543	1.192	1.323	0.00753	-0.317	1.117
Tyrosine	1.205	3.42e-09	-0.925	1.261	0.778	0.37	0.489	0.153	0.911	1.077	1.61e-07	0.881	1.384
Uridine	0.19	1.74e-09	-0.578	1.593	0.788	0.155	0.0892	0.247	0.844	0.204	6.44e-11	-0.596	1.887
Uridine diphosphate glucose	0.22	7.57e-14	-0.636	2.786	0.857	0.137	0.749	0.247	0.974	0.189	1.33e-13	-0.604	2.861
Valine	3.131	0.693	0.814	1.084	0.517	1.587	0.646	-0.153	1.077	2.971	0.826	0.861	1.027
Very Low Density Lipoprotein	2.924	0.34	-0.251	1.073	0.549	3.088	0.269	-0.254	1.071	2.934	0.627	-0.122	1.002
Abbreviations: VIP: Variable Importance in the Projection; FC: Fold Change; AUC: Areas Under the Curve. P-values were determined by two-sided Mann-Whitney U test with Benjamini & Hochberg (BH) adjustments for comparisons.

## Sheet: NMR-Urine Statistical analysis
Supplementary Data 3. Statistical analysis of differential urine metabolites between healthy volunteers and ESCC patients before and after operation.
Metabolites	Pre-ESCC urine vs. HC					Pre-ESCC urine vs. Post-ESCC urine				Post-ESCC urine vs. HC
	VIP	Adjusted P	|p(corr)|	FC	AUC	VIP	Adjusted P	|p(corr)|	FC	VIP	Adjusted P	|p(corr)|	FC
1-Methylhistidine	2.111	0.779	0.713	0.971	0.532	0.877	0.671	0.36	0.84	0.68	0.934	0.38	0.886
2-hydroxybutyrate	0.591	0.0961	0.167	0.963	0.625	0.494	0.00342	0.126	0.967	0.511	0.182	-0.199	0.996
3-Hydroxybutyrate	2.064	0.238	-0.344	1.195	0.673	1.286	0.0705	-0.266	1.089	2.158	0.571	-0.246	1.393
3-Methoxy-4-hydroxymandelate	0.538	0.911	0.355	0.924	0.512	0.555	0.000361	-0.369	1.334	0.826	0.000133	0.56	0.622
3-Methylhistidine	0.963	1.93e-05	0.331	0.588	0.793	0.559	0.307	0.202	0.686	0.65	0.0223	0.222	0.858
4-Hydroxybutyrate	0.66	0.00766	0.28	0.912	0.698	0.467	0.123	0.116	0.967	0.486	0.675	0.164	0.943
5-Hydroxyindole-3-acetate	0.74	0.202	0.231	0.816	0.6	0.757	0.000967	0.161	0.673	0.454	0.102	0.357	0.654
Acetamide	0.986	0.732	-0.305	1.012	0.525	1.224	0.0705	-0.525	1.115	0.813	0.274	0.326	0.908
Acetate	1.794	0.276	-0.188	0.859	0.579	0.808	0.0569	-0.267	1.149	1.48	0.719	0.157	0.747
Acetoacetate	0.82	0.17	0.134	1.017	0.603	2.647	0.052	0.38	0.568	2.673	0.0199	-0.325	1.79
Acetone	0.682	0.0675	0.19	0.931	0.626	0.98	0.0307	0.334	0.843	0.836	0.00657	-0.177	1.105
Acetylcholine	1.552	0.647	-0.197	1.119	0.541	1.349	0.00393	-0.226	1.228	0.811	0.0199	0.074	0.911
Alanine	1.955	0.686	-0.388	1.141	0.53	1.564	0.0479	-0.449	1.295	0.67	0.119	0.234	0.881
Allantoate	0.276	0.277	-0.221	1.065	0.581	0.48	0.85	-0.244	0.99	0.252	0.299	-0.229	1.075
Allantoin	0.637	0.14	0.489	0.936	0.614	0.305	0.73	-0.274	1.005	0.602	0.0441	0.609	0.932
alpha-Glucose	1.747	0.00044	-0.255	1.353	0.739	1.281	0.827	0.347	0.739	1.239	0.000224	-0.357	1.831
alpha-Hydroxyisobutyric acid	0.928	0.0635	0.453	0.922	0.645	1.183	9.37e-06	0.574	0.787	0.794	0.0029	-0.332	1.171
alpha-Ketoisovalerate	0.752	0.123	0.403	0.95	0.62	0.537	0.232	0.299	0.813	0.547	0.748	0.134	1.168
Aminohippurate	0.465	0.712	-0.255	0.99	0.54	0.469	0.228	-0.352	1.098	0.512	0.111	0.378	0.902
Anabasine	0.513	0.0925	0.377	0.652	0.629	0.577	0.0171	0.334	0.696	0.481	8.1e-05	0.442	0.483
Arabinose	0.536	0.277	0.291	0.951	0.591	0.713	0.00243	0.414	0.845	0.606	0.0374	-0.388	1.126
Ascorbate	6.014	6.14e-07	0.647	0.799	0.764	2.94	0.000475	0.334	0.557	3.79	1.7e-11	-0.451	1.158
Asparagine	1.056	0.299	0.364	0.959	0.588	1.426	3.92e-11	-0.629	1.416	1.42	1.2e-11	0.73	1.174
Benzoate	0.843	0.0224	-0.305	1.437	0.665	1.987	9.37e-06	0.085	0.81	0.993	0.0127	-0.072	1.774
beta-Glucose	1.768	0.0513	-0.254	1.283	0.643	1.348	0.187	0.184	0.724	1.283	0.000556	-0.273	1.772
Bile acid	0.42	0.839	-0.15	1.134	0.521	0.339	0.41	-0.154	1.116	0.2	0.296	0.176	1.016
Butyrate	1.021	0.00203	0.372	0.843	0.72	1.02	0.00311	0.38	0.789	0.925	0.748	0.292	1.068
Choline	1.161	0.96	0.409	0.989	0.512	1.57	0.316	0.311	0.887	1.927	0.424	-0.348	1.115
Citrate	2.417	0.552	-0.197	1.09	0.549	3.928	0.109	-0.582	1.183	3.365	0.495	0.614	0.922
Creatine	2.028	0.14	0.409	0.955	0.615	12.189	0.0123	-0.605	1.725	9.278	0.000812	0.437	0.611
Creatinine	12.958	0.732	0.518	0.966	0.533	9.985	0.00165	-0.567	1.247	9.37	0.00327	0.522	0.775
Dimethylamine	2.028	0.0169	-0.214	1.213	0.67	2.962	0.0109	-0.532	1.185	2.422	0.71	-0.437	1.023
Ethanol	2.278	0.299	0.472	0.96	0.587	3.363	0.00138	0.383	0.81	2.935	0.0374	-0.282	1.186
Ethanolamine	1.109	0.299	-0.253	1.058	0.583	1.633	2.38e-08	-0.53	1.371	1.338	1.55e-06	0.493	0.771
Formate	1.248	0.0321	-0.46	1.317	0.653	0.661	0.774	0.434	1.054	0.427	0.075	-0.23	1.25
Glutamate	1.217	0.812	-0.201	1.03	0.618	1.823	0.968	0.302	0.977	1.848	0.61	-0.213	1.119
Glutamine	2.088	0.189	0.399	0.953	0.609	1.38	0.0153	-0.429	0.868	2.126	0.000812	0.529	1.03
Glycine	4.061	0.304	-0.216	1.408	0.575	3.66	0.00397	-0.295	1.624	1.673	0.119	0.258	0.867
Guanidoacetate	2.199	0.924	0.365	1.025	0.515	2.093	0.442	-0.359	1.09	1.171	0.424	0.354	0.94
Hippurate	1.998	0.253	0.281	0.814	0.593	2.263	5.6e-08	-0.495	2.97	3.043	2.79e-09	0.692	0.274
Histidine	1.064	0.0155	-0.212	1.38	0.676	1.449	1.67e-07	-0.375	2.368	0.589	0.212	0.28	0.736
Homogentisate	0.218	0.208	0.127	0.961	0.604	0.227	0.442	-0.189	1.109	0.222	0.0317	0.265	0.867
Hypoxanthine	0.623	0.0675	0.437	0.638	0.639	0.501	0.000149	0.369	0.656	0.321	0.0374	0.218	0.973
Indole-3-lactate	0.532	0.732	0.214	0.901	0.529	0.792	0.000367	0.285	0.76	0.703	0.000373	0.38	0.661
Inosine	1.077	0.379	0.502	0.861	0.776	0.586	0.113	0.362	0.881	0.817	0.738	0.448	0.977
Isobutyrate	0.471	0.409	0.168	0.885	0.573	0.413	0.139	0.212	0.974	0.456	0.932	0.231	0.908
Isoleucine	0.449	0.686	0.118	1.02	0.528	0.434	0.818	-0.176	1.054	0.413	0.296	0.201	0.968
Lactate	1.699	0.77	0.342	1.166	0.525	1.098	0.388	0.308	1.024	1.287	0.352	-0.303	1.138
Leucine	0.361	0.556	-0.139	1.095	0.547	0.374	0.0211	-0.121	0.97	0.611	0.000812	-0.353	1.129
Lysine	1.257	0.105	-0.253	1.182	0.617	0.55	0.866	-0.2	1.12	0.664	0.117	0.309	1.055
Malate	1.249	0.427	0.484	0.971	0.576	0.776	0.0108	0.34	0.89	0.756	0.039	-0.342	1.091
Malonate	2.185	0.000333	0.458	0.746	0.751	0.906	0.509	0.224	0.957	1.765	0.00627	0.394	0.779
Maltotriose	1.018	0.000766	-0.489	1.687	0.732	0.332	0.236	-0.195	1.138	0.626	0.00627	-0.354	1.482
Methanol	1.411	0.00044	-0.513	1.165	0.743	1.461	1.95e-07	-0.695	1.149	0.818	0.00726	0.407	1.014
Methionine	0.719	0.787	0.095	0.959	0.529	0.651	0.00484	-0.318	1.233	0.678	0.00587	0.342	0.778
Methylguanidine	1.146	0.0188	-0.3	0.98	0.662	0.799	0.184	-0.282	1.145	0.963	0.245	-0.111	0.855
Methylmalonate	1.971	3.93e-05	0.523	0.771	0.784	1.184	0.14	0.4	0.948	1.02	0.0125	0.379	0.813
N,N-Dimethylglycine	0.859	0.429	0.171	1.028	0.557	1.392	6.64e-06	-0.493	1.129	1.117	0.000637	0.377	0.91
N-Acetylaspartate	0.966	0.621	-0.268	1.039	0.541	1.662	9.48e-07	-0.592	1.319	1.324	1.29e-05	0.569	0.788
N-Acetylglycoprotein	1.328	0.831	0.358	0.987	0.523	1.323	0.426	-0.439	1.093	1.029	0.411	0.284	0.903
N-Methylnicotinamide	0.445	6.14e-07	0.518	0.333	0.834	0.155	0.0362	0.29	0.551	0.302	0.00202	0.469	0.605
O-Acetylglycoprotein	0.975	0.917	0.19	0.998	0.524	1.068	0.874	-0.306	1.052	0.942	0.877	0.189	0.949
para-Hydrxoyphenylacetate	0.94	0.000491	-0.412	1.395	0.735	0.479	0.139	-0.202	1.173	0.641	0.352	-0.376	1.189
Phenylacetylglycine	1.749	0.00766	-0.326	1.381	0.69	1.691	2.61e-05	-0.494	1.54	3.455	0.384	-0.368	1.678
Pyruvate	2.149	0.0308	-0.232	1.337	0.659	2.069	9.3e-05	-0.37	1.558	1.077	0.0181	0.186	0.858
Riboflavin	2.554	0.000292	0.483	0.793	0.759	2.186	0.00393	-0.437	1.123	3.217	5.49e-07	0.66	0.706
Sarcosine	0.502	0.96	-0.143	1.009	0.515	0.701	0.000967	-0.469	1.185	0.685	0.00171	0.102	0.993
Sebacate	0.57	0.525	0.186	0.986	0.554	2.694	0.5	0.325	0.56	2.812	0.879	-0.242	1.759
Succinate	0.699	0.779	0.277	1.055	0.535	1.056	0.00333	0.335	0.903	1.161	0.00327	-0.38	1.168
Succinimide	1.055	0.915	0.298	0.95	0.597	1.46	0.466	-0.599	1.414	1.473	0.0135	0.7	0.672
Taurine	2.403	0.00988	0.474	0.843	0.691	1.684	6.64e-06	-0.555	1.365	2.06	4.83e-09	0.596	0.617
trans-Aconitate	0.339	0.0321	0.235	0.957	0.657	0.403	0.003	-0.372	2.038	0.508	3.1e-08	0.586	0.47
Trehalose	0.808	0.732	0.328	0.99	0.535	0.95	6.64e-06	0.46	0.577	0.847	2.99e-05	-0.44	1.717
Trigonelline	0.75	1.26e-08	0.55	0.054	0.882	0.254	0.00161	-0.496	0.611	1.076	2.62e-13	0.537	0.673
Trimethylamine N-oxide	5.296	0.299	0.191	0.874	0.582	6.704	6.9e-11	-0.507	2.39	5.306	5.25e-07	0.523	0.366
Tryptophan	0.584	0.556	-0.181	1.057	0.546	0.744	0.00138	-0.106	1.015	0.428	0.0415	0.161	1.042
Valine	0.502	0.563	-0.237	0.974	0.546	0.324	0.968	-0.219	1.071	0.427	0.738	0.24	0.909
Abbreviations: VIP: Variable Importance in the Projection; FC: Fold Change; AUC: Areas Under the Curve. P-values were determined by two-sided Mann-Whitney U test with Benjamini & Hochberg (BH) adjustments for comparisons.
