# Supplementary material for: NMR and MS reveal characteristic metabolome atlas and optimize esophageal squamous cell carcinoma early detection
Source: Nat Commun. 2024 Mar 19;15:2463. doi: 10.1038/s41467-024-46837-0 (PMC10951220; doi:10.1038/s41467-024-46837-0)
Supplement: Supplementary file 8 — Supplementary Data 4 [file 41467_2024_46837_MOESM8_ESM.xlsx]

## Sheet: Tissue modules by WGCNA
Supplementary Data 4. Metabolite contents of Turquoise and Blue modules between early-stage ESCC tumor and normal mucosa group identified by WGCNA.
Module	Metabolite	Metabolite Module Membership	Metabolite Trait Cor
Turquoise (p = 2.5e-06)	D-Tagatose	0.693892	0.203276
	L-Arabinose	0.587579	0.136921
	Glutathione	0.501871	0.408143
	Lactic acid	0.70134	0.21511
	L-Glutamic acid	0.783971	0.805769
	O-Phosphoethanolamine	0.589486	0.613612
	L-Aspartic acid	0.617729	0.395452
	L-Proline	0.831605	0.685268
	L-Valine	0.763578	0.49525
	L-Leucine	0.765243	0.643715
	Adenosine monophosphate	0.675262	0.583937
	L-Serine	0.707316	0.369726
	L-Threonine	0.856003	0.555296
	L-Glycine	0.716173	0.597774
	L-Asparagine	0.807354	0.765638
	Choline	0.548126	0.682276
	Inosinic acid	0.0880138	-0.0763899
	L-Arginine	0.7024	0.399978
	L-Phenylalanine	0.732676	0.524559
	Hypoxanthine	0.786202	0.618665
	L-Methionine	0.693406	0.577459
	Succinic acid	0.341496	-0.0322699
	S-Adenosylmethionine	0.691237	0.676367
	L-Tyrosine	0.552875	0.531469
	Glutathione Disulfide	0.489393	0.496496
	Ethanolamine	0.736431	0.787005
	Nicotinamide	0.717522	0.798805
	Betaine	0.604823	0.703109
	L-Ornithine	0.395153	0.349979
	Glycerophosphocholine	0.412681	0.459048
	5-Aminovaleric acid	0.568496	0.048639
	Hydroxyproline	0.374565	0.209903
	L-Tryptophan	0.643929	0.275033
	L-Lysine	0.510828	0.237537
	L-Carnitine	0.558115	0.617655
	O-Acetylcarnitine	0.366433	0.546045
	Guanosine-5'-monophosphate	0.588108	0.463196
	L-Threonic acid	0.374376	0.123562
	Uridine diphosphate glucuronic acid	0.409362	0.113364
	L-Citrulline	0.64562	0.487246
	N-Acetyl-D-Glucosamine 6-Phosphate	0.670275	0.658238
	N,N-Dimethylarginine	0.7023	0.560526
	N-Acetyl-Neuraminic Acid	0.406653	0.103621
	Kynurenine	0.472175	0.588086
	Agmatine	0.699383	0.403883
	N-Acetylglucosaminylasparagine	0.765958	0.872999
	Citicoline	0.801823	0.64583
	Gluconic acid	0.547589	0.499636
	Propionylcarnitine	0.464081	0.07739
	4-Aminobutyric acid	0.347007	0.204003
	N-Acetyl-L-alanine	0.766811	0.608596
	S-Methyl-L-cysteine	0.486967	0.0758618
	L-Cystathionine	0.595606	0.555222
	Sorbitol	0.366051	0.303168
	beta-Alanine	0.483911	0.252707
	1-Methylnicotinamide	0.670698	0.759526
	2-Hydroxy-3-methylbutyric acid	0.39425	0.120813
	Acetic acid	-0.0272456	-0.294169
	4-(Trimethylammonio) butanoate	0.74809	0.751716
	2'-Deoxyadenosine-5'-monophosphate	0.653166	0.621791
	N-Acetyl-D-Glucosamine	0.691513	0.664182
	GDP-L-Fucose	0.698232	0.518181
	Sucrose	0.43142	0.490113
	Gentiobiose	0.398802	0.462933
	L-Cysteinesulfinic acid	0.504853	0.537498
	Methionine sulfoxide	0.710609	0.537999
	Glucose 1-phosphate	0.353557	0.419961
	L-Pipecolic acid	0.473114	0.212461
	gamma-Carboxyglutamic acid	0.584824	0.764772
	Quinolinic acid	0.629414	0.617751
	Nonanoic acid	0.190215	0.138416
	Riboflavin	0.462147	0.719246
	D-Glucuronic Acid	0.502371	0.543363
	Myristic acid	0.710453	0.469033
	Adenine	0.396596	0.0625234
	Flavin adenine dinucleotide	0.667843	0.667331
	Pseudouridine	0.294347	0.2039
	Xanthylic acid (XMP)	0.649859	0.61853
	Acetylcysteine	0.5762	0.308359
	S-Adenosyl-L-homocysteine	0.808206	0.653684
	5-Hydroxylysine	0.351576	0.579097
	Galactitol	0.338674	0.477925
	N-Acetylputrescine	0.668584	0.65698
	5'-Deoxy-5'-methylthioadenosine	0.826636	0.68276
	3-Hydroxy-3-methylglutaric acid	0.438006	0.260066
	Formiminoglutamic acid	0.222107	-0.0382193
	Thiamine pyrophosphate	0.656512	0.664593
	Hydroxyisocaproic acid	0.10681	-0.0796063
	Glycylproline	0.278838	0.104355
	Glucaric acid	0.734887	0.777763
	L-alpha-Aspartyl-L-phenylalanine	0.643902	0.540035
	Glycyl-L-Leucine	0.436461	0.227636
	N6,N6,N6-Trimethyl-L-lysine	0.767753	0.386168
	Propionic acid	0.0121414	-0.107168
	Picolinic acid	0.370913	0.310521
	N-Acetyl-L-glutamic acid	0.685275	0.604759
	Norvaline	0.533299	0.238353
	4-Hydroxyphenylpyruvic acid	0.357821	0.557261
	N-Acetylserine	0.520072	-0.0210315
	Suberic acid	0.547116	0.352999
	Glycylphenylalanine	0.521435	0.311891
	2-Methylglutaric acid	0.393072	0.304129
	Cysteic Acid	0.372534	0.242648
	Estrone	0.674934	0.495492
	Urocanic acid	0.241709	0.112041
	Carbocysteine	0.656344	0.422448
	3-Hydroxydecanoic acid	0.649288	0.671235
	Orotic acid	0.67219	0.53992
	D-Alanyl-D-alanine	0.395255	0.459348
	Homocitrulline	0.399097	-0.0487759
	Indole-3-lactic acid	0.190157	0.0844705
	N-Formyl-L-methionine	0.460082	0.429011
	gamma-Glutamylmethionine	0.545254	0.592026
	Flavin mononucleotide	0.659232	0.632947
	1-Aminopropan-2-ol	0.321461	-0.0615674
	Imidazole	0.53871	0.574697
	N-Acetylcadaverine	0.373981	0.035961
	Thiamine monophosphate	0.219118	0.554876
	Butyric acid	0.241701	0.312386
	3-Methoxytyrosine	0.340881	0.197339
	Phenylpyruvic acid	0.626939	0.605108
	gamma-L-Glutamyl-L-valine	0.638457	0.426614
	Thymidine-5'-phosphate	0.626004	0.558331
	Hydroxytyrosol	0.528724	0.286854
	N6-Acetyl-L-lysine	0.29385	-0.0396015
	7-Methylguanine	0.864305	0.714103
	Nicotinic acid	0.00787256	0.00474474
	N-Acetyl-S-(3-hydroxypropyl) cysteine	0.628138	0.211625
	1-Methyladenosine	0.719322	0.397191
	Threonylphenylalanine	0.346565	0.158694
	Itaconic acid	0.368547	0.303484
	2'-O-methylguanosine	0.899936	0.66588
	5alpha-Pregnane-3,20-dione	0.650682	0.555319
	Leucyl-Valine	0.560477	0.506792
	N-carbamoyl-L-aspartate	0.322026	0.424815
	2,4-Dihydroxybenzoic acid	0.548934	0.43846
	Cytosine	0.430595	0.0518679
	Thiamine	0.593561	0.663301
	Kynurenic acid	0.662516	0.277914
	Adrenosterone	0.667624	0.676195
	Acetylleucine	0.687302	0.296363
	Biliverdin	0.434643	0.237881
	2-Phenylacetamide	0.542998	0.518218
	Prostaglandin E2	0.129214	0.234029
	N,N-Dimethylguanosine	0.755811	0.496372
	Serotonin	0.549525	0.648423
	N4-Acetylcytidine	0.140408	0.131659
	Retinal	0.384316	0.34933
	Pyridoxal	0.182964	0.0687104
	Citraconic acid	0.470272	0.598692
	Cortisone	0.474567	0.180707
	N-Methylnicotinamide	0.466289	0.42318
	3-Indoleglyoxylic acid	0.501843	0.230082
	Nicotyrine	0.632915	0.548395
	Purine	0.690945	0.346195
	3-(Methylthio) propionate	0.73881	0.265847
	Anthranilic acid	0.45784	0.446947
	trans-Cinnamic acid	0.671991	0.228894
	Cystamine	0.658123	0.702785
	Tryptamine	0.737582	0.330663
	Tryptophol	0.344234	0.186368
	Desaminotyrosine	0.660922	0.141245
	Cysteine-S-sulfate	0.498683	0.277553
	N-Acetyl-5-hydroxytryptamine	0.555411	0.33735
	N-3-Methyluridine	0.484718	0.283261
	7-Methylguanosine	0.448833	0.361237
	2'-Deoxyguanosine 5'-monophosphate	0.786534	0.678261
	Thymidine-5'-diphosphate	0.51463	0.343668
	1,4-Dihydronicotinamide adenine dinucleotide	0.551445	0.287243
	Isobutyric acid	0.599945	0.305363
	Isovaleric acid	0.565244	0.313161
	Valeric acid	0.519212	0.365256
Blue (p = 0.00087)	Pyruvic acid	0.644748	-0.337963
	L-Alanine	0.72572	-0.0835193
	L-2-Aminoadipic Acid	0.702259	-0.44363
	Creatine	0.588925	-0.0169565
	Adenosine-5'-triphosphate	0.820548	-0.647005
	Taurine	0.518371	-0.0813531
	L-Malic acid	0.787728	-0.425917
	Citric Acid	0.699391	-0.539497
	Cytidine-5'-monophosphate	0.705809	0.0128067
	Fumaric acid	0.788848	-0.381707
	UDP-D-glucose	0.708833	-0.141812
	3-Aminoisobutyric acid	0.656981	-0.583431
	L-Carnosine	0.446635	-0.4698
	Hypotaurine	0.766551	-0.220576
	Uridine-5'-diphosphate	0.859095	-0.355717
	3-Hydroxyisobutyric acid	0.576546	-0.373134
	L-Argininosuccinic Acid	0.789597	-0.493212
	Adenosine-5'-diphosphate	0.698242	-0.146321
	L-Saccharopine	0.383261	-0.422962
	2-Ketoglutaric Acid	0.487093	-0.432817
	Guanidoacetic acid	0.467704	-0.207322
	Cytidine-5'-triphosphate	0.768316	-0.720155
	Glutaric acid	0.828806	-0.741992
	Adenosine	0.426045	-0.10503
	Sarcosine	0.561449	-0.182284
	Erythritol	0.388526	-0.141672
	Inosine diphosphate	0.817462	-0.648429
	Guanosine-5'-diphosphate	0.666208	-0.0247488
	3-Methyl-2-oxovaleric acid	0.633345	-0.726736
	Methylmalonic acid	0.613636	-0.38114
	L-Homoarginine	0.631681	-0.690855
	Cytidine-5'-diphosphate	0.851555	-0.536152
	cis-Aconitic acid	0.716181	-0.400019
	Anserine	0.214243	-0.421944
	2-Oxohexanoic acid	0.709272	-0.714435
	2-Hydroxyadipic acid	0.52337	-0.401936
	3-Hydroxyglutaric acid	0.649178	-0.651427
	Thymidine-5-triphosphate	0.533937	-0.355383
	N-Acetylglutamine	0.565817	-0.0580467
	7-Ketocholesterol	0.746552	-0.361925
	Propionyl-CoA	0.393232	-0.113603
	Cyclic guanosine monophosphate	0.473832	-0.771086
	N-Acetyl-L-phenylalanine	0.347045	-0.219837
	Deoxycholic acid	0.353341	-0.16536
	2'-Deoxyguanosine-5'-diphosphate	0.60697	-0.0634607

## Sheet: Serum module by WGCNA
Supplementary Data 4. Metabolite contents of the Turquoise module between pre- and post-operative serum groups identified by WGCNA.
Module	Metabolite	MetaboliteModuleMembership	MetaboliteTraitCor
Turquoise (p = 0.0087)	Low Density Lipoprotein	0.549006	0.403498
	Phosphocholine	0.703557	0.473348
	Glycerophosphorylcholine	0.622397	0.355578
	Glutamine	0.866976	0.389177
	Alanine	0.722344	0.535165
	Lysine	0.84847	0.0314688
	Valine	0.658477	0.0520641
	Leucine	0.306847	-0.25269
	Glycine	0.334936	-0.0875683
	Asparagine	0.923836	0.112506
	Trimethylamine N-oxide	0.756023	0.285706
	Isoleucine	0.574536	-0.131664
	Glutamate	0.731744	0.0967053
	Methanol	0.688	0.615307
	Citrate	0.756003	0.460117
	Choline	0.777081	0.412339
	Arginine	0.889815	0.32379
	Ornithine	0.897069	0.322561
	Creatine	0.600282	-0.268135
	Acetate	0.867219	0.179197
	Threonine	0.362361	-0.121311
	Methionine	0.783087	-0.00826851
	Malonate	0.858371	0.579391
	Phenylalanine	0.512373	-0.319382
	Sarcosine	0.591298	0.0881644
	Pyruvate	0.706411	0.16412
	Tyrosine	0.674382	-0.0867103
	Histidine	0.909178	0.185801
	myo-Inositol	0.369668	0.303497
	Isobutyrate	0.385174	-0.204929
	Trimethylamine	0.764106	0.0841105
	N,N-Dimethylglycine	0.810055	0.289411
	1-Methylhistidine	0.597835	-0.01649
	Bile acid	0.542865	0.347267
	Uridine diphosphate glucose	0.326257	-0.0326493
	Formate	0.623862	0.00435182
	Uridine	0.478171	-0.189671
	Hypoxanthine	0.545694	0.0877448
