# Supplementary material for: NMR and MS reveal characteristic metabolome atlas and optimize esophageal squamous cell carcinoma early detection
Source: Nat Commun. 2024 Mar 19;15:2463. doi: 10.1038/s41467-024-46837-0 (PMC10951220; doi:10.1038/s41467-024-46837-0)
Supplement: Supplementary file 9 — Source Data [file 41467_2024_46837_MOESM9_ESM.xlsx]

## Sheet: Fig 2A-F
	1	2	3	4	5	6	7	8	9	10	11	12	13	14	15	16	17	18	19	20	21	22	23	24	25	26	27	28	29	30	31	32	33	34	35	36	37	38	39	40	41	42	43	44	45	46	47	48	49
	1	1	1	1	1	1	1	1	1	1	1	1	1	1	1	1	1	1	1	1	1	1	1	1	1	1	1	1	1	1	1	1	1	1	1	1	1	1	1	1	1	1	1	1	1	1	1	1	1
0.5	0.00124283	0.00136075	0.00256145	0.00127861	0.00160397	0.00131039	0.0017128	0.00196847	0.00051016	0.00209336	0.00171633	0.00178516	0.00229611	0.00206829	0.00181622	0.00240743	0.00206107	0.00146557	0.00152858	0.00168364	0.00138172	0.00100862	0.00146429	0.00217798	0.00136331	0.0014146	0.00128208	0.00116421	0.000757482	0.00212531	0.00143682	0.000450067	0.000899445	0.000484861	0.000665691	0.00122245	0.0014816	0.00231287	0.00149029	0.0011042	0.000652213	0.00134286	0.00129592	0.00173554	0.00107993	0.000698965	0.000798004	0.00126108	0.00128353
0.502	0.00123829	0.00136075	0.00286373	0.00145816	0.00179106	0.00142282	0.00224118	0.00222546	0.000715103	0.00166846	0.0018565	0.00207515	0.00248176	0.00249021	0.00173082	0.00209333	0.00186495	0.00128855	0.00143113	0.00184114	0.0015165	0.00136247	0.00143872	0.00218925	0.00138499	0.00129832	0.00143358	0.00127134	0.000933528	0.00194636	0.00154356	0.000279612	0.00112963	0.000476073	0.000582594	0.00105022	0.00161524	0.00228158	0.00147373	0.00122952	0.000564478	0.0014239	0.00134843	0.0017382	0.00103281	0.000789128	0.000968706	0.00123459	0.00143114
0.504001	0.00179107	0.00138425	0.00297052	0.00152331	0.00169835	0.00160661	0.00218408	0.00195916	0.000612095	0.00182807	0.00188027	0.00180206	0.00258834	0.00225464	0.00203685	0.00174098	0.00201363	0.00140922	0.0016797	0.00189607	0.00131629	0.00110895	0.00134024	0.00208837	0.00129136	0.00142463	0.00142333	0.00131245	0.00114145	0.00210807	0.00166686	0.000398772	0.00129753	0.000608239	0.000545008	0.00131439	0.00159451	0.00192213	0.00158884	0.00134332	0.00053994	0.00152969	0.00112296	0.00107718	0.000934346	0.000647001	0.000756601	0.0013931	0.00132732
0.506001	0.00150767	0.00116184	0.00303706	0.00160751	0.00167556	0.00150853	0.00197168	0.00202377	0.000628982	0.00186321	0.00215177	0.00193221	0.00245195	0.00221779	0.00192844	0.00216869	0.00203383	0.00145297	0.00171829	0.00194156	0.00154513	0.00116232	0.00164978	0.00220663	0.00140754	0.00140981	0.00122494	0.00144103	0.00113722	0.00207518	0.00151705	0.000412681	0.00119089	0.000606716	0.00056091	0.00133635	0.00136343	0.00276721	0.00141364	0.00139417	0.000543458	0.00149663	0.00115372	0.00158878	0.000892686	0.000596639	0.000832496	0.00145201	0.00121435
0.508002	0.00176723	0.00148781	0.00344175	0.00176023	0.00192052	0.00176682	0.00201987	0.00213373	0.000622604	0.00172774	0.00224043	0.00198828	0.00261493	0.00253913	0.00195337	0.00220582	0.002179	0.00136883	0.00173998	0.00171956	0.00157846	0.00129701	0.00169927	0.00206899	0.00128598	0.00156949	0.00128661	0.00126443	0.00107639	0.00211285	0.00161404	0.000323514	0.00126095	0.00063429	0.000691535	0.0013993	0.00163611	0.00245646	0.00157093	0.00137191	0.000538424	0.00145888	0.00124634	0.00159091	0.000720762	0.000659935	0.000963017	0.00123516	0.00149603
0.510002	0.00152683	0.00126088	0.0038054	0.00167342	0.00179398	0.00179793	0.0020154	0.00210164	0.000835355	0.0018393	0.0019871	0.00188433	0.00244242	0.00232018	0.00197237	0.00228716	0.00192378	0.00131403	0.00160916	0.00197279	0.00149514	0.00132346	0.00163204	0.00240368	0.00134944	0.00158311	0.00150518	0.00135133	0.00113829	0.00210366	0.00170998	0.000441795	0.00135656	0.000697415	0.000691125	0.00139904	0.00181655	0.00274712	0.00152388	0.0014782	0.000520922	0.0016193	0.0012106	0.00183207	0.000938687	0.000814244	0.000851886	0.00100698	0.00162292
0.512003	0.00171104	0.00136701	0.0041957	0.00173283	0.00186468	0.00199366	0.00209489	0.00219177	0.000781354	0.00186224	0.00237868	0.00217125	0.00252332	0.00260145	0.00215499	0.00219226	0.00239033	0.00144475	0.00180487	0.00194846	0.00148901	0.00137531	0.00141272	0.00245856	0.00144291	0.00181741	0.00173301	0.00161556	0.00136921	0.00218158	0.00162969	0.000459703	0.00131015	0.000709329	0.000719795	0.00141213	0.00172677	0.00254497	0.00182826	0.00148683	0.000607491	0.00168967	0.00120578	0.00179128	0.00117834	0.000809871	0.000888063	0.00118952	0.00160571
0.514003	0.0016225	0.00145514	0.00411673	0.00228634	0.00187084	0.00183423	0.00200611	0.00230379	0.000908572	0.00182334	0.00228574	0.00224862	0.00301043	0.00254507	0.00208921	0.00229054	0.0021822	0.00154026	0.0018432	0.00186406	0.00152882	0.00117198	0.00150597	0.00221164	0.00149966	0.00184625	0.00136758	0.00149886	0.00117743	0.00215894	0.00161264	0.000605389	0.00128407	0.000675298	0.000551349	0.00132876	0.00199135	0.00231227	0.00175463	0.00141867	0.000454754	0.00167824	0.00130475	0.00164216	0.000862133	0.000791177	0.000722528	0.00134699	0.0015542
0.516004	0.00167945	0.00146959	0.00425993	0.00237027	0.00143259	0.00168324	0.00209851	0.00220551	0.000748307	0.00203946	0.00218124	0.00203175	0.00262225	0.00263271	0.00206141	0.00256113	0.00220784	0.00157617	0.00187212	0.00180914	0.00132005	0.00134216	0.00147551	0.00208738	0.00118564	0.00151395	0.00127041	0.00154148	0.00113349	0.00191567	0.00164724	0.000401891	0.00129879	0.000458311	0.000762315	0.00129518	0.00162186	0.00250915	0.00190973	0.00144317	0.000579277	0.0015427	0.00138027	0.00173282	0.000903033	0.000734113	0.000858797	0.00141719	0.00143802
0.518004	0.00134507	0.00146146	0.00429539	0.00227807	0.00183628	0.00194876	0.00236845	0.00229885	0.00100261	0.00185171	0.0021151	0.00222515	0.00262638	0.00249695	0.00200554	0.00229967	0.00221187	0.00161536	0.00153067	0.00195555	0.00147898	0.00125992	0.0015326	0.00228647	0.00148322	0.0017096	0.00129281	0.00157874	0.00127013	0.00205095	0.00141639	0.000406281	0.0013726	0.000657033	0.000812553	0.00128222	0.00184752	0.00232333	0.00145844	0.00134845	0.000536945	0.00170996	0.00144251	0.00160299	0.00108729	0.0008852	0.00107629	0.00151761	0.00158704
0.520005	0.00129569	0.00162036	0.00404222	0.00217723	0.00202588	0.00197904	0.00183253	0.0021269	0.000839379	0.00186591	0.00217245	0.00213503	0.00277976	0.00220582	0.00195969	0.00215782	0.00221296	0.0015614	0.00190495	0.00197847	0.0013652	0.00129353	0.00188082	0.00246763	0.00163238	0.00169576	0.00133438	0.00136826	0.00117448	0.00195965	0.00151311	0.000384631	0.00148972	0.000836954	0.000766899	0.00171459	0.0019365	0.00258732	0.0016429	0.00142385	0.000834525	0.00182319	0.00141288	0.0017037	0.00123518	0.000780337	0.000962216	0.00153439	0.00149495
0.522005	0.00156027	0.00125008	0.00387025	0.00224962	0.00230328	0.00244533	0.0017347	0.00222346	0.00102365	0.00220319	0.00242671	0.00214239	0.00274616	0.00242597	0.0019954	0.00221092	0.00238299	0.00143223	0.00195032	0.00193341	0.00140473	0.00125894	0.00191781	0.00236142	0.00157876	0.00159943	0.00117321	0.00143653	0.00108593	0.00207046	0.00153996	0.000572346	0.00156119	0.000661865	0.000912899	0.00161635	0.00144208	0.00247476	0.00150239	0.00134717	0.000920217	0.00163101	0.00150225	0.00177939	0.00138811	0.000956606	0.000916025	0.00152071	0.00174472
0.524005	0.00166054	0.00153526	0.00398605	0.00231818	0.00197027	0.00210735	0.00223223	0.00224273	0.000876777	0.00184771	0.00239341	0.00213582	0.00271174	0.00244753	0.00222808	0.00213853	0.0023129	0.00130432	0.00195411	0.00205538	0.00169342	0.00129977	0.00201274	0.00245789	0.00141779	0.00166122	0.00156313	0.00125489	0.00110216	0.00211077	0.00168508	0.000713041	0.00137132	0.00072043	0.000791118	0.00153656	0.00218562	0.00256464	0.00171437	0.00156286	0.000674048	0.00145669	0.00131202	0.0013731	0.00101884	0.000759657	0.000879949	0.00158499	0.00167436
0.526006	0.00143063	0.00159962	0.00350991	0.00218851	0.00190685	0.00215667	0.00244656	0.00224856	0.000835311	0.00187266	0.00201433	0.00214201	0.00308107	0.00235858	0.00221817	0.0024354	0.00217708	0.00131311	0.00183884	0.00231871	0.00136281	0.00119164	0.00190404	0.00234976	0.00154292	0.0015829	0.00143054	0.00137556	0.0012502	0.00193876	0.00171541	0.000543556	0.00120469	0.00063125	0.000477653	0.00132715	0.00198992	0.00251174	0.00161481	0.00135856	0.000574201	0.00141977	0.00144459	0.00154503	0.00120945	0.000543628	0.00084147	0.00161733	0.00175653
0.528006	0.00106519	0.0016633	0.00335592	0.00166827	0.00194504	0.00193276	0.00228497	0.00221549	0.000817258	0.00155307	0.00211428	0.00199052	0.0028963	0.00251846	0.0023049	0.00247408	0.00250121	0.00124116	0.00193368	0.00212722	0.00149544	0.00127136	0.0016479	0.00221736	0.00142116	0.00166313	0.00130482	0.00144988	0.001087	0.00198488	0.00176738	0.000615163	0.00125141	0.00083866	0.000710672	0.001409	0.00156636	0.00227088	0.00190478	0.001273	0.000474256	0.00160884	0.00147462	0.00173409	0.001249	0.000949755	0.00092628	0.00164327	0.00158302
0.530007	0.00177296	0.00175874	0.0033099	0.00165631	0.00225355	0.00181103	0.00206479	0.00231525	0.0010534	0.00204318	0.00223305	0.00207543	0.00306074	0.0026526	0.00222392	0.00229287	0.00222044	0.00134177	0.00191649	0.00198592	0.00157476	0.00119183	0.0020236	0.00251988	0.00131567	0.00170537	0.00147943	0.00154753	0.000799546	0.00196294	0.00165358	0.000492329	0.00140359	0.00079228	0.000914143	0.0013023	0.00192884	0.00225365	0.00147106	0.00150771	0.000503773	0.00139739	0.00167605	0.00195161	0.00112762	0.000857692	0.000938801	0.00175453	0.0016111
0.532007	0.00184616	0.00144423	0.00310745	0.00196296	0.00221374	0.00195146	0.00200787	0.00208353	0.00107649	0.00215265	0.00232919	0.00205426	0.00265402	0.00266282	0.00224577	0.00232777	0.00210018	0.00164848	0.00184694	0.00212	0.00163035	0.00127184	0.00174958	0.00231465	0.00147713	0.00153153	0.00147325	0.00149093	0.00113247	0.00207697	0.00183394	0.000708559	0.00134237	0.000762228	0.000978863	0.00136759	0.00179578	0.00243381	0.00149682	0.0014796	0.000701388	0.00137649	0.00135707	0.00181441	0.00111938	0.000537291	0.000915004	0.00153474	0.00161513
0.534008	0.00162368	0.00149572	0.00290424	0.00178801	0.00211654	0.00222428	0.00236727	0.00217995	0.00105125	0.00216584	0.00236475	0.00219643	0.00279076	0.00273418	0.00234137	0.00233667	0.00216999	0.00150348	0.00186923	0.0021219	0.00169591	0.00137537	0.0017935	0.00230335	0.00155457	0.00161127	0.001362	0.00161514	0.0013803	0.0020134	0.00163394	0.000788623	0.00121762	0.000686754	0.000772858	0.00155857	0.00199743	0.00262004	0.00165054	0.00132317	0.000773976	0.0014708	0.00153866	0.00189099	0.00124549	0.000883024	0.000819897	0.0015123	0.00161415
0.536008	0.00158051	0.00151515	0.00311281	0.00171698	0.00198408	0.00211158	0.00224329	0.00217438	0.000769019	0.0019462	0.00193232	0.00197756	0.00309423	0.00271209	0.00229565	0.00220299	0.00219478	0.00149751	0.00201286	0.0020988	0.00183177	0.00126019	0.00199138	0.00242349	0.00163891	0.00182699	0.00160383	0.00166232	0.0014768	0.00199841	0.00176644	0.000772795	0.00121892	0.000591431	0.000968145	0.00197414	0.0020763	0.00237301	0.00135709	0.00129789	0.000750156	0.00152957	0.00151954	0.00178659	0.00133643	0.00127304	0.000964761	0.0015074	0.00162411
0.538009	0.00175913	0.00142551	0.00300368	0.00176413	0.00202773	0.00199297	0.00226846	0.00237153	0.000920314	0.00187218	0.00203451	0.00183633	0.00269284	0.00282874	0.0023067	0.00251699	0.00235259	0.00153796	0.00181701	0.00188638	0.00150682	0.00132569	0.00176634	0.00232088	0.00165117	0.00174921	0.00156966	0.00149935	0.00124294	0.00198942	0.00168541	0.00058427	0.00115608	0.000588931	0.000963984	0.00141996	0.0019269	0.00222024	0.0016583	0.00146543	0.000672046	0.00155554	0.00156161	0.00178718	0.00150746	0.000951037	0.00114247	0.00145741	0.00176917
0.540009	0.0017066	0.00169333	0.00304551	0.00167404	0.00216637	0.00203545	0.00222845	0.00258325	0.00122381	0.00207834	0.00187152	0.00195167	0.00279762	0.00276278	0.00228614	0.00229387	0.00211542	0.00145958	0.00207034	0.00201514	0.00160876	0.00132615	0.0018479	0.00252256	0.00140041	0.00173075	0.00154293	0.00161199	0.00132321	0.00189241	0.00184393	0.000457739	0.0013069	0.000792552	0.000925181	0.0013718	0.00172597	0.00197768	0.00154959	0.00122898	0.000850178	0.00145335	0.00137021	0.001707	0.00143668	0.000906605	0.000965061	0.00165189	0.00182518
0.54201	0.00181752	0.00167167	0.00298764	0.00164321	0.00218461	0.00192992	0.00231917	0.00257909	0.000907406	0.00228923	0.00198316	0.00209536	0.0026644	0.00247601	0.00211395	0.00210037	0.00228795	0.00122982	0.0022189	0.00204418	0.0012958	0.00123293	0.00172001	0.00248764	0.00125897	0.00178111	0.00150673	0.00178445	0.00128454	0.00186608	0.00173609	0.000502774	0.00130616	0.0006577	0.00112217	0.00138216	0.00202199	0.00217962	0.00154094	0.00130893	0.000867037	0.00141732	0.00161365	0.00184097	0.00122045	0.000769898	0.000743641	0.00166317	0.00163168
0.54401	0.00193341	0.00156931	0.00310486	0.00165683	0.00200472	0.0015804	0.00226662	0.00258197	0.00103726	0.00211854	0.00211367	0.0019303	0.00271957	0.00259095	0.00229498	0.00218711	0.00234742	0.00143582	0.0020902	0.00199297	0.00155521	0.0011629	0.00206096	0.00253651	0.00121884	0.00153678	0.00167482	0.00149527	0.00131794	0.00196416	0.00192503	0.000247402	0.00130015	0.000675924	0.000901213	0.00151358	0.00199543	0.00210413	0.00141844	0.00148004	0.000601152	0.00146142	0.00137285	0.00193835	0.00119587	0.000753831	0.000863343	0.001568	0.00158365
0.546011	0.00139681	0.00135473	0.00277871	0.00150079	0.0020635	0.00179181	0.00233398	0.00236148	0.00116508	0.00211728	0.00201537	0.00184494	0.00280826	0.0024691	0.00211156	0.00240434	0.00252919	0.00154761	0.00202017	0.00207258	0.00164779	0.00108728	0.00163778	0.00232244	0.0014462	0.00184371	0.00157426	0.00170145	0.00105374	0.00203588	0.00190371	0.000382782	0.00116513	0.000701208	0.00114942	0.0014237	0.0016382	0.0025804	0.00155046	0.00144587	0.0007983	0.00143915	0.00142062	0.00180648	0.00155669	0.000847533	0.000799926	0.00158673	0.00160354
0.548011	0.00168651	0.00164964	0.00268095	0.00143346	0.00174977	0.00161548	0.00209458	0.00240879	0.000868622	0.00217173	0.00206002	0.00204344	0.00267677	0.00258599	0.00227364	0.00242114	0.00239732	0.00123066	0.00195224	0.00179207	0.00168436	0.00114127	0.00171813	0.00238175	0.00139593	0.00185344	0.00118078	0.00158151	0.00121419	0.00204513	0.001704	0.000182334	0.0013278	0.000861943	0.000933075	0.00154147	0.00199149	0.00249645	0.00177596	0.00130467	0.000701388	0.00136394	0.00135007	0.00172713	0.00124851	0.00103439	0.000811024	0.00157148	0.00170916
0.550011	0.00168343	0.00171895	0.00269721	0.0016663	0.00190919	0.0017236	0.00234271	0.00247367	0.00073364	0.00203459	0.00211867	0.0018828	0.00279103	0.00243851	0.00229421	0.00258538	0.00242815	0.0012796	0.00200011	0.00189146	0.00165435	0.00113763	0.00184476	0.00249612	0.00140025	0.00182588	0.00143331	0.00147861	0.00128678	0.00215073	0.00146333	0.000277648	0.00132702	0.000684358	0.00091259	0.00125371	0.00152558	0.00202066	0.00176489	0.00135121	0.000820253	0.00145637	0.00153703	0.00163271	0.0010954	0.000868514	0.000857877	0.00155243	0.00173517
0.552012	0.00179151	0.00159267	0.00281796	0.00177554	0.00188484	0.00192803	0.00200771	0.00226994	0.00100532	0.00191347	0.00188439	0.00212248	0.00293288	0.0024591	0.00223729	0.0023211	0.00209702	0.00140493	0.00238246	0.00193901	0.00171669	0.00128239	0.00181278	0.00246283	0.00139789	0.00168505	0.00126192	0.00172005	0.0012986	0.00202927	0.00146991	0.000346366	0.00127807	0.00055236	0.000828821	0.00130001	0.00183823	0.00224257	0.00145405	0.00141165	0.000723321	0.00146066	0.00128734	0.00182316	0.000981525	0.000849754	0.000878148	0.00134052	0.00165211
0.554012	0.00149204	0.00156887	0.00303462	0.00214259	0.00191893	0.00135785	0.00198171	0.00210899	0.000849314	0.00196046	0.00217453	0.00228923	0.00274598	0.00255298	0.00218403	0.00238966	0.00241205	0.00142489	0.00194464	0.00187247	0.00162803	0.00127175	0.00180442	0.00282498	0.00127353	0.00158312	0.00121313	0.00163844	0.00136656	0.00214306	0.00168912	0.00038567	0.00131823	0.000510499	0.00108613	0.00145358	0.00157551	0.00226793	0.00179152	0.00157644	0.000740647	0.00143845	0.00125376	0.00158499	0.00108492	0.000674978	0.000783602	0.00159999	0.00167347
0.556013	0.00175469	0.00151143	0.00310483	0.00187217	0.00197801	0.00172177	0.00231788	0.00227666	0.000705693	0.00208403	0.00222038	0.00180236	0.00299938	0.0023835	0.00228713	0.00223611	0.00248392	0.00138006	0.00204827	0.00196223	0.00173044	0.00125679	0.00156483	0.00253204	0.00149348	0.00198373	0.00167826	0.0017404	0.00144079	0.00229947	0.00171042	0.000367717	0.00135442	0.000883456	0.000698373	0.00146738	0.0018155	0.00218275	0.0017509	0.00141974	0.000531403	0.00147115	0.00122225	0.00170543	0.000890389	0.000824764	0.000758944	0.00140558	0.00146105
0.558013	0.00191402	0.0016382	0.00344046	0.00182136	0.00198965	0.00190097	0.00232867	0.00243273	0.000776142	0.00199605	0.00221535	0.00178769	0.00313505	0.00226504	0.00221553	0.00244246	0.00243838	0.00133936	0.0021142	0.00187644	0.00155704	0.00146397	0.00171796	0.00243542	0.0015119	0.00186533	0.001715	0.00162808	0.00139699	0.00203024	0.00156209	0.000467952	0.00121851	0.000568125	0.000927614	0.00117152	0.00231376	0.00251463	0.00186878	0.00124485	0.000789084	0.00146319	0.00139128	0.00169958	0.00115101	0.000521585	0.000731781	0.00160967	0.00154029
0.560014	0.00194415	0.00156101	0.00391403	0.00190083	0.00215646	0.00165047	0.00220138	0.00223827	0.00092515	0.00197553	0.00226963	0.00197178	0.00279365	0.0026632	0.00221658	0.00248447	0.00278902	0.0014632	0.0019399	0.00185182	0.00180616	0.00134703	0.00176826	0.00246897	0.00149422	0.00156345	0.00143711	0.00147627	0.00137093	0.00229073	0.00176204	0.000659619	0.00137812	0.000882499	0.000781102	0.00159631	0.00201372	0.00272438	0.00180321	0.00164561	0.000692755	0.00179809	0.00136259	0.00165663	0.000781544	0.000745464	0.000822281	0.00144407	0.00147261
0.562014	0.0017838	0.00142426	0.00417168	0.00214468	0.00213568	0.00205623	0.00243813	0.00269864	0.000901405	0.00195191	0.00227723	0.00210519	0.00285087	0.00273868	0.00238962	0.00274748	0.00236148	0.00152807	0.00197616	0.00227622	0.0018938	0.00139455	0.00168182	0.00261865	0.00181313	0.00173282	0.00136511	0.00148712	0.00107772	0.00235488	0.00204866	0.000413029	0.00139193	0.00107454	0.00073183	0.00182765	0.0020385	0.00283581	0.00174177	0.0019129	0.000758303	0.00172512	0.00138188	0.00151287	0.00110909	0.000650715	0.000806777	0.00133313	0.00155155
0.564015	0.001913	0.00143287	0.00422524	0.00239041	0.00210861	0.00219585	0.00241997	0.00262479	0.00103634	0.00223772	0.00238455	0.00224408	0.00307077	0.00274967	0.00211903	0.00259855	0.00253518	0.00170293	0.00216226	0.00233642	0.00159275	0.00124074	0.00196587	0.00251674	0.00170496	0.00170068	0.00138676	0.00163727	0.00137605	0.00228055	0.00181518	0.000456167	0.00141669	0.000785343	0.000662806	0.00173367	0.00189408	0.00283	0.00167077	0.00173149	0.000748659	0.00168789	0.00126269	0.00147091	0.00104708	0.000968792	0.000887321	0.00140932	0.00163375
0.566015	0.00185324	0.00134012	0.00401912	0.00239144	0.00228035	0.00232261	0.00226013	0.00258853	0.000896063	0.00220973	0.00251056	0.00220378	0.003143	0.00261163	0.00245989	0.00253309	0.00261253	0.00161798	0.00186818	0.00210583	0.00166836	0.00153947	0.00186789	0.00272992	0.00156264	0.00177177	0.00150612	0.00166999	0.00138567	0.00258898	0.0017999	0.000553006	0.00136596	0.000846926	0.00078422	0.00140572	0.00206693	0.00272179	0.00194624	0.00162763	0.000737827	0.00180621	0.00132132	0.0019175	0.00123149	0.00103221	0.00106207	0.00165516	0.00181761
0.568016	0.00173268	0.00163634	0.00416483	0.00175772	0.00198176	0.00180516	0.00212169	0.0024294	0.00073133	0.00219662	0.00220707	0.0024297	0.00286782	0.00278916	0.00233002	0.00258794	0.00262801	0.00153933	0.00181718	0.00221075	0.00171535	0.00164412	0.00210771	0.00260993	0.00155268	0.00183912	0.00138463	0.00171883	0.00136496	0.00253539	0.00183283	0.000704215	0.00121288	0.000688836	0.000966327	0.00160418	0.00195521	0.00251588	0.00205645	0.00193465	0.000757661	0.00163318	0.00130995	0.00182968	0.00149892	0.00104386	0.00103264	0.0014361	0.00171173
0.570016	0.00173111	0.00165291	0.00409362	0.00200301	0.00225545	0.00223207	0.0020803	0.0024365	0.000663653	0.00218697	0.00242343	0.00272701	0.00279545	0.00289171	0.00235591	0.00254481	0.0025858	0.00145175	0.00200094	0.00233699	0.00165595	0.00171399	0.00189283	0.00277703	0.00161035	0.00169728	0.00168009	0.00162289	0.00126205	0.00269756	0.00184755	0.000445354	0.00163638	0.000789322	0.000704801	0.00165313	0.00208754	0.0024009	0.00168908	0.00194885	0.000627343	0.00143548	0.00138869	0.00185665	0.00113822	0.00100458	0.000961214	0.00152936	0.0015787
0.572016	0.00156997	0.00159073	0.00412862	0.00198162	0.00186668	0.00201336	0.00207169	0.00252509	0.000837948	0.00221426	0.00257127	0.00269952	0.00300047	0.00272285	0.00225715	0.00256003	0.00274291	0.00157	0.00204914	0.00226117	0.00160471	0.001578	0.00205731	0.00262776	0.00170354	0.00142919	0.00167626	0.00137552	0.00124532	0.00266277	0.00189471	0.000534868	0.00158668	0.000786968	0.000748785	0.00145193	0.00225293	0.00252786	0.0019319	0.00163202	0.000837015	0.00171348	0.00155074	0.00180046	0.00112098	0.000666805	0.00104292	0.00165851	0.00177899
0.574017	0.00183916	0.00170152	0.00405605	0.00205401	0.00218342	0.00208506	0.00235649	0.0027812	0.000701405	0.0017808	0.00275074	0.00252572	0.0029928	0.00285214	0.00224284	0.00248985	0.00262963	0.00151425	0.0018857	0.00232595	0.00172088	0.00156831	0.00197143	0.00258219	0.00154188	0.00178453	0.00159445	0.00162506	0.00103378	0.00252329	0.0020249	0.000508573	0.00140752	0.000755854	0.000915857	0.00152474	0.00207229	0.00246838	0.00190129	0.00172276	0.000779381	0.00163195	0.00147908	0.00169268	0.000964718	0.000917938	0.00120946	0.00150326	0.00189615
0.576017	0.00182043	0.00139925	0.00338989	0.00210252	0.00212238	0.00196297	0.00222194	0.00268944	0.00106121	0.00232436	0.00261739	0.00220142	0.00310412	0.00272926	0.00235859	0.00246914	0.00256679	0.00165101	0.00198332	0.00219866	0.00170348	0.00135511	0.00205725	0.00271692	0.00167182	0.00182953	0.0013936	0.00155043	0.00120275	0.00253148	0.00178218	0.000524702	0.00133996	0.000852197	0.000874037	0.0014427	0.00218171	0.00242355	0.00195471	0.00174764	0.000610193	0.00165135	0.00150421	0.00195741	0.00128568	0.000819791	0.000993203	0.00147494	0.00188947
0.578018	0.00187171	0.0015288	0.00338297	0.00186367	0.00220376	0.00213642	0.0019105	0.00250776	0.000952106	0.00222234	0.0026734	0.0022786	0.00294447	0.00279882	0.00211394	0.002486	0.0022979	0.00177263	0.00187089	0.00206983	0.00185958	0.00159596	0.00213132	0.00282669	0.00132466	0.00152516	0.00136764	0.00162169	0.0012925	0.00264164	0.00159496	0.000534637	0.00137289	0.000807025	0.000747848	0.00151941	0.00208713	0.00227919	0.00185956	0.00151213	0.000667535	0.00126635	0.00156251	0.00204278	0.00155272	0.000881318	0.000930747	0.00161919	0.0020795
0.580018	0.00167325	0.001396	0.00306182	0.00158348	0.00215433	0.00208704	0.00236604	0.00248398	0.000984736	0.00217693	0.00221463	0.00232325	0.00305536	0.00268138	0.0023521	0.00236812	0.00250581	0.00140465	0.00196412	0.00205687	0.00155206	0.00162178	0.00216006	0.00290585	0.00133646	0.00166387	0.00167218	0.00144468	0.00130133	0.00250335	0.0017942	0.000591871	0.00127866	0.000681922	0.000934685	0.00164691	0.00238632	0.00219613	0.00194845	0.00152665	0.000877069	0.00134689	0.0015677	0.00197178	0.00136408	0.000831895	0.00102592	0.00171694	0.001813
0.582019	0.00195362	0.00151407	0.00296121	0.00160605	0.0021246	0.00231029	0.00237784	0.00237741	0.00101446	0.00238634	0.00236752	0.00242667	0.00304364	0.00283227	0.0023127	0.00225587	0.00258884	0.00168105	0.00205349	0.00214665	0.00179226	0.00145834	0.00201786	0.00261777	0.00126731	0.00170232	0.00176735	0.00152921	0.00125415	0.00266982	0.00166926	0.000618282	0.0012667	0.000618838	0.000674065	0.00173834	0.00204593	0.00255173	0.00171378	0.00157116	0.000929629	0.00139976	0.00146551	0.00202105	0.00115493	0.00106813	0.000975216	0.00172315	0.00183786
0.584019	0.00197499	0.00172664	0.00280851	0.00171187	0.0021878	0.00220439	0.00231272	0.00233671	0.000895027	0.00216516	0.00221781	0.00258525	0.00334877	0.00273567	0.00226858	0.00270559	0.00264811	0.00144035	0.00206082	0.00234298	0.00159805	0.00143574	0.0019859	0.0027518	0.00122518	0.00143313	0.0015026	0.00149282	0.00120826	0.00263344	0.0017235	0.000460904	0.00144356	0.000727698	0.000841312	0.00167357	0.00211495	0.00235644	0.00162227	0.00171978	0.000779886	0.00151639	0.00152804	0.00167551	0.00141434	0.000883237	0.0011065	0.00159539	0.00147898
0.58602	0.00188386	0.00163851	0.00267555	0.00167289	0.00208388	0.00206599	0.00243735	0.00249229	0.000936761	0.00207412	0.00207201	0.00235006	0.00311098	0.00296427	0.00236523	0.00259341	0.00243816	0.00153891	0.00208238	0.00221637	0.00172279	0.0014767	0.00210876	0.00267701	0.00128981	0.00193412	0.00153421	0.00163873	0.00111148	0.00267957	0.00173763	0.000336107	0.00126265	0.000819687	0.000789551	0.00170959	0.00230547	0.00244704	0.00177266	0.00175236	0.000714708	0.00168159	0.00147222	0.00187818	0.00124258	0.000685796	0.00106692	0.00157893	0.00178332
0.58802	0.00222328	0.00166086	0.00256242	0.00149895	0.00229257	0.00201443	0.00208496	0.00252955	0.000879791	0.00223467	0.00224031	0.00230805	0.00327362	0.00282724	0.00253594	0.00241227	0.00238307	0.00137398	0.00219326	0.00217841	0.00165597	0.00132446	0.00220314	0.00275193	0.00141956	0.00190118	0.00150789	0.00175113	0.00122172	0.00268675	0.00202971	0.000608716	0.00130896	0.0009057	0.0010741	0.00186064	0.00195929	0.00232702	0.00191993	0.00154756	0.000685599	0.00158803	0.00161524	0.00182207	0.00115495	0.00101164	0.00113266	0.00172075	0.0017937
0.590021	0.00191386	0.00131882	0.00208144	0.00122851	0.00216013	0.00189759	0.00220198	0.00246747	0.000856549	0.00216881	0.00202233	0.00237565	0.00318546	0.00263092	0.00232761	0.00260997	0.00260463	0.0013713	0.00222608	0.00198771	0.00197831	0.00128265	0.00215434	0.00266916	0.00134913	0.00200868	0.00149354	0.00173888	0.00117797	0.00248165	0.00191321	0.000509497	0.00128281	0.000808064	0.000879221	0.00145588	0.00209184	0.00246534	0.00200138	0.00141665	0.000884809	0.00130215	0.00155334	0.00208879	0.00132606	0.000897855	0.00109248	0.00173464	0.00199802
0.592021	0.00199479	0.00151817	0.00221531	0.00157442	0.00227732	0.00214604	0.00246108	0.00237249	0.0011246	0.00243876	0.00210214	0.00244025	0.00321453	0.00255695	0.00238648	0.0024863	0.0024264	0.00138562	0.00230466	0.00233696	0.00171345	0.00122979	0.00195912	0.00269838	0.00133502	0.0019467	0.00156324	0.00172611	0.00136095	0.00250688	0.00174148	0.000526457	0.00123824	0.000792135	0.00106508	0.00133222	0.00194799	0.00228977	0.00169613	0.00142171	0.000716925	0.0012206	0.00150858	0.00187885	0.00128427	0.000769109	0.000962777	0.00182142	0.00193249
0.594022	0.00187565	0.00155274	0.0020753	0.00132249	0.00221071	0.00191936	0.00242473	0.00268285	0.00117035	0.00215925	0.00215877	0.00268543	0.00320715	0.00295774	0.00252457	0.00243052	0.00218145	0.00144587	0.00199842	0.00206853	0.00174283	0.0014653	0.00218199	0.00270208	0.00121111	0.00176547	0.00153778	0.00182216	0.00119892	0.00251914	0.00198731	0.000705739	0.00141015	0.000706766	0.000778394	0.00136029	0.0018445	0.0020273	0.0017658	0.00139971	0.000683693	0.00137996	0.00149299	0.00195424	0.00120688	0.000794739	0.00075694	0.00175652	0.00199943
0.596022	0.00199325	0.00125372	0.00198771	0.00110546	0.00189337	0.00194594	0.00264671	0.0027566	0.00108828	0.00225522	0.00216488	0.00256777	0.00322563	0.00311792	0.00239187	0.00243934	0.00263469	0.00130011	0.00204025	0.00204572	0.00181496	0.00135136	0.00212002	0.00264731	0.00147125	0.00167626	0.00177425	0.00163198	0.00122465	0.00242849	0.0021565	0.000513472	0.00126531	0.000727884	0.000787618	0.00134029	0.0021149	0.001941	0.0018031	0.00142307	0.000849517	0.00149518	0.00172136	0.00194785	0.00121103	0.000577923	0.000686591	0.00164485	0.00168013
0.598022	0.00150827	0.00159356	0.00203997	0.00104893	0.0020991	0.00210483	0.00268595	0.00251789	0.000913147	0.00230271	0.00210838	0.00244115	0.0034313	0.00314673	0.00251476	0.0028323	0.00263127	0.0014285	0.00196033	0.0023341	0.00176503	0.00124099	0.00220414	0.00287928	0.00178987	0.00162954	0.00164606	0.00150294	0.00133004	0.00265773	0.00211871	0.000576344	0.00133789	0.000826165	0.000851737	0.00167868	0.0019699	0.00242949	0.00196236	0.00153854	0.000784611	0.00137416	0.00176282	0.00198802	0.00139453	0.000816099	0.00105231	0.00137555	0.0017467
0.600023	0.00181095	0.00156139	0.00184148	0.00101755	0.00202588	0.00224474	0.00231298	0.00273359	0.000897467	0.00237365	0.00227119	0.00216519	0.00340361	0.0028867	0.00256305	0.00282294	0.0023889	0.0016517	0.00224816	0.00206228	0.00166686	0.00138699	0.00215956	0.00305278	0.00163251	0.00168531	0.00164901	0.00188347	0.00103051	0.00258853	0.00223985	0.00060585	0.00126414	0.000704311	0.00111769	0.00169695	0.00196931	0.0021143	0.00203185	0.00167936	0.000835907	0.00130173	0.00164978	0.00205123	0.0010302	0.0008527	0.00107795	0.00161208	0.00188987
0.602023	0.00166577	0.00173034	0.00177489	0.000962283	0.00223897	0.00205411	0.00242412	0.00251126	0.000972249	0.00249224	0.00208297	0.00263426	0.00346105	0.00264879	0.00263571	0.00252496	0.00243955	0.00158499	0.00245672	0.00210308	0.0014523	0.00131192	0.00224539	0.00300918	0.00149203	0.00190831	0.00129034	0.00179755	0.00127972	0.00259825	0.00204446	0.000678151	0.00109736	0.000796821	0.00108531	0.00156531	0.00223753	0.00166014	0.00189502	0.00162301	0.000803648	0.00142248	0.00162293	0.00186246	0.00120647	0.000667445	0.000904286	0.00121482	0.00160543
0.604024	0.00206546	0.00157018	0.00181833	0.0010267	0.00192868	0.00223438	0.00268038	0.00246468	0.000882495	0.00232174	0.00205633	0.00240222	0.00357269	0.00281169	0.00265371	0.00279925	0.00234983	0.00162281	0.00235354	0.00221752	0.00180032	0.00141121	0.00205489	0.00268019	0.00166341	0.00167012	0.00156347	0.0018402	0.00130244	0.00267002	0.00201648	0.00079909	0.00128601	0.000827685	0.00104812	0.00164673	0.00195379	0.00200298	0.00196233	0.00160511	0.0008242	0.00156443	0.00162234	0.00218093	0.00155685	0.000921778	0.000877406	0.00160449	0.00165401
0.606024	0.00212251	0.00144018	0.00198904	0.00133071	0.00220147	0.00192827	0.00206881	0.00246121	0.000958793	0.00224502	0.00208498	0.00235341	0.00343426	0.00281268	0.00261467	0.00283805	0.00244082	0.00166902	0.00228654	0.00208454	0.00175869	0.00127947	0.00219345	0.00294738	0.00135929	0.00179822	0.00183173	0.00170096	0.00148091	0.00257628	0.00210174	0.000955312	0.00124427	0.000774641	0.000999669	0.00130695	0.00187826	0.00253204	0.00182831	0.00140612	0.000641713	0.00167318	0.00177062	0.00222257	0.00100093	0.000715569	0.000774847	0.00163318	0.00174087
0.608025	0.00202526	0.00164731	0.00181192	0.00114157	0.00239438	0.00169261	0.00203451	0.00269012	0.000895996	0.0022682	0.00185121	0.00239293	0.00306344	0.00269269	0.00257313	0.00263833	0.00247828	0.00149761	0.00201708	0.0020192	0.00181564	0.0014656	0.00212827	0.00303783	0.00158347	0.00188502	0.00164464	0.00158491	0.00109313	0.00233319	0.0020012	0.000631822	0.00138216	0.000860609	0.00100018	0.0012177	0.00210467	0.00220913	0.0018971	0.00155133	0.000652116	0.00137853	0.00163409	0.00229487	0.00120379	0.0009734	0.00102964	0.00168787	0.00162313
0.610025	0.00184073	0.0016701	0.00173226	0.00129243	0.00222023	0.00182958	0.0021125	0.00253165	0.000862353	0.00246205	0.00191678	0.00245991	0.003379	0.00296721	0.00248561	0.00249204	0.00266308	0.00156498	0.00221462	0.00208354	0.0015179	0.00119473	0.00230187	0.00304502	0.00153875	0.00169754	0.00151235	0.00156146	0.00119171	0.0023812	0.00202186	0.000521975	0.00116996	0.000756521	0.000980487	0.0016146	0.0023276	0.00217202	0.00191353	0.00159412	0.000636443	0.00139955	0.00184198	0.00208716	0.00154473	0.000835668	0.00109947	0.00188519	0.0016484
0.612026	0.00158857	0.00125023	0.00180054	0.000846263	0.0021781	0.00209212	0.00241642	0.00259104	0.000820756	0.00255882	0.00220583	0.00243594	0.00351952	0.00278817	0.00237957	0.00271782	0.00251043	0.00135122	0.00221437	0.0021219	0.00175898	0.00141811	0.00242141	0.00307462	0.00165738	0.00172521	0.00157307	0.00167237	0.00126351	0.00254154	0.00191482	0.000345858	0.00104889	0.000780389	0.000841442	0.00167886	0.00226233	0.00208971	0.00182959	0.00154299	0.000510462	0.00155781	0.00162638	0.00219164	0.00146345	0.00064062	0.000863304	0.00163167	0.00192938
0.614026	0.00178391	0.00128756	0.00172704	0.00106568	0.00233827	0.00208494	0.00227828	0.00244279	0.000782277	0.00216721	0.00225578	0.00262156	0.00350588	0.00299372	0.00244786	0.00287414	0.00267637	0.00129097	0.00201419	0.00223729	0.00162172	0.00131085	0.00231704	0.00304518	0.00161844	0.00177872	0.00166453	0.00163136	0.00138779	0.00250569	0.00191642	0.000686931	0.0012248	0.000671841	0.00112426	0.00155468	0.00233449	0.00239202	0.00199502	0.00151533	0.000774849	0.00135408	0.00197892	0.00208167	0.00167202	0.000850182	0.00112819	0.00169061	0.0018075
0.616027	0.00178902	0.00146907	0.00170384	0.00102438	0.00219319	0.0020586	0.00228064	0.00286508	0.00104054	0.00224312	0.00207208	0.00255369	0.00373605	0.00289141	0.00244692	0.00280181	0.00263962	0.00163628	0.00237184	0.00215485	0.00178365	0.00128924	0.00228138	0.00315486	0.00145373	0.00178958	0.0016335	0.00153722	0.00124416	0.00253498	0.0023054	0.000713596	0.00120213	0.000869356	0.000853449	0.00152273	0.0022984	0.00217366	0.00208575	0.00153101	0.000850858	0.00128842	0.00166886	0.00224072	0.00161099	0.00097039	0.000912599	0.00173056	0.00204117
0.618027	0.00188313	0.0018199	0.00181585	0.000845153	0.00207506	0.00198725	0.00230516	0.00272125	0.00103432	0.00256323	0.00217584	0.00240791	0.00367686	0.00292984	0.00283333	0.00292145	0.00268119	0.00171733	0.00247931	0.00222296	0.00185333	0.0014407	0.00220568	0.00289922	0.00151009	0.00172004	0.0014617	0.00170548	0.00118876	0.00259311	0.00197896	0.000496373	0.00136347	0.000915986	0.00105789	0.00179079	0.00239688	0.00235119	0.00183585	0.00148578	0.000856245	0.00138846	0.00185743	0.00200133	0.00144965	0.000930846	0.000897737	0.00174197	0.00183258
0.620028	0.00195105	0.00170311	0.00157605	0.00111469	0.00218816	0.0022563	0.00269217	0.00287077	0.000910528	0.00252245	0.00223641	0.00258213	0.0035739	0.00319809	0.00269932	0.00273853	0.00276367	0.0017276	0.00244612	0.00205842	0.00202293	0.0015524	0.00195638	0.00293712	0.0014761	0.00173289	0.00146574	0.00200535	0.00146457	0.00267038	0.00226814	0.000709228	0.00127481	0.000800233	0.00120816	0.00177037	0.00204164	0.00229397	0.00174409	0.00175598	0.000979485	0.00149624	0.0018004	0.00210837	0.00159874	0.00081132	0.00107673	0.00186158	0.00188916
0.622028	0.00182857	0.00148616	0.00173724	0.00113123	0.002313	0.00221857	0.00297117	0.00287126	0.00115021	0.00219534	0.00201553	0.00243545	0.00352388	0.00293379	0.00284717	0.00280618	0.00268067	0.00176286	0.00235748	0.00230594	0.00169958	0.00166203	0.0023532	0.00301534	0.00143193	0.0018091	0.00122792	0.00183017	0.00166748	0.0028067	0.00227342	0.000725079	0.0011402	0.000799693	0.000986973	0.00168387	0.00226324	0.00205359	0.00196323	0.00157573	0.000904391	0.00130422	0.0017218	0.00211353	0.00145931	0.000666913	0.00102227	0.00172672	0.00181473
0.624028	0.00197694	0.00176989	0.00182744	0.0011799	0.00215736	0.00235189	0.00281177	0.00281337	0.00122376	0.00263753	0.0023658	0.00293443	0.00348306	0.00309695	0.00252388	0.00297608	0.00274058	0.00166315	0.00252611	0.00221665	0.00202793	0.00194473	0.00237442	0.00301802	0.00159461	0.00178681	0.00162974	0.00161937	0.00148821	0.00290525	0.00210958	0.000880886	0.00133041	0.000816103	0.00117412	0.0017652	0.00219193	0.00192291	0.00216107	0.00149155	0.00104659	0.00118689	0.0019126	0.00212173	0.00141734	0.000739723	0.0011738	0.00178878	0.00198448
0.626029	0.00204293	0.00170952	0.00192288	0.00140346	0.00260159	0.002663	0.0029978	0.00281277	0.00113535	0.00266151	0.00253163	0.00318787	0.00399061	0.00341481	0.00280084	0.00319993	0.00300117	0.00183681	0.00216062	0.00237263	0.00184542	0.00187076	0.0022134	0.00328969	0.00203213	0.00179818	0.00184003	0.00185511	0.0014026	0.0029168	0.00222187	0.000937958	0.00151943	0.000877731	0.00128294	0.0017023	0.00244385	0.00233865	0.00208571	0.00184622	0.00112827	0.00139904	0.00180076	0.00231687	0.00135296	0.000878733	0.00133367	0.00166535	0.00221585
0.628029	0.00194544	0.00164504	0.00179169	0.00121365	0.00255806	0.00239988	0.00264449	0.00297204	0.000932142	0.00262273	0.00252489	0.00278373	0.00405328	0.00310609	0.00297153	0.00285193	0.00267408	0.00184474	0.0024633	0.00237768	0.0019596	0.00198627	0.00237752	0.00322475	0.00161037	0.0020249	0.00188403	0.00174441	0.0012378	0.00305801	0.00226017	0.000667776	0.00139707	0.000968114	0.00129375	0.00172639	0.00245141	0.00242698	0.00207087	0.00195838	0.000943026	0.00191764	0.0020255	0.00258039	0.00153006	0.000962835	0.00123033	0.00189584	0.00228137
0.63003	0.0020164	0.00194362	0.00184482	0.00139134	0.00258331	0.00221705	0.00302477	0.00289541	0.000956044	0.002663	0.00235377	0.00286933	0.00381554	0.00312483	0.00298429	0.002777	0.00285173	0.00176105	0.00283731	0.00226615	0.0019883	0.00218076	0.00241423	0.00312407	0.00168837	0.00178356	0.00173721	0.0017176	0.00139735	0.00289118	0.00215637	0.000997342	0.0014615	0.00100527	0.0012351	0.00176522	0.0028216	0.00265357	0.00210408	0.00192451	0.000994982	0.0015138	0.00214298	0.00242458	0.00179469	0.000982512	0.00131109	0.00197295	0.00204422
0.63203	0.00192919	0.00171011	0.00201391	0.00139157	0.00267531	0.00219505	0.00335089	0.00308894	0.00104124	0.00257908	0.00267813	0.00298761	0.00383825	0.00333143	0.00301155	0.0030161	0.00292957	0.00186772	0.00277205	0.00242895	0.00214167	0.00211783	0.00260532	0.00319032	0.00171029	0.00201599	0.0017616	0.00176208	0.0015738	0.00327435	0.00226015	0.000817482	0.00146395	0.00060197	0.00127736	0.00176312	0.00290757	0.00254467	0.00206124	0.00187786	0.00115946	0.00160992	0.00195867	0.00235218	0.00174279	0.000976942	0.0010395	0.00203617	0.00220676
0.634031	0.00217316	0.00173258	0.00183582	0.00119931	0.00240853	0.00251324	0.00310415	0.00327247	0.00103093	0.0027555	0.00250605	0.0028573	0.00367277	0.00305884	0.00308859	0.00289125	0.00298869	0.00172581	0.0026642	0.00245673	0.00181121	0.00206472	0.0025444	0.00372162	0.0017804	0.00204886	0.00183795	0.00163974	0.00148527	0.00333289	0.00216453	0.000902767	0.0015643	0.000910949	0.00105123	0.00177759	0.00255138	0.00245866	0.00210247	0.00181738	0.000992805	0.00162541	0.00207012	0.00225905	0.00149098	0.000931446	0.00117967	0.00209877	0.00211132
0.636031	0.00193776	0.00142964	0.00202606	0.0011722	0.00266354	0.00284897	0.00285156	0.00331853	0.00148233	0.00267485	0.00253826	0.00304804	0.00388923	0.00326993	0.00307555	0.00298596	0.00320894	0.00181734	0.00274203	0.00258149	0.00188582	0.00219649	0.0025178	0.00359409	0.0017841	0.00221562	0.00187103	0.00215372	0.00170595	0.00351917	0.00226079	0.00104217	0.00167449	0.00101768	0.00112551	0.00190869	0.00276295	0.0028514	0.00223339	0.00188991	0.00102195	0.00166482	0.00210444	0.00241392	0.00148975	0.00102449	0.00143727	0.00208948	0.00222754
0.638032	0.00232577	0.00181382	0.00166131	0.00113722	0.00257115	0.00267385	0.00250795	0.00326224	0.00111151	0.00266759	0.00250241	0.00308551	0.00412107	0.00325426	0.00315524	0.00313115	0.00304483	0.00205201	0.00261883	0.00273718	0.00205577	0.00199433	0.00257214	0.00349496	0.00156542	0.00207437	0.00182277	0.00193445	0.00185855	0.00357503	0.00233319	0.000715352	0.00156134	0.00122799	0.00117982	0.00175248	0.00261415	0.00291416	0.00234649	0.00179818	0.00108729	0.00176357	0.00189191	0.00237143	0.00146334	0.00120961	0.00130819	0.00195116	0.0022696
0.640032	0.00228056	0.00206479	0.00180976	0.00130042	0.00253834	0.00243796	0.00311102	0.00308265	0.00126899	0.00273927	0.00266995	0.00315282	0.00384995	0.00361579	0.00305395	0.00332496	0.00304408	0.00184255	0.0025803	0.00267328	0.00210275	0.00211976	0.00269389	0.0034846	0.00189378	0.00201889	0.00172384	0.00186677	0.00168961	0.00343506	0.00230063	0.000754633	0.00147444	0.00102185	0.00117059	0.00164613	0.0026123	0.00259256	0.00243131	0.00184184	0.00102275	0.00167475	0.00207089	0.00234718	0.00139721	0.00113339	0.00130296	0.00192161	0.00212554
0.642033	0.0020908	0.00184566	0.00214888	0.0013948	0.00270244	0.00229786	0.00295229	0.00314492	0.00148596	0.00236787	0.00269904	0.00300514	0.00383694	0.00342404	0.00336169	0.00309592	0.00299938	0.00206004	0.00283374	0.0023973	0.00190857	0.00206023	0.00258989	0.00377312	0.0018265	0.00231553	0.00188667	0.00181516	0.00167408	0.00354318	0.00233212	0.00079999	0.00158222	0.000912197	0.0014233	0.00200114	0.00263754	0.00264469	0.00223454	0.00193916	0.00114714	0.0016887	0.0021545	0.00240548	0.00153936	0.000970498	0.00114588	0.00219599	0.00214436
0.644033	0.00224124	0.00180411	0.00237714	0.00163996	0.00289882	0.0022826	0.00311092	0.00293757	0.0013784	0.00250284	0.00277688	0.00289564	0.00371886	0.00337838	0.00303997	0.00294134	0.00298191	0.00211982	0.00264884	0.00285534	0.00203769	0.00201434	0.00262749	0.00350552	0.00170555	0.00197815	0.00182214	0.00195219	0.00170806	0.00347397	0.00221007	0.000924372	0.0014503	0.000839096	0.00144814	0.00190262	0.002368	0.00252709	0.00236149	0.00172388	0.000909718	0.00166564	0.00215805	0.00243571	0.00154008	0.00121461	0.0010948	0.001991	0.00215424
0.646033	0.0019957	0.00190296	0.00218842	0.00152375	0.00259393	0.00223024	0.00291499	0.00291209	0.00110415	0.00267305	0.00251609	0.00296007	0.00381362	0.00347024	0.00301946	0.00313808	0.00316519	0.00177436	0.0026832	0.00279601	0.0023816	0.0019832	0.00271892	0.00329315	0.00167023	0.00208705	0.00179692	0.00190624	0.00151315	0.00335353	0.00229047	0.000876357	0.00153556	0.000777472	0.00125732	0.00190348	0.00252416	0.00247091	0.00237429	0.00178122	0.000956345	0.00162785	0.00206217	0.00228865	0.00166265	0.000776559	0.00119554	0.00190355	0.00201432
0.648034	0.00222301	0.00196313	0.00230433	0.00148402	0.00287161	0.00221829	0.00320759	0.00309654	0.00134728	0.00274685	0.00251191	0.0032008	0.00416249	0.00323655	0.00307252	0.003105	0.00312495	0.00184626	0.00276284	0.00289184	0.00223297	0.00195546	0.00252161	0.00351576	0.00189416	0.00213346	0.00187406	0.00205586	0.00159197	0.00330073	0.00230377	0.000872637	0.00156166	0.000939418	0.00125947	0.00195911	0.00279727	0.00247431	0.00251046	0.00174865	0.00110947	0.00157726	0.00228961	0.00224277	0.00153677	0.00109256	0.00133453	0.00213068	0.00218545
0.650034	0.00220664	0.00200281	0.00214673	0.00164222	0.00244578	0.00259091	0.0031865	0.0029804	0.00117011	0.00284287	0.00270173	0.00306816	0.00412233	0.00349603	0.00308468	0.00315275	0.0032058	0.00200585	0.00299769	0.00289959	0.00222045	0.00198761	0.00259788	0.00339217	0.00173028	0.00230771	0.00195146	0.0021881	0.00188428	0.00346077	0.00245326	0.000742502	0.0013816	0.000974029	0.0011343	0.00193237	0.00272359	0.00256526	0.00261412	0.00218427	0.000894785	0.00194719	0.00220928	0.00250466	0.0013247	0.00123571	0.00121581	0.00204544	0.00222745
0.652035	0.00221495	0.00178693	0.00229788	0.00165202	0.00266056	0.00239001	0.00323506	0.00307819	0.00131516	0.00281153	0.00257004	0.0031374	0.00398649	0.00326714	0.00304898	0.00344414	0.00313812	0.00207258	0.00283874	0.00288316	0.00232343	0.00210315	0.00289917	0.00349445	0.00181855	0.00227448	0.00204748	0.00200893	0.00166459	0.00354722	0.00267739	0.000841258	0.00139575	0.000795756	0.00132422	0.0020912	0.00256153	0.00248706	0.00274292	0.00200238	0.000993427	0.00170837	0.00226613	0.00234053	0.00145869	0.00144952	0.00132277	0.00193931	0.0023538
0.654035	0.00265764	0.00178337	0.00261367	0.00150426	0.00261031	0.00265212	0.00332541	0.00322279	0.00135199	0.00283994	0.00281794	0.00321579	0.00426772	0.00359128	0.00299047	0.00352588	0.0033982	0.00203955	0.00276674	0.00277138	0.00251216	0.0022755	0.00292351	0.00353946	0.00210515	0.00242753	0.00184716	0.00212052	0.00158648	0.00352485	0.002521	0.000934146	0.00146029	0.000757478	0.00133606	0.00207935	0.00255238	0.00294918	0.00262357	0.00190808	0.00107416	0.00184458	0.00237323	0.00260383	0.0015724	0.000918511	0.00128936	0.00227701	0.00243419
0.656036	0.00267981	0.00208449	0.00282633	0.00182708	0.0027457	0.00261025	0.00318184	0.00330575	0.00146932	0.0028518	0.00288006	0.00339994	0.00422123	0.00359397	0.00297984	0.0034758	0.00323976	0.00192479	0.00299354	0.00265354	0.0024472	0.00240741	0.00292925	0.00361954	0.00215065	0.00232712	0.00174704	0.00198185	0.00153146	0.00354013	0.00290226	0.00113549	0.00151149	0.000952121	0.00114684	0.00156802	0.00237503	0.00306076	0.00271741	0.0022347	0.00122696	0.0019319	0.00225331	0.00273738	0.00166645	0.00116653	0.0013949	0.00228171	0.00244045
0.658036	0.00248307	0.00229551	0.0028371	0.00167095	0.00280928	0.00294927	0.00342128	0.00315891	0.00153882	0.00284826	0.00294616	0.00334538	0.0042126	0.0036957	0.00323432	0.00347267	0.00311495	0.00201645	0.00309369	0.00320517	0.00235895	0.00244678	0.00281385	0.00371571	0.00204651	0.00247941	0.00213078	0.00229692	0.00169129	0.00343274	0.00287693	0.000968158	0.00152206	0.00101445	0.00138591	0.00176198	0.00268323	0.00320828	0.0025855	0.00210522	0.0012835	0.00188936	0.0021398	0.00271874	0.00165406	0.00119011	0.00149526	0.00227219	0.00252341
0.660037	0.00247183	0.00214307	0.00273291	0.00177656	0.00270138	0.0026278	0.003458	0.00333206	0.00169288	0.00311921	0.00307967	0.0034966	0.00417194	0.00379942	0.00318957	0.00369398	0.00329883	0.00213758	0.0032708	0.00314613	0.00230988	0.00237218	0.0028079	0.00389132	0.00196882	0.00241777	0.00214377	0.00245406	0.00169707	0.00346499	0.00268521	0.000820301	0.00174274	0.00118904	0.0013646	0.00179648	0.00261896	0.00279662	0.00277237	0.002102	0.00119324	0.00215242	0.00218157	0.00282425	0.00192291	0.0011336	0.0012872	0.00243144	0.00249842
0.662037	0.00255226	0.00219345	0.00306525	0.00170754	0.0026696	0.00259377	0.00356204	0.0032801	0.00160755	0.00322162	0.00308791	0.00337282	0.00429371	0.00368161	0.00319958	0.0034609	0.00327388	0.00219336	0.00313685	0.00330778	0.00275002	0.00251847	0.00296425	0.00368973	0.00210403	0.00240389	0.00237636	0.00228737	0.00164111	0.00369513	0.00279248	0.000733768	0.00175065	0.00110567	0.00134709	0.00211995	0.00267402	0.0026727	0.00290153	0.00215707	0.00128914	0.00204077	0.00237889	0.00276127	0.00196575	0.00119581	0.00133994	0.0023882	0.00279723
0.664038	0.00251849	0.00190601	0.00326499	0.0015624	0.00305392	0.00287232	0.00324395	0.00346114	0.00159566	0.00293028	0.00325826	0.00358972	0.00452522	0.00363222	0.00348174	0.00353338	0.00342435	0.00207612	0.0029339	0.00311107	0.00274915	0.00261562	0.0031868	0.00374579	0.00211467	0.0024593	0.00216846	0.00251702	0.00172262	0.00383459	0.0026292	0.00108115	0.00157014	0.0012173	0.00157094	0.00195684	0.00301123	0.00271013	0.00299061	0.00224992	0.00139321	0.00195368	0.002383	0.00274162	0.001763	0.00139094	0.00154315	0.002322	0.00269144
0.666038	0.00264537	0.00228595	0.00321548	0.00171522	0.00329134	0.00299105	0.00355656	0.00372288	0.0014395	0.00300737	0.0032329	0.00376534	0.00443699	0.0037405	0.00354397	0.00374366	0.00387183	0.00220925	0.00312795	0.00326827	0.00245648	0.0026784	0.00331367	0.00402321	0.00233946	0.00257389	0.0023496	0.00247155	0.00206369	0.00405849	0.00241308	0.000816673	0.00191729	0.00117902	0.00142203	0.00220439	0.00294873	0.00323868	0.00312964	0.00206248	0.00111729	0.0019301	0.00253459	0.00292207	0.00176023	0.00146843	0.00126572	0.00249665	0.00267973
0.668039	0.00247088	0.00242705	0.00319289	0.00205573	0.00305707	0.00311284	0.00377094	0.0037249	0.00136809	0.00345548	0.00325061	0.00391113	0.00477993	0.00366793	0.00354855	0.00358468	0.00383486	0.00230914	0.00328586	0.00328676	0.00247998	0.00268119	0.00341412	0.00446182	0.00243283	0.00252511	0.00206551	0.00252464	0.00199602	0.00420053	0.00260664	0.000833448	0.00177476	0.00135273	0.00171657	0.00216389	0.00314981	0.00307924	0.00323134	0.00232224	0.0013009	0.00209712	0.00277998	0.00280272	0.00184388	0.00144348	0.00141269	0.00264225	0.00276716
0.670039	0.00260004	0.0023391	0.00345362	0.0022115	0.00319354	0.00333205	0.00358977	0.00393279	0.00121182	0.0032592	0.00357806	0.00388979	0.00485172	0.00396426	0.00371423	0.00381938	0.00354027	0.00241669	0.00329388	0.00335433	0.00247386	0.00276196	0.00326733	0.00457334	0.00234584	0.00283198	0.00218084	0.00247631	0.0022032	0.00440089	0.00286118	0.000973473	0.00191384	0.00110744	0.00162436	0.00253379	0.00344217	0.00307941	0.00321875	0.0023022	0.00133542	0.00200155	0.00264406	0.00313396	0.00215478	0.0017899	0.00170003	0.00278234	0.00300214
0.672039	0.00273079	0.00217456	0.00332744	0.00215653	0.00339659	0.00284249	0.00386229	0.00388086	0.00146962	0.00371506	0.00371197	0.00378072	0.00447325	0.00395322	0.00375075	0.00362798	0.00370191	0.00227483	0.00367125	0.00353578	0.00248885	0.0031322	0.00336807	0.00433738	0.00213056	0.00265593	0.0026163	0.00276363	0.0021134	0.0046498	0.00288608	0.00114067	0.00178823	0.00136388	0.00174225	0.00236416	0.00350573	0.00306731	0.00343676	0.00251395	0.00131288	0.00216241	0.00257845	0.00311816	0.00200985	0.00150027	0.00172405	0.0027468	0.00266439
0.67404	0.00252342	0.00240132	0.00341732	0.00203716	0.00343011	0.00310379	0.00407905	0.00376776	0.00141054	0.00344246	0.00384564	0.00402861	0.00440388	0.00409095	0.0036344	0.00383689	0.00390938	0.00221418	0.00344005	0.00341679	0.00248379	0.00285316	0.00329255	0.00434178	0.00235355	0.00251643	0.00247715	0.00262953	0.00187413	0.00455308	0.0032112	0.00105058	0.00201293	0.00135559	0.00143961	0.00252437	0.00355129	0.00284576	0.00335986	0.00245756	0.00127292	0.00223252	0.00237839	0.00284925	0.00198496	0.00156194	0.00174434	0.00248579	0.00289509
0.67604	0.00297633	0.00243924	0.00325569	0.00216649	0.00329007	0.00341436	0.0036344	0.00406514	0.00150177	0.00346313	0.00343208	0.00426019	0.00454305	0.00408201	0.00357969	0.00358651	0.00380838	0.00224767	0.00368397	0.00313193	0.00252618	0.00296412	0.00328693	0.00469746	0.00247389	0.00244499	0.00213487	0.00240765	0.0021948	0.00452477	0.00312554	0.00105291	0.00206211	0.00141613	0.00178399	0.002397	0.00377728	0.00307587	0.00333518	0.00229368	0.00112256	0.00221802	0.00275015	0.00272344	0.00229219	0.00132485	0.0018113	0.00244612	0.00285056
0.678041	0.00266881	0.00251408	0.00342672	0.00231079	0.0034824	0.00345965	0.00384063	0.00375685	0.00151151	0.00362333	0.00362835	0.00420337	0.00501294	0.00432222	0.00377554	0.00374154	0.00390672	0.00234244	0.00357147	0.00348198	0.00234949	0.00290607	0.00356463	0.00448784	0.00245939	0.00241115	0.00240241	0.00223276	0.00216626	0.00473313	0.003077	0.000996071	0.00208956	0.00122882	0.00171801	0.00251087	0.00323398	0.00314763	0.00334631	0.00226959	0.00136573	0.00218713	0.00287055	0.00276826	0.00201678	0.001554	0.00179095	0.00250459	0.00281528
0.680041	0.00291972	0.00263835	0.00307858	0.00236681	0.0036856	0.00353226	0.00364275	0.00371872	0.0019278	0.00343116	0.00383137	0.00411622	0.00508979	0.0042061	0.0040379	0.0040282	0.00359712	0.00252726	0.00394434	0.00367466	0.00269902	0.00284472	0.00377365	0.00466298	0.0024832	0.00270006	0.00232603	0.00261676	0.00210361	0.00508993	0.00323881	0.00126082	0.00186436	0.00131185	0.00175835	0.00261405	0.00349724	0.00319055	0.0033792	0.0025172	0.00158899	0.00216763	0.0028967	0.00307428	0.00205952	0.00182172	0.00177695	0.00255282	0.00302886
0.682042	0.00283706	0.002596	0.00319387	0.00223868	0.00361129	0.00362486	0.00374993	0.00407982	0.00196876	0.00355112	0.00395108	0.00439215	0.00518075	0.00446868	0.00393585	0.00399621	0.0036826	0.00239965	0.00366926	0.00378033	0.00270896	0.00283393	0.00380876	0.0044505	0.00274997	0.00276652	0.00255391	0.00279832	0.0020792	0.00510248	0.00307454	0.00113797	0.00209349	0.00156173	0.00170699	0.00234187	0.00338839	0.00355557	0.00348269	0.00269843	0.00171778	0.00237293	0.00308668	0.00300148	0.00172533	0.0018355	0.00183392	0.00260331	0.00309547
0.684042	0.00324757	0.00268507	0.00320861	0.00216974	0.00377532	0.003951	0.00399346	0.00402854	0.00208514	0.00377477	0.00376135	0.00427618	0.00500682	0.00429972	0.00416211	0.00401365	0.00395419	0.00255521	0.00367012	0.00356639	0.00279361	0.00293885	0.00386447	0.00483701	0.00260404	0.00286008	0.00275955	0.00268041	0.00212799	0.00520721	0.00317985	0.00139565	0.00216684	0.00148771	0.00190799	0.00270328	0.00349524	0.00343549	0.00348533	0.00257366	0.00173285	0.00254436	0.00294826	0.00306616	0.00209011	0.00175748	0.00198579	0.00298133	0.00326212
0.686043	0.00316012	0.00286258	0.00338525	0.00236081	0.00364072	0.00397077	0.00403409	0.00455359	0.00229424	0.00395812	0.00365241	0.00449061	0.00504072	0.00425259	0.00433065	0.00404486	0.00421492	0.00258775	0.00364483	0.00371441	0.00269284	0.00281715	0.00361342	0.00506083	0.002563	0.00272906	0.00264594	0.00277129	0.00213112	0.00512283	0.00301034	0.00146123	0.00221847	0.00135403	0.00160193	0.00269946	0.00330323	0.00340679	0.00369135	0.00288694	0.00164188	0.00247584	0.00315279	0.00306324	0.00220265	0.00154192	0.00190357	0.00279702	0.00328179
0.688043	0.00299257	0.00300555	0.00327348	0.00221037	0.00388511	0.00361484	0.00411878	0.00414282	0.00197861	0.00355508	0.00367303	0.00416368	0.00491356	0.00444198	0.00412672	0.00395143	0.00415024	0.00262894	0.00382558	0.00361513	0.00291565	0.00272918	0.00403509	0.00498055	0.00246043	0.00300615	0.00248526	0.00282378	0.00208148	0.0052015	0.00320111	0.00129303	0.00213164	0.00131983	0.00187325	0.00287963	0.00377662	0.0037035	0.00342009	0.00280944	0.00140775	0.00243241	0.00311813	0.00320449	0.0022077	0.00184152	0.00189946	0.00284575	0.00336254
0.690044	0.00292757	0.00270235	0.00305097	0.00221135	0.00389873	0.00372666	0.00410175	0.00386982	0.00191245	0.00366746	0.00368081	0.00410203	0.0051139	0.00457416	0.00408924	0.00417466	0.00387924	0.00264097	0.00373244	0.00399783	0.0029082	0.00270361	0.00385535	0.00515342	0.00267877	0.00329218	0.00274085	0.00303084	0.00211359	0.00491226	0.003134	0.0012334	0.0022366	0.00154711	0.00166612	0.00280303	0.00357565	0.0036523	0.00359016	0.00249957	0.00171058	0.00247465	0.0027661	0.00307786	0.00203707	0.00196728	0.00173338	0.00291847	0.00318182
0.692044	0.00319752	0.0026043	0.00311964	0.00226304	0.00361421	0.00358327	0.00398432	0.00409551	0.00207843	0.00384285	0.00366501	0.00406469	0.00490782	0.00440007	0.00411078	0.00412643	0.00393187	0.00264451	0.00395891	0.00372367	0.00281212	0.00275196	0.00387311	0.00515658	0.00276636	0.00305399	0.00245982	0.00269552	0.00224624	0.00507693	0.00324624	0.00122339	0.0021424	0.00162522	0.00198308	0.0027879	0.00371614	0.00352648	0.00360909	0.00266263	0.00165993	0.00231841	0.00309489	0.00345986	0.00202284	0.00187647	0.00186887	0.00292822	0.00312243
0.694045	0.00299072	0.00260258	0.00342446	0.00229442	0.00376902	0.00395338	0.00399667	0.00413549	0.00190632	0.00381763	0.00377267	0.00422423	0.00523406	0.0044739	0.00405305	0.00411988	0.00399913	0.00271638	0.00398087	0.00395156	0.00291463	0.00285081	0.00394229	0.00503708	0.00263871	0.00280737	0.00280109	0.00313703	0.00246855	0.00505178	0.00337503	0.00116322	0.00233117	0.00168021	0.00198071	0.00237096	0.00360052	0.00370008	0.00372791	0.00264212	0.00176491	0.00257242	0.00317596	0.00341686	0.00231247	0.00184137	0.00200224	0.00311536	0.00296722
0.696045	0.00317657	0.00284548	0.00343845	0.00238867	0.00378468	0.00426756	0.00440537	0.00385325	0.00192008	0.00387365	0.00394605	0.00452244	0.00513165	0.0045144	0.00423409	0.00419581	0.00392557	0.00265462	0.00411889	0.00379253	0.00288651	0.00296249	0.00414251	0.00501329	0.00281149	0.0032379	0.00283046	0.00307607	0.00236445	0.00531058	0.00327885	0.00134826	0.0024173	0.00161764	0.00195496	0.00250321	0.00333972	0.00367412	0.0038424	0.00262246	0.00168169	0.00250904	0.00293438	0.0033869	0.00240426	0.00172308	0.00181162	0.00316667	0.00341119
0.698045	0.00315054	0.00300354	0.00349236	0.00251864	0.00387248	0.00401618	0.00442739	0.00413886	0.00211331	0.00408159	0.0039383	0.00450388	0.00543825	0.00455538	0.00444011	0.0040602	0.00415768	0.002643	0.0041062	0.00408368	0.00294067	0.00314671	0.00416724	0.00530039	0.00313746	0.00329732	0.00262561	0.00319882	0.00250581	0.00561679	0.00328444	0.00148734	0.00241031	0.00159338	0.00214992	0.00288983	0.00345878	0.00356564	0.00371497	0.00257999	0.00182636	0.00246104	0.00323248	0.00342118	0.00242964	0.00196053	0.00198493	0.00287022	0.0036354
0.700046	0.00327694	0.00271858	0.00342956	0.00261452	0.00384873	0.00413972	0.00470146	0.00432201	0.00247838	0.003868	0.00401765	0.00466212	0.00544416	0.00474273	0.00435529	0.00424357	0.00438718	0.00276242	0.00416945	0.00383787	0.00301278	0.00331108	0.00422309	0.00529741	0.00296792	0.00310021	0.00307162	0.00323579	0.00249283	0.0056254	0.00345329	0.0014375	0.00261276	0.00155083	0.00218105	0.00274795	0.00377144	0.00372586	0.00392471	0.00257144	0.00169678	0.0024276	0.00313087	0.00374245	0.00262486	0.00226171	0.0021702	0.00295071	0.00336891
0.702046	0.00338849	0.00285317	0.00360895	0.00250545	0.00410688	0.00394268	0.00447939	0.0047105	0.00253588	0.00384643	0.0041731	0.00476865	0.00549328	0.00461293	0.00447154	0.00439896	0.00445311	0.00265555	0.00414469	0.00402112	0.00329509	0.00351595	0.00416906	0.00541326	0.00312648	0.0030798	0.0030206	0.00324163	0.00246404	0.00577233	0.00367782	0.0015616	0.00252862	0.00182643	0.0019645	0.00275847	0.00387359	0.00376689	0.00416329	0.00304503	0.00170858	0.00282394	0.0031543	0.00345214	0.00226301	0.00172679	0.00231161	0.00308136	0.00345472
0.704047	0.00362112	0.00283252	0.0037504	0.00251832	0.00396651	0.00447658	0.00445594	0.00490278	0.00226931	0.00422189	0.00421698	0.00486082	0.00524131	0.00474272	0.00467296	0.00420782	0.00457465	0.00287524	0.00429923	0.00397912	0.00332232	0.00343503	0.00427667	0.00547336	0.00305149	0.00301478	0.00297889	0.0029491	0.00257084	0.00592326	0.00369901	0.00159046	0.00242992	0.00157753	0.00217053	0.0027337	0.00380727	0.00405768	0.00416982	0.00288525	0.00177389	0.00239635	0.00331512	0.00357169	0.00238161	0.00207362	0.00201926	0.00290377	0.00362335
0.706047	0.00336939	0.00277049	0.00394415	0.00281936	0.00409334	0.00429659	0.00455612	0.00468454	0.00235957	0.00420249	0.00436625	0.0050167	0.00519576	0.00491802	0.00433419	0.0044618	0.00437746	0.00280598	0.00412239	0.0043905	0.00350893	0.00351818	0.00449684	0.00580909	0.00307731	0.00332339	0.00312097	0.00313804	0.00263236	0.00609021	0.00366721	0.0014783	0.00250885	0.00150381	0.00244988	0.00293814	0.00382547	0.00443763	0.00435612	0.00282686	0.00194541	0.00267511	0.00339657	0.00358606	0.00245507	0.00215428	0.00211525	0.00326775	0.00381745
0.708048	0.00353082	0.00302673	0.00443111	0.00267954	0.00418724	0.00454471	0.0045707	0.00490735	0.00247832	0.00421091	0.00470835	0.0050585	0.0056841	0.00480078	0.00462553	0.00462706	0.00447844	0.00297009	0.00410752	0.00426902	0.00338417	0.00371554	0.00460016	0.00591679	0.00317797	0.00337283	0.00324559	0.00340312	0.0027039	0.00632957	0.00390174	0.00162662	0.00284266	0.00168237	0.00219005	0.00307662	0.00396324	0.00396308	0.00461251	0.00281502	0.00200359	0.00264624	0.00387514	0.00390949	0.00233711	0.00217073	0.00229855	0.00336456	0.0039812
0.710048	0.00387669	0.00307053	0.00417398	0.0028614	0.00421265	0.0046223	0.00471412	0.00518568	0.00260475	0.00459644	0.00461259	0.0049183	0.00564516	0.00512864	0.00479899	0.00479648	0.00479805	0.00301867	0.00444697	0.00456662	0.00359043	0.00408442	0.00466472	0.0060608	0.00335968	0.00361034	0.00352636	0.00338466	0.00305444	0.00660128	0.00397828	0.00192261	0.00311062	0.00197644	0.00249756	0.00310328	0.00436668	0.00412971	0.00495677	0.00323615	0.00204645	0.00271675	0.00393778	0.00433964	0.00283349	0.00278595	0.00267972	0.00373432	0.00382302
0.712049	0.0043488	0.00336189	0.00444302	0.0029743	0.00450906	0.00507364	0.0049075	0.00542651	0.00273095	0.00494446	0.00523711	0.00538164	0.00595646	0.0053124	0.00482813	0.00481032	0.00514225	0.00334097	0.00525759	0.00488602	0.00377022	0.0045983	0.00482238	0.00638633	0.00419062	0.00359944	0.00400168	0.00387412	0.00330794	0.00687336	0.00425371	0.002133	0.0033745	0.00234829	0.00275775	0.00330959	0.00432584	0.00440815	0.00564036	0.00343219	0.00240718	0.00291737	0.00424853	0.0045778	0.00299631	0.00310561	0.00300113	0.00407224	0.00446364
0.714049	0.00457498	0.00379267	0.00526235	0.00347868	0.00504448	0.00556341	0.00499524	0.00587562	0.00332257	0.00483019	0.00571018	0.00545438	0.00605601	0.00527551	0.00512316	0.00467153	0.00551711	0.00299434	0.00577702	0.00528691	0.0037775	0.00449995	0.00550707	0.006541	0.00476482	0.00392135	0.0039925	0.00449655	0.00384316	0.00743469	0.00513069	0.00270225	0.00409629	0.0030024	0.00322264	0.00353853	0.00459265	0.00481451	0.00668784	0.00389046	0.00275096	0.00350785	0.00527538	0.00493198	0.00359355	0.00395486	0.00371076	0.00459622	0.0049042
0.71605	0.00390807	0.00311475	0.00484419	0.00336999	0.00471425	0.00510597	0.00462091	0.00551568	0.00254395	0.00440983	0.0053939	0.00533143	0.0057974	0.00537111	0.00463692	0.00474225	0.00534899	0.00307729	0.0050755	0.00497836	0.00368977	0.0043804	0.00519628	0.00636041	0.00408946	0.00384171	0.00366412	0.00398775	0.00350188	0.00728361	0.00469195	0.002434	0.00350543	0.00267493	0.00288999	0.0035136	0.00456088	0.00477755	0.00611881	0.00384902	0.00256136	0.00343578	0.00447193	0.00455521	0.0029408	0.00355364	0.00355477	0.00355271	0.00437018
0.71805	0.00369076	0.0031926	0.00483427	0.00347586	0.00437652	0.00482671	0.00437365	0.00512889	0.00263289	0.00457488	0.00516197	0.00531353	0.00587096	0.00537323	0.00491428	0.00478765	0.00516555	0.00331869	0.00486861	0.00484071	0.00389331	0.00441914	0.00492983	0.00627585	0.00365625	0.00371849	0.00360239	0.00364325	0.0031448	0.00698992	0.00430231	0.00170844	0.00296193	0.00211906	0.00247729	0.00354123	0.00453317	0.00454834	0.00536954	0.0036964	0.00218979	0.00324367	0.00378504	0.00431627	0.00292575	0.00275996	0.00273937	0.00361474	0.0040657
0.72005	0.00382046	0.0033166	0.004865	0.00317224	0.00436308	0.00499253	0.00471289	0.0052603	0.00262398	0.00423221	0.00540943	0.00509411	0.00613714	0.00515342	0.00498741	0.00494074	0.00541888	0.00337607	0.0048248	0.00489613	0.00401816	0.00472	0.0045285	0.00611895	0.00357983	0.00326668	0.00361419	0.00365755	0.00306686	0.0070881	0.00415376	0.00170292	0.00307227	0.00201339	0.00253698	0.00337753	0.00453849	0.00441825	0.00516095	0.00355763	0.00222271	0.00326178	0.00352923	0.00425442	0.00269845	0.00254472	0.00251965	0.00375335	0.00390935
0.722051	0.00386685	0.00347017	0.005416	0.00313364	0.00447785	0.00511131	0.00511475	0.00561151	0.0029147	0.00465534	0.00577184	0.00547824	0.00617571	0.00527658	0.00536336	0.00499367	0.00548292	0.00363414	0.0048125	0.00491949	0.00436696	0.00515725	0.00470273	0.00634374	0.0039294	0.00350201	0.0035904	0.00392211	0.00301832	0.00720482	0.00401602	0.00178511	0.00281806	0.0019693	0.00257367	0.00303443	0.00417484	0.00441235	0.00525032	0.00362815	0.00188451	0.00329364	0.00362259	0.00404714	0.00307175	0.00266734	0.00259289	0.00367816	0.00408353
0.724051	0.00408629	0.0033784	0.00556074	0.00351984	0.00451445	0.00535379	0.00508062	0.00569741	0.00314524	0.00424079	0.00606591	0.00566657	0.00628556	0.00555425	0.00521969	0.00531229	0.00582803	0.00370752	0.00510722	0.00505229	0.00460318	0.00533071	0.004517	0.00631637	0.00386343	0.00408241	0.00364889	0.00361534	0.00318756	0.00742842	0.00414494	0.00162371	0.00307588	0.00211206	0.00232537	0.00314002	0.00459469	0.0046472	0.00555282	0.00374149	0.00232237	0.00344339	0.00364115	0.00457462	0.00297647	0.0024062	0.00267928	0.00346662	0.00437389
0.726052	0.00411978	0.0038738	0.00605531	0.00391316	0.00478785	0.00572786	0.00527207	0.00607732	0.00331243	0.00433282	0.00628304	0.00591777	0.00667084	0.005768	0.00561943	0.00605407	0.00645535	0.00398574	0.00514869	0.00579421	0.00467471	0.00525002	0.00519943	0.0066342	0.00428129	0.00436106	0.00396551	0.00394508	0.00368901	0.00785876	0.00434363	0.0019094	0.00325298	0.00218314	0.00248397	0.0034529	0.00424626	0.00462872	0.00563592	0.00424153	0.00240363	0.00357637	0.00364927	0.00469866	0.00322253	0.00246508	0.00264957	0.00368468	0.00470513
0.728052	0.00440709	0.00419807	0.0059314	0.00464227	0.00485587	0.00576723	0.0053581	0.00622986	0.0034683	0.00449225	0.00565296	0.00533557	0.00686588	0.00595548	0.00582244	0.00639347	0.00651914	0.00406734	0.00526482	0.00600551	0.00454617	0.00509911	0.00498008	0.00707228	0.00438225	0.00459409	0.004274	0.00400419	0.00363388	0.00832621	0.00445472	0.00211687	0.00340756	0.00242016	0.00282078	0.00340952	0.005374	0.0050455	0.00560146	0.00431333	0.00252243	0.00400964	0.00373917	0.00519257	0.00302973	0.0025708	0.00253355	0.00379741	0.00523755
0.730053	0.00496131	0.00479365	0.00616566	0.00452016	0.00504887	0.00606661	0.00591569	0.00610918	0.00391478	0.0048003	0.0057964	0.00574473	0.00709167	0.00638064	0.00605472	0.00662982	0.00631196	0.00445613	0.00540764	0.00603577	0.00459927	0.00515714	0.00523148	0.00723285	0.00435948	0.00510304	0.00495121	0.00394578	0.00394278	0.00840758	0.00462078	0.00240258	0.00370129	0.00266329	0.00235326	0.00370263	0.00541038	0.00545105	0.0060853	0.0041694	0.00254884	0.00393318	0.0039966	0.00541895	0.00373347	0.00325644	0.00272843	0.00427909	0.00543798
0.732053	0.00502044	0.00461026	0.00593622	0.00475363	0.00517528	0.00621279	0.00624441	0.00635357	0.00391977	0.00557998	0.00601571	0.00603955	0.00731176	0.00679287	0.00623185	0.00670652	0.00660239	0.00456303	0.00584195	0.00619824	0.00493586	0.00527517	0.00569641	0.00737005	0.00475231	0.00512548	0.00482854	0.00445439	0.00423255	0.00851253	0.0049161	0.0027959	0.00379978	0.00256243	0.00280493	0.00407866	0.00593529	0.00577217	0.00610758	0.0044096	0.00276652	0.00414006	0.00433474	0.00552818	0.00390827	0.00332884	0.00311068	0.00426156	0.00575279
0.734054	0.00593615	0.00498113	0.00624259	0.00496069	0.00589176	0.00694799	0.00696521	0.00637579	0.00423023	0.00644066	0.0063522	0.00654487	0.0075832	0.00735875	0.00656487	0.00714531	0.00685855	0.00459581	0.0062572	0.0062029	0.00505631	0.00519871	0.00591141	0.00778598	0.00477253	0.00526388	0.00511628	0.00500997	0.00420693	0.00874581	0.00543915	0.0030426	0.00410999	0.00271577	0.00323927	0.00448403	0.00645713	0.00634626	0.00655661	0.00454141	0.00284751	0.00440303	0.00470023	0.0060457	0.00416556	0.0037953	0.00346258	0.00465059	0.00583716
0.736054	0.0067004	0.00539315	0.00671784	0.00514693	0.00625883	0.00708199	0.00756727	0.00739755	0.00449667	0.00696908	0.00686821	0.00699845	0.0077238	0.00786715	0.00696169	0.00732604	0.00722819	0.0049629	0.00639784	0.00660142	0.00557249	0.00527418	0.00640591	0.00817534	0.0051802	0.00548136	0.00543109	0.00540621	0.00449994	0.00898739	0.00582296	0.00294828	0.00432612	0.0031027	0.00387534	0.00519311	0.00688662	0.00668961	0.0067509	0.00493297	0.00313659	0.00449798	0.00494748	0.00597632	0.00420049	0.00414886	0.00348239	0.00498898	0.00597539
0.738055	0.00684813	0.00540509	0.00675131	0.00516776	0.00646186	0.00713038	0.00795599	0.00754572	0.00433867	0.00727585	0.00710216	0.00723625	0.00799691	0.00786731	0.00719963	0.00741053	0.00745146	0.00490842	0.00699859	0.00656168	0.00570856	0.00496263	0.0064868	0.00827079	0.00556147	0.00562982	0.00550532	0.0056784	0.00453279	0.00900088	0.0060356	0.00308937	0.00435813	0.00308467	0.00391016	0.00542047	0.00707356	0.00700742	0.00693398	0.00515202	0.00318491	0.00474094	0.00494364	0.00631958	0.00465494	0.00425806	0.0035258	0.00519009	0.0064783
0.740055	0.0067559	0.00501978	0.00658196	0.00486864	0.0060703	0.00712231	0.00765572	0.00748037	0.00406528	0.00716877	0.0068624	0.00717025	0.00788489	0.00785998	0.00683001	0.00698579	0.00733907	0.00483654	0.00651915	0.00642681	0.00561617	0.00468562	0.00644947	0.00817671	0.00541293	0.00554189	0.00553094	0.00575097	0.00436029	0.00874803	0.00585823	0.00264633	0.00429744	0.00299959	0.00398968	0.0056448	0.00705018	0.00705421	0.00693404	0.00487323	0.00322493	0.00445087	0.00517716	0.00614759	0.00465595	0.00369195	0.00345076	0.00502467	0.00630497
0.742056	0.00648014	0.00454243	0.00634445	0.00478227	0.0059943	0.00682332	0.00708948	0.00685559	0.00371227	0.00659516	0.00656766	0.00658744	0.00769031	0.00761777	0.00644235	0.00678892	0.00705638	0.0046673	0.00613649	0.006341	0.00540177	0.0043698	0.00628706	0.00751323	0.0050267	0.00536694	0.00537682	0.0053068	0.00442802	0.00854591	0.00564391	0.00250785	0.00399222	0.00257676	0.00372248	0.00488786	0.00649352	0.0065397	0.00643577	0.00450341	0.00304635	0.0042313	0.00458461	0.00604959	0.00430639	0.00348601	0.0032244	0.00499655	0.00604957
0.744056	0.00582513	0.00415041	0.00628789	0.00430075	0.00547806	0.00619069	0.00666893	0.00658275	0.00342492	0.0061074	0.0064714	0.00644113	0.00756045	0.00704529	0.00593218	0.0064588	0.00667692	0.00440447	0.00603589	0.00592513	0.00536857	0.00423784	0.00562222	0.00741814	0.00491316	0.00483545	0.00501943	0.00467073	0.00405391	0.00790867	0.00497119	0.00216283	0.00382678	0.00238826	0.00342098	0.00440708	0.00581067	0.00601339	0.0061689	0.00439712	0.00261458	0.00393851	0.00418453	0.00566	0.00373976	0.00358621	0.00322502	0.00429987	0.00538771
0.746056	0.00503995	0.00391807	0.00582035	0.00418843	0.00528923	0.00551291	0.0059908	0.00603831	0.00299322	0.00563068	0.00603793	0.00583097	0.00725749	0.00666292	0.00572147	0.0059343	0.00608282	0.00388626	0.00545752	0.00555775	0.00469948	0.00398885	0.0050693	0.00707439	0.00426087	0.00451832	0.00442697	0.00445109	0.00333789	0.00742483	0.00485887	0.00170657	0.00344944	0.00237295	0.0032797	0.00419944	0.00496922	0.00532886	0.00586803	0.00410838	0.00217023	0.00384752	0.00366087	0.00541715	0.00371845	0.00280492	0.00285965	0.00416113	0.00473491
0.748057	0.00472949	0.00373026	0.00595872	0.0040879	0.00512159	0.00530535	0.0056528	0.00568511	0.00292959	0.00521023	0.0057009	0.00579405	0.00697714	0.0062462	0.00561859	0.00557511	0.00591601	0.00355926	0.00531367	0.00544794	0.00493845	0.0039421	0.00490281	0.00662071	0.00415191	0.00452107	0.00419542	0.00412787	0.00336941	0.00738317	0.00450127	0.00164494	0.00335661	0.00233673	0.00281922	0.00397205	0.00511371	0.00530341	0.00589081	0.0037576	0.00238226	0.00365938	0.00368897	0.0047384	0.00311374	0.00277274	0.00270189	0.00385563	0.00452905
0.750057	0.00484765	0.00376727	0.00584069	0.0042505	0.0051252	0.00513002	0.00541215	0.00558196	0.00280498	0.00525035	0.0057733	0.00580285	0.00712441	0.00605689	0.00555691	0.00563084	0.00560487	0.00364079	0.00551195	0.00538079	0.00456543	0.00377329	0.0048731	0.00643583	0.00411688	0.00440508	0.00411497	0.00380903	0.00342673	0.00725554	0.00446065	0.00168325	0.00352946	0.00220342	0.00281098	0.00351426	0.00479759	0.00533617	0.00567454	0.00396582	0.00250876	0.00347717	0.00371239	0.00465424	0.00323712	0.0027386	0.00271834	0.00383963	0.00435311
0.752058	0.00481997	0.00391541	0.0060085	0.00408353	0.00499826	0.00519902	0.0053878	0.00550349	0.0027131	0.00501292	0.00584345	0.00562625	0.0068964	0.00589574	0.00530441	0.00561256	0.00577439	0.00381109	0.00513605	0.00549682	0.00467198	0.00384518	0.00512213	0.00654021	0.00436134	0.00427672	0.00414596	0.00425459	0.00333269	0.00715511	0.00457927	0.00182129	0.00365471	0.00207093	0.00263158	0.00362792	0.0047827	0.00524837	0.00572254	0.00355547	0.0023395	0.00369914	0.00380461	0.00445727	0.00295787	0.00240533	0.00272435	0.00413419	0.00451081
0.754058	0.00494815	0.00387826	0.00598703	0.0044794	0.00503549	0.00510478	0.00537383	0.00619897	0.00309718	0.00510617	0.00592226	0.00571229	0.00675951	0.00620465	0.00561346	0.00545397	0.00566456	0.00394543	0.00529193	0.00548123	0.00472499	0.00394297	0.00535695	0.00638904	0.00435699	0.00441604	0.00435181	0.00441402	0.00331167	0.00701766	0.00450863	0.00189431	0.00364775	0.00218616	0.00296598	0.0038933	0.00502418	0.00524929	0.00554255	0.00351498	0.00253589	0.00378197	0.00393124	0.00454061	0.00317423	0.0028049	0.00293068	0.00406851	0.0047355
0.756059	0.00504546	0.00381094	0.00631329	0.00441162	0.00521561	0.00567077	0.00559116	0.00590087	0.00310747	0.0053269	0.00613275	0.00581458	0.00701408	0.00630192	0.00553089	0.00553409	0.00580616	0.00389062	0.00532604	0.0053244	0.0049473	0.00390082	0.00530323	0.00650906	0.00448584	0.00460167	0.00437291	0.00459749	0.00349136	0.00724646	0.00475597	0.00195066	0.00384135	0.00251028	0.00288226	0.00382576	0.00471342	0.00562745	0.00575335	0.00373827	0.00247007	0.00387045	0.00411123	0.00466849	0.00313704	0.00285902	0.00278943	0.00428496	0.00512243
0.758059	0.00481339	0.0042109	0.00646676	0.00453949	0.00524382	0.00549969	0.00572237	0.00614449	0.00313416	0.00540462	0.0059163	0.00612043	0.0072913	0.00637324	0.00581617	0.00573455	0.00585388	0.00375725	0.00560931	0.0054367	0.00511105	0.00397051	0.0052866	0.00656553	0.00441133	0.00482733	0.00449367	0.00422613	0.00356808	0.00693822	0.00495752	0.00192936	0.00407138	0.00265887	0.00309034	0.0040349	0.00490634	0.00548685	0.0060212	0.00387429	0.0025101	0.00387797	0.00417085	0.00488246	0.0033735	0.00291058	0.00287099	0.0043232	0.00517148
0.76006	0.0053352	0.00433782	0.00679132	0.00449347	0.00513544	0.00534748	0.00577807	0.00599535	0.00317734	0.00526178	0.00598112	0.00606541	0.00717042	0.00638648	0.00574118	0.00594613	0.00606454	0.00397495	0.00541775	0.00557517	0.00537197	0.00412281	0.00532409	0.00676773	0.00472136	0.00472444	0.00443871	0.00461809	0.00372559	0.00705133	0.0049853	0.00216227	0.0039753	0.00249701	0.00311317	0.00416836	0.00504688	0.00586537	0.00592692	0.0040976	0.00278952	0.00407772	0.0041965	0.00500967	0.0034328	0.00321436	0.00306048	0.00438885	0.00517824
0.76206	0.00555177	0.00445917	0.00674425	0.00468023	0.00522655	0.00589971	0.00586701	0.00621805	0.00300261	0.00547061	0.0058	0.00611716	0.00685669	0.00645685	0.00590024	0.00577366	0.00620387	0.00394853	0.00546489	0.00582122	0.00524665	0.00402173	0.00542422	0.00679588	0.00469651	0.00493786	0.00460301	0.00468348	0.00409587	0.00719082	0.00487248	0.00202791	0.00403137	0.00247485	0.00284616	0.00436018	0.00515128	0.00619295	0.00577813	0.00420142	0.0028212	0.00421825	0.00434123	0.00513087	0.00333727	0.0028307	0.00296133	0.00443921	0.00511503
0.764061	0.00533643	0.00432123	0.00670031	0.00451091	0.00551182	0.00591227	0.0061668	0.00623626	0.0031983	0.00570096	0.00599281	0.00625928	0.00717708	0.00649294	0.0059742	0.00614493	0.00597908	0.00398692	0.00552912	0.00590207	0.00496233	0.00393127	0.00557973	0.00683969	0.00475837	0.00485354	0.00467865	0.00463437	0.00403576	0.0070919	0.00489466	0.00212711	0.00402259	0.00267624	0.00309866	0.00418371	0.00473705	0.00599429	0.00585971	0.00408304	0.00269236	0.00418849	0.0044867	0.00532623	0.00368421	0.00306641	0.00296808	0.00447945	0.00495694
0.766061	0.00514799	0.00443839	0.00661693	0.00489841	0.00551288	0.00539704	0.00611803	0.00618222	0.00343229	0.00584388	0.00591842	0.00643811	0.00725735	0.00683203	0.00589816	0.00602783	0.00606799	0.00410853	0.00574775	0.00569535	0.00529331	0.00403602	0.00569157	0.00708562	0.00459937	0.0048458	0.00467835	0.00460046	0.00392543	0.00709843	0.0049825	0.00258306	0.0042173	0.00282552	0.00316571	0.0044643	0.00516622	0.00606734	0.00595979	0.00429907	0.00292824	0.00402959	0.00444964	0.00537596	0.00353497	0.00334903	0.00311269	0.00454372	0.00522131
0.768061	0.00533554	0.00444638	0.00647391	0.00494976	0.00570607	0.00574741	0.00571012	0.00622351	0.00341173	0.0059831	0.00597495	0.00681497	0.00747599	0.00666609	0.00614308	0.00581731	0.00632493	0.00413437	0.00567915	0.00601345	0.0052196	0.00398323	0.00584444	0.00738515	0.00476334	0.00492136	0.00489204	0.0048302	0.00373538	0.00752033	0.00510392	0.00290415	0.00419742	0.00315364	0.00326019	0.00416663	0.00519091	0.00639981	0.00639669	0.00424757	0.00291978	0.00432442	0.00457945	0.00537662	0.00349327	0.00354982	0.00327806	0.00459311	0.00525285
0.770062	0.00503346	0.00437148	0.00640741	0.00482039	0.00560084	0.00539866	0.00567068	0.00609992	0.00317086	0.00549205	0.0058426	0.00629465	0.00759313	0.00663905	0.00608376	0.00575518	0.00632441	0.00426302	0.00548887	0.00578384	0.00543457	0.00412259	0.00572064	0.00693361	0.00460341	0.0047571	0.00454374	0.00479428	0.00370554	0.00705914	0.00496772	0.0024389	0.00434636	0.00289906	0.00328273	0.00432527	0.00514993	0.00564781	0.00573932	0.00427041	0.00282042	0.00431201	0.00448631	0.00546003	0.00371536	0.00330546	0.00309137	0.00452137	0.00501399
0.772062	0.00507425	0.00430869	0.00658153	0.00473883	0.00543544	0.00537856	0.00600135	0.00625353	0.00330751	0.00561584	0.00569976	0.00620797	0.00782254	0.0067868	0.00600397	0.00610244	0.00626831	0.00461001	0.00558405	0.00596265	0.00534284	0.00387672	0.00544166	0.00704532	0.00435954	0.00500748	0.00452028	0.00485259	0.00365375	0.00684399	0.00496552	0.00221052	0.00418136	0.00249245	0.0033057	0.00428825	0.00483507	0.00590229	0.00534758	0.00431083	0.00264993	0.00410245	0.00456608	0.00525589	0.00362567	0.00304976	0.00299218	0.0044669	0.00516628
0.774063	0.00521952	0.00419413	0.00653418	0.00448129	0.00523583	0.0052949	0.00592219	0.00621392	0.00329003	0.00576764	0.00557464	0.00637356	0.00779868	0.00672802	0.00621315	0.00606791	0.00609685	0.00495613	0.00555179	0.00598463	0.0052661	0.00382715	0.00555264	0.00734589	0.00453677	0.00494916	0.00479297	0.00454396	0.00389216	0.00678381	0.00493535	0.00198865	0.00405376	0.00249224	0.00302782	0.00438975	0.0048243	0.00597036	0.00563703	0.00432806	0.00266061	0.00415581	0.00440573	0.00529012	0.00325985	0.00313145	0.00298231	0.00470962	0.00512262
0.776063	0.00530598	0.00407181	0.00663699	0.00420792	0.00516211	0.00556877	0.0060908	0.00620635	0.00304051	0.00545714	0.00576589	0.00609396	0.00799031	0.0067414	0.00626337	0.00600936	0.0060821	0.00476376	0.00557249	0.00566055	0.00536872	0.00383107	0.00555255	0.00696576	0.00443177	0.00478019	0.00459807	0.00452252	0.00378214	0.00645984	0.00500422	0.00218133	0.00408799	0.00249037	0.00282187	0.00420155	0.00531199	0.00614148	0.00536718	0.00408335	0.00268542	0.00408611	0.00428721	0.00532168	0.00369385	0.00314762	0.003072	0.0045884	0.0049972
0.778064	0.00515506	0.0041565	0.00642093	0.00466384	0.00527661	0.0054768	0.00574972	0.00597577	0.00273159	0.00538357	0.00567805	0.00575169	0.00795375	0.00653212	0.00618774	0.0054816	0.0061892	0.00441177	0.00546732	0.00555724	0.00556356	0.00337865	0.00519883	0.00685842	0.00415563	0.00484435	0.00483033	0.00444084	0.00363587	0.00625915	0.00473407	0.00207066	0.00391263	0.00241243	0.00302668	0.00411051	0.00500625	0.00610846	0.00541213	0.00418137	0.00249978	0.00387758	0.00423342	0.00557446	0.0036798	0.00302283	0.00272461	0.00445938	0.00454923
0.780064	0.00516716	0.00418485	0.00648829	0.00439725	0.0051256	0.0054877	0.00564062	0.00594421	0.00275721	0.00519307	0.00539536	0.00555414	0.00745588	0.00636226	0.00586696	0.00563462	0.00609431	0.00394848	0.00540888	0.0055382	0.00521011	0.00340754	0.00507857	0.00648229	0.00424065	0.00456265	0.0048552	0.00418799	0.0034298	0.00614643	0.00494484	0.00170447	0.00407372	0.0023592	0.00297139	0.0042021	0.00493374	0.00592929	0.00522569	0.00383523	0.00233993	0.00401416	0.00405744	0.00526664	0.00362538	0.00287195	0.00259401	0.00428811	0.00475714
0.782065	0.00550328	0.00394904	0.00663017	0.00460861	0.00523091	0.00525758	0.00562836	0.00627774	0.00285914	0.00526323	0.00546215	0.00552338	0.00747464	0.00653995	0.00576768	0.00570867	0.0058256	0.00385956	0.00529215	0.00555237	0.00505328	0.00346843	0.00521084	0.00669654	0.0042346	0.00434801	0.00475103	0.0044614	0.00352164	0.00621856	0.00476111	0.0015961	0.00388157	0.002298	0.00317587	0.00399645	0.00508281	0.00579029	0.00529957	0.0036191	0.00223106	0.00390183	0.0040671	0.00504547	0.00367012	0.00255061	0.00264897	0.00429216	0.00472271
0.784065	0.00515252	0.00388578	0.00651331	0.00447993	0.00491949	0.00504187	0.00583096	0.00599091	0.00289313	0.00536467	0.00535451	0.00541571	0.00731177	0.00665902	0.00573638	0.00570454	0.0059191	0.00393426	0.00521948	0.00549164	0.00498201	0.00342621	0.00516054	0.00646837	0.00424811	0.00473746	0.00473931	0.00436298	0.00359654	0.00622226	0.00506266	0.00155291	0.00380235	0.00228485	0.00297919	0.00383284	0.00507792	0.00563738	0.00505649	0.0035854	0.00234115	0.00422518	0.00400581	0.00493858	0.00346455	0.00257302	0.00244085	0.00412318	0.0046724
0.786066	0.00532842	0.00403466	0.006658	0.00443561	0.00488018	0.00507209	0.00559811	0.00597194	0.00283548	0.00547924	0.00531673	0.00550982	0.00742679	0.00646065	0.00561545	0.00564162	0.00603096	0.00402133	0.00534226	0.00553703	0.00495102	0.00348896	0.00507584	0.00648727	0.004194	0.00453513	0.00457077	0.00406339	0.00338095	0.00606026	0.00480194	0.00147668	0.00379244	0.00224816	0.00308891	0.00364207	0.00494688	0.00566298	0.005283	0.00369667	0.0022189	0.00408747	0.00411053	0.00509125	0.00345811	0.00262221	0.00248418	0.00415719	0.00469059
0.788066	0.00544523	0.00440126	0.00662251	0.00427479	0.0052499	0.00506493	0.00554105	0.00581437	0.00270795	0.00567217	0.005659	0.00576625	0.00741077	0.00667775	0.00563633	0.00584526	0.00628074	0.00386011	0.00566694	0.00543275	0.00503539	0.00377972	0.00503768	0.00671585	0.00437659	0.00459179	0.00476693	0.00443097	0.00345247	0.00611886	0.00493027	0.00177982	0.00384406	0.00242022	0.00302493	0.00412814	0.00509164	0.0059593	0.00552498	0.00391711	0.00253369	0.00398816	0.0044159	0.00525463	0.00354709	0.00298544	0.00244864	0.00438972	0.00497022
0.790067	0.00535156	0.00417912	0.00662495	0.0044794	0.00509335	0.00560452	0.00569417	0.00587606	0.00323189	0.00581188	0.00581847	0.00564844	0.00771068	0.00678156	0.0058618	0.00624602	0.00627908	0.00392553	0.005896	0.00578262	0.00567291	0.0038576	0.00518958	0.00654759	0.00500061	0.00526228	0.00472845	0.00413145	0.00357262	0.00650755	0.00525417	0.00177554	0.00438271	0.0033371	0.0040041	0.0041188	0.00504827	0.00660259	0.00599895	0.00434084	0.00308339	0.00471332	0.00481597	0.00537124	0.00399376	0.00308819	0.00260338	0.00465169	0.00505423
0.792067	0.00548261	0.004266	0.00722305	0.00463721	0.00528005	0.00545758	0.00580861	0.00598471	0.00291455	0.00568094	0.00582659	0.00571676	0.00773767	0.0070123	0.00575881	0.00620367	0.00625394	0.0040212	0.00580869	0.00590717	0.00561007	0.00357735	0.00536399	0.00664877	0.00479347	0.00524069	0.00476331	0.00450152	0.00366081	0.00651246	0.0050914	0.00186709	0.00427654	0.00308119	0.00399221	0.0040417	0.0052437	0.00632051	0.00583116	0.00422379	0.0028646	0.00453303	0.00457788	0.00515781	0.00417252	0.00333104	0.00262984	0.0046083	0.00517486
0.794067	0.00554024	0.00446981	0.00784794	0.00481614	0.00527679	0.00490756	0.00569434	0.00633271	0.00261446	0.00567473	0.00556622	0.00597415	0.00764291	0.00702828	0.00578749	0.00596133	0.0062577	0.0041574	0.00575779	0.0057812	0.00543763	0.00373721	0.00539514	0.00673123	0.00480633	0.00525714	0.00459963	0.00455477	0.00391527	0.00606401	0.00494264	0.0017339	0.00405535	0.0026339	0.00300119	0.0041295	0.00517056	0.00607663	0.00556002	0.00395081	0.00276199	0.00418997	0.00451835	0.00502681	0.00376873	0.00279963	0.0026685	0.00470065	0.00529392
0.796068	0.00585651	0.00436165	0.00801983	0.0050164	0.00536646	0.00507423	0.00583338	0.00614004	0.00272517	0.005402	0.00563808	0.00565178	0.00791789	0.00689336	0.00606211	0.00623616	0.00630707	0.00388489	0.00568899	0.00584783	0.00539361	0.00366155	0.00541521	0.00703212	0.00467942	0.00541639	0.00519346	0.00455162	0.00368691	0.00641129	0.00519259	0.00188666	0.00425828	0.00256082	0.00341845	0.00435853	0.00511728	0.00595862	0.00570322	0.00401845	0.00263239	0.00410406	0.00488289	0.0053179	0.00389555	0.00279711	0.00259449	0.00481041	0.00514043
0.798068	0.00566018	0.0045676	0.00845787	0.00477201	0.00540613	0.00573975	0.00586984	0.00628763	0.0028175	0.00601743	0.00580718	0.00608808	0.00812446	0.00701659	0.0060969	0.00603349	0.00648952	0.0039705	0.00586455	0.00579416	0.00543693	0.00369715	0.00530989	0.0069961	0.0046799	0.00542856	0.00507013	0.00490453	0.00382622	0.00633274	0.00537102	0.0018681	0.00431576	0.00254044	0.00330424	0.00442114	0.005151	0.00664318	0.0057872	0.00413446	0.00254508	0.00421087	0.00453287	0.00549885	0.00393832	0.00296485	0.00291823	0.0044502	0.00520902
0.800069	0.0063214	0.00446189	0.0080213	0.00479631	0.00550082	0.0059102	0.00606393	0.00635262	0.00270426	0.00613276	0.00597791	0.00634115	0.00795725	0.00727097	0.00621979	0.00632754	0.00663633	0.00408876	0.00598425	0.00600141	0.00552388	0.0043737	0.00562817	0.00711602	0.00461589	0.00513904	0.00517	0.00487023	0.00407169	0.00652598	0.00544247	0.00193029	0.00436242	0.00281905	0.00364873	0.0045078	0.00517935	0.00630137	0.00575114	0.00427869	0.00278326	0.00459989	0.00491184	0.00579811	0.00371203	0.0034342	0.00291512	0.00479636	0.00542716
0.802069	0.00604312	0.00448192	0.00772529	0.00492979	0.00553312	0.00624624	0.00606221	0.00662783	0.00344159	0.00644076	0.00696738	0.00614151	0.00814116	0.00768654	0.0065628	0.00651946	0.00661996	0.00433631	0.00600613	0.00665064	0.00629572	0.00451032	0.00575336	0.00700767	0.00533576	0.00597999	0.00551422	0.00483545	0.00421917	0.00724206	0.00581527	0.00215707	0.00467901	0.00413512	0.004615	0.00484335	0.00576453	0.0066725	0.00664616	0.00495878	0.00380105	0.00532751	0.00579107	0.0058846	0.00460443	0.00315665	0.00295003	0.00502502	0.00590626
0.80407	0.00588802	0.00474611	0.00766681	0.00485022	0.00581207	0.00630204	0.00592811	0.00672103	0.00398634	0.00643743	0.00696127	0.00636576	0.00816986	0.00790358	0.00682664	0.0064048	0.00689557	0.00438325	0.00639307	0.0067878	0.00605431	0.00408552	0.00611793	0.00710537	0.00553208	0.00620571	0.00569661	0.00521169	0.004115	0.00741945	0.00603961	0.0022977	0.00499389	0.00430192	0.00588928	0.00477183	0.00601245	0.00717789	0.00712945	0.0052087	0.00389763	0.00585079	0.00553533	0.00583833	0.00519683	0.00333134	0.00306565	0.00511621	0.00603952
0.80607	0.00627525	0.00497643	0.00745064	0.00495628	0.00596081	0.00565624	0.00597241	0.00692117	0.00344513	0.0060599	0.0062933	0.00671077	0.00823307	0.00772385	0.00652473	0.00652095	0.0067486	0.00442842	0.0064676	0.00655416	0.00567313	0.00394306	0.00603868	0.00729517	0.00510082	0.00610047	0.00557461	0.0050832	0.00400013	0.00666028	0.00545059	0.00201839	0.0046437	0.00303164	0.00398959	0.00438104	0.00570286	0.00664875	0.00621914	0.00449136	0.00316113	0.00474376	0.00496072	0.00604108	0.00463126	0.00316148	0.00306333	0.0050488	0.00585256
0.808071	0.00625573	0.00506449	0.0074148	0.00489309	0.00593312	0.00555876	0.00593866	0.00707491	0.00305278	0.00640462	0.00625949	0.00665593	0.00841286	0.00760569	0.00650667	0.00637945	0.00681405	0.00446184	0.00651399	0.0065693	0.00563536	0.00372443	0.00572277	0.00746349	0.00493789	0.0060214	0.0059059	0.00521003	0.0041435	0.00650227	0.00549776	0.00184156	0.00475556	0.00293603	0.00369578	0.00426634	0.0053561	0.00648037	0.00598535	0.00467483	0.00307069	0.00460266	0.00491999	0.00627159	0.00457721	0.00308565	0.00297043	0.00544372	0.00525611
0.810071	0.00683744	0.00533507	0.00789446	0.00434079	0.00561423	0.00585844	0.00645206	0.00684255	0.0029264	0.00664882	0.00616544	0.00649936	0.00870718	0.00751802	0.00667606	0.00635641	0.00704679	0.0044184	0.00668834	0.00658588	0.00589611	0.00391839	0.00592912	0.00746772	0.00513602	0.00595745	0.0059381	0.00531168	0.0044716	0.00659828	0.00568478	0.00180782	0.00482821	0.00268497	0.00405034	0.00438831	0.00567796	0.00684878	0.00612801	0.00443808	0.00289169	0.00449151	0.00516113	0.00598674	0.00458133	0.00311216	0.00318882	0.00539931	0.00532436
0.812072	0.00659412	0.00532354	0.00691237	0.00442502	0.00576049	0.00594547	0.00649925	0.00694592	0.00327736	0.00660878	0.00605913	0.00649762	0.00852969	0.00763824	0.0065673	0.00651185	0.0068636	0.00435581	0.00666689	0.00639526	0.00603521	0.00407317	0.00580084	0.00740419	0.00470456	0.00612827	0.00591351	0.0051561	0.00427083	0.0064816	0.00577548	0.00199896	0.00465427	0.00274511	0.00426346	0.00441627	0.00599755	0.00643039	0.00616776	0.00431032	0.00304973	0.00445168	0.00502072	0.00589828	0.00455823	0.00312974	0.00314906	0.00537736	0.00564081
0.814072	0.00691199	0.00494469	0.00660756	0.00416459	0.00587757	0.00621565	0.00624331	0.00736713	0.00344581	0.00695136	0.00641783	0.0065205	0.00852453	0.00789451	0.0067149	0.0067432	0.0070019	0.00444934	0.00662674	0.00674783	0.00648188	0.00428013	0.00600877	0.00748598	0.00497277	0.00638004	0.00575104	0.00548072	0.00435961	0.00670728	0.00599796	0.00209667	0.00502151	0.00347953	0.00429981	0.0042231	0.00608237	0.00656429	0.00666858	0.0047607	0.00338684	0.00472083	0.00554868	0.00633454	0.00501074	0.00325706	0.00317917	0.00545805	0.00602332
0.816073	0.00698417	0.0051402	0.0063354	0.00423459	0.00616728	0.00611331	0.00620031	0.00755936	0.00408513	0.00690783	0.00652159	0.00677133	0.00902571	0.00769343	0.00704763	0.00665963	0.00711192	0.00445964	0.00696592	0.0070561	0.00651417	0.00417325	0.00651774	0.00755802	0.00523266	0.00625873	0.00599167	0.00539873	0.0044446	0.00707223	0.00627392	0.00208921	0.00540562	0.00392319	0.00536788	0.00464365	0.00649137	0.00705126	0.00726664	0.00493489	0.00381941	0.00497571	0.00577853	0.0066014	0.00533969	0.00310424	0.00307391	0.00567231	0.00639644
0.818073	0.00744994	0.00525562	0.00656439	0.00412286	0.00599515	0.00565872	0.00642644	0.00742027	0.00340256	0.00685936	0.00628313	0.00694914	0.00912456	0.00815313	0.00707347	0.00663427	0.0072411	0.00455212	0.00714044	0.00680145	0.00604497	0.00420072	0.00669333	0.00797072	0.00507839	0.00631868	0.0063532	0.00552788	0.0043187	0.0067674	0.00614419	0.0022166	0.00517548	0.00313779	0.00432978	0.00453508	0.00608204	0.00676745	0.00688783	0.0046581	0.00312045	0.00443742	0.00554099	0.00682159	0.00485682	0.00335962	0.00325508	0.00596463	0.00607143
0.820073	0.00731304	0.00567572	0.00662804	0.00405811	0.00636909	0.00594299	0.00660526	0.00737686	0.00336936	0.00678354	0.00638204	0.00702776	0.00940096	0.00847147	0.00726471	0.00670411	0.00749423	0.00488981	0.00736649	0.00672317	0.00618971	0.00418687	0.00676001	0.0080328	0.00500731	0.00648344	0.00633387	0.00558745	0.00453124	0.00655264	0.00639495	0.00223827	0.00506708	0.00311988	0.00421748	0.00474843	0.0062013	0.00699207	0.00670586	0.00467	0.00331774	0.00424674	0.005536	0.00685585	0.0051439	0.00359955	0.00315333	0.00602529	0.00629775
0.822074	0.00708301	0.00547029	0.00699225	0.00410499	0.00638232	0.00612429	0.00655023	0.00771834	0.00329763	0.00736758	0.0063741	0.00705317	0.00978195	0.00841219	0.00719915	0.00716191	0.00764749	0.00474179	0.00727942	0.00685673	0.00649802	0.00467023	0.0069684	0.00818304	0.00542328	0.00653949	0.00676341	0.00585183	0.00452184	0.00653229	0.00651554	0.00247053	0.00522557	0.00345263	0.00438054	0.00469726	0.00629437	0.00700173	0.00698064	0.00500091	0.00334253	0.00446224	0.00567921	0.0071081	0.00522049	0.0034463	0.0034186	0.00607978	0.00645863
0.824074	0.00766499	0.00542713	0.00723691	0.00451976	0.00638035	0.00619777	0.00721867	0.00809079	0.00376368	0.00772213	0.00683272	0.00736639	0.0100637	0.00881603	0.00737378	0.00740528	0.00772848	0.005124	0.00759835	0.00718118	0.00677236	0.00470758	0.00730489	0.00843272	0.00558476	0.00655211	0.00682168	0.00600361	0.00457309	0.00688876	0.00668605	0.0023334	0.00546813	0.00346537	0.00470074	0.00496956	0.00661962	0.00696966	0.00738865	0.00520343	0.00336574	0.00490717	0.00588266	0.00720526	0.0052695	0.00374607	0.00378688	0.00642744	0.0066922
0.826075	0.00764549	0.0055871	0.00742575	0.00473487	0.00637282	0.00630069	0.00722063	0.00799595	0.0035712	0.00746554	0.00696807	0.00716957	0.0101785	0.00887573	0.00750041	0.00755758	0.00781803	0.00508892	0.00802747	0.0073339	0.00670129	0.0047848	0.0070488	0.00831171	0.00568328	0.00675487	0.0070499	0.00608157	0.00474579	0.00690049	0.00691862	0.00241067	0.00562694	0.00348895	0.00457312	0.00509449	0.00679058	0.00750658	0.00731424	0.00529645	0.00352	0.00471018	0.00596152	0.00742565	0.00552453	0.00357172	0.00359352	0.00651739	0.00665919
0.828075	0.00836612	0.00623945	0.00763168	0.00515528	0.00681914	0.00641136	0.00751567	0.00814842	0.0037358	0.00801273	0.00712031	0.00774312	0.0101538	0.00933107	0.007877	0.00774021	0.00799699	0.00527703	0.00782431	0.00756935	0.00710582	0.00517577	0.00727256	0.00853186	0.00576122	0.00719038	0.00771332	0.00628198	0.00509296	0.00699815	0.00686154	0.00256955	0.00580591	0.00351296	0.00466819	0.00524871	0.0071544	0.00719407	0.0073334	0.00543596	0.00376303	0.00503659	0.00623606	0.00766529	0.00584473	0.00390064	0.00365634	0.0065613	0.00712909
0.830076	0.00870059	0.00653967	0.00835526	0.00529831	0.00711382	0.00698853	0.00772376	0.00875598	0.00422719	0.00805327	0.00781361	0.00778203	0.0102226	0.00981782	0.00803941	0.00792966	0.00837571	0.00560411	0.00835199	0.00815502	0.00757762	0.00658701	0.00745588	0.0090057	0.00631682	0.00762127	0.0081614	0.00633122	0.00564687	0.00732005	0.00728817	0.00304429	0.00601039	0.00373138	0.00512915	0.00557921	0.00736124	0.00749069	0.00795244	0.00564498	0.00357975	0.00528408	0.00672621	0.00805238	0.00636309	0.00437354	0.00388802	0.00725021	0.00750064
0.832076	0.0101855	0.00847937	0.0101864	0.00826405	0.00836585	0.0080969	0.00979318	0.0101952	0.00566387	0.00974069	0.00913687	0.00893324	0.0116074	0.0109979	0.00923848	0.00928219	0.00977391	0.00595212	0.00929849	0.00992723	0.00892873	0.00651841	0.00815556	0.00972225	0.00765645	0.00885326	0.0103812	0.00761453	0.0063904	0.00819267	0.0081988	0.00456827	0.0070615	0.00461565	0.00642703	0.00775818	0.00942057	0.0101529	0.00929017	0.00673453	0.00451953	0.00633232	0.00899502	0.00952876	0.00724827	0.00574402	0.00466541	0.00864593	0.00903474
0.834077	0.0101268	0.00763763	0.00950606	0.00759623	0.00818654	0.00760894	0.00930296	0.00976987	0.004976	0.00914839	0.00906423	0.00867061	0.0115571	0.0109456	0.0092684	0.00913943	0.009535	0.00600082	0.00929326	0.00940842	0.00823119	0.00628365	0.00861864	0.00981039	0.00720807	0.00890969	0.00996564	0.00770395	0.00624351	0.00815031	0.00859228	0.00370633	0.00737118	0.00463362	0.00625007	0.00674408	0.00855932	0.00994474	0.00919047	0.00700058	0.00465478	0.00676839	0.00820252	0.00922209	0.00738814	0.00531199	0.00469279	0.00853992	0.00871994
0.836077	0.0101246	0.0075919	0.00977435	0.00686067	0.0076809	0.00763018	0.00887199	0.00978242	0.00506166	0.00940125	0.00887275	0.00872803	0.0114221	0.0105021	0.00916047	0.00879005	0.00929423	0.0062119	0.00930694	0.00890958	0.00833644	0.00666082	0.00836545	0.00997613	0.00733759	0.00848272	0.00904937	0.00767788	0.00624966	0.00807061	0.00835147	0.00326375	0.00737963	0.004873	0.00608808	0.00646265	0.008557	0.00920743	0.00925314	0.00683362	0.00471535	0.00596019	0.00766927	0.00917824	0.00685414	0.00519436	0.00488251	0.00868609	0.00863184
0.838078	0.0105534	0.00766629	0.0108136	0.00683435	0.00808185	0.00794441	0.00903118	0.0100214	0.00524875	0.00935153	0.00939634	0.00919778	0.011833	0.011006	0.00952605	0.0092262	0.00949903	0.0063563	0.00943312	0.00923976	0.00848819	0.00693798	0.00880384	0.0104621	0.00743403	0.00887369	0.00940233	0.00765065	0.00621892	0.0084301	0.00856553	0.00346323	0.00770028	0.00490725	0.0061995	0.00675547	0.00914336	0.0096586	0.00928825	0.00718664	0.00494146	0.0063515	0.00781392	0.00946496	0.00711058	0.0054131	0.00498523	0.00838898	0.00879843
0.840078	0.0109795	0.00807551	0.0115933	0.00756759	0.00837345	0.00821565	0.00948864	0.0108909	0.00537093	0.0102306	0.00966005	0.00983381	0.0120099	0.0112755	0.0100761	0.00961032	0.0102393	0.00663195	0.0101624	0.00977823	0.00911264	0.00780462	0.00905111	0.0108567	0.00823266	0.00927675	0.00963748	0.00819537	0.00686209	0.00868051	0.00885891	0.00356987	0.008019	0.00502786	0.0065598	0.00711956	0.00910892	0.0100618	0.00959049	0.00745029	0.00497822	0.00671253	0.00846487	0.00993025	0.00783505	0.00551515	0.00515998	0.00880724	0.00927888
0.842078	0.0118576	0.00897318	0.0122737	0.00845623	0.00923082	0.00908168	0.00996289	0.0112965	0.00624594	0.0109119	0.0103711	0.0105845	0.012425	0.0120774	0.0105014	0.0103044	0.010998	0.00731483	0.0102996	0.0103692	0.00993682	0.00951724	0.00998538	0.01167	0.00875989	0.00990164	0.0107299	0.00867638	0.00747982	0.00927012	0.00948994	0.00416998	0.00866266	0.00552686	0.00714655	0.00787871	0.00976115	0.0106512	0.0103437	0.00820959	0.00559005	0.00769623	0.00967249	0.0103656	0.00850713	0.00631833	0.00553017	0.00972325	0.0100812
0.844079	0.0136669	0.0106447	0.0138608	0.0116637	0.0110901	0.0106097	0.012156	0.0125269	0.00741084	0.0124714	0.0122577	0.0118735	0.0137376	0.013433	0.0115716	0.0114787	0.0122747	0.00795298	0.0114951	0.0120313	0.0109331	0.00957811	0.0107561	0.0124672	0.0105889	0.0114447	0.0134262	0.00996605	0.00846074	0.0103243	0.010732	0.00611106	0.00976825	0.0064444	0.00857278	0.0103416	0.012239	0.0130469	0.011709	0.00891787	0.0064557	0.00888227	0.011612	0.0120452	0.00960234	0.00810914	0.00664734	0.0108244	0.011555
0.846079	0.0142197	0.00953781	0.013146	0.011013	0.010007	0.00980173	0.0112952	0.0124942	0.00673235	0.0134995	0.0117969	0.0114403	0.0134667	0.013494	0.0116554	0.0111474	0.0119391	0.00798796	0.0111405	0.0116364	0.0103105	0.0107102	0.0105422	0.0122363	0.00964735	0.0110956	0.0123543	0.00979155	0.00810524	0.0101945	0.0103766	0.00485548	0.00948803	0.00619883	0.00856334	0.0105413	0.0110835	0.0130728	0.0113524	0.00891238	0.00644458	0.0087173	0.010601	0.0115726	0.0093962	0.00817271	0.00636164	0.0105844	0.01107
0.84808	0.0161763	0.0100262	0.0135292	0.0128621	0.0107353	0.0106265	0.0119614	0.0132161	0.00737423	0.0149465	0.0126716	0.0117096	0.0137533	0.0140366	0.0121057	0.0115111	0.0123116	0.00873956	0.0116263	0.0117659	0.0109341	0.0103233	0.0116018	0.0131122	0.0103702	0.0116246	0.0125606	0.00997392	0.00839971	0.0109585	0.0105902	0.00506915	0.010006	0.00673226	0.00955912	0.0124393	0.0116047	0.0140795	0.0120952	0.00952947	0.00728529	0.00983623	0.0110085	0.0121304	0.0101696	0.00957553	0.00701437	0.0109683	0.0119906
0.85008	0.0149443	0.0108148	0.0146434	0.0107024	0.0105734	0.0113014	0.0121997	0.0139652	0.00766626	0.0132408	0.0129198	0.0125191	0.0141852	0.0147481	0.0127967	0.0117861	0.0128701	0.00928216	0.0125291	0.0125334	0.011858	0.0105494	0.0123744	0.0137282	0.0108576	0.0123135	0.0134395	0.0106381	0.0093342	0.0111701	0.0110323	0.00521132	0.0107397	0.00739797	0.00932886	0.00973058	0.0121982	0.0128922	0.012918	0.0102079	0.00742502	0.00958894	0.0113042	0.0129583	0.0108813	0.0083732	0.0076078	0.0118402	0.0123524
0.852081	0.0158362	0.0118707	0.0163267	0.0111793	0.0115657	0.0123381	0.0131614	0.0148478	0.00849497	0.014105	0.0135351	0.0130518	0.0146586	0.0154173	0.0138658	0.0128855	0.0133936	0.00971597	0.0139883	0.013653	0.0130143	0.0108086	0.0132697	0.0144936	0.0119008	0.0137997	0.0151097	0.0118974	0.0103933	0.0121012	0.012245	0.00574059	0.0116723	0.0076473	0.0106783	0.00989469	0.0128808	0.013593	0.0140708	0.0114455	0.00809898	0.0100354	0.0122451	0.0139965	0.0115611	0.00883383	0.00834389	0.0129783	0.0130539
0.854081	0.0167852	0.0125411	0.0158221	0.0117753	0.0118736	0.0128047	0.0135117	0.0153321	0.00924958	0.0151446	0.0135687	0.0134799	0.0152949	0.0164161	0.0143437	0.013786	0.0135948	0.010396	0.0149692	0.0145496	0.0130289	0.0111953	0.0135184	0.0152185	0.0121693	0.0145713	0.0159129	0.0121609	0.0107443	0.0125398	0.0125845	0.00609035	0.0120274	0.00793348	0.0111889	0.00997942	0.0137347	0.0149962	0.0147417	0.011678	0.00835861	0.010755	0.0124784	0.0146747	0.0126086	0.00899213	0.00835291	0.01374	0.013796
0.856082	0.0182139	0.0126338	0.0155277	0.0121289	0.0121727	0.013309	0.0145654	0.0153714	0.00948909	0.0158065	0.0138829	0.0140065	0.0158445	0.0168518	0.014901	0.0140273	0.0142628	0.0106282	0.0158258	0.0150238	0.0131743	0.0123761	0.0141389	0.0158141	0.0125838	0.0152609	0.0166505	0.0126222	0.0108822	0.01262	0.0127444	0.00661827	0.0126322	0.0086439	0.011536	0.0109188	0.0144337	0.0153325	0.0151517	0.011725	0.00895764	0.0106744	0.0133871	0.0151685	0.0131138	0.00983114	0.00861593	0.0146459	0.0141334
0.858082	0.0207376	0.0135846	0.0154963	0.0134387	0.0134204	0.0144735	0.0149016	0.0166329	0.0100035	0.0195087	0.0143443	0.0149222	0.0167909	0.0181661	0.0159934	0.0140621	0.0151	0.0115033	0.016252	0.0153638	0.0136657	0.0152229	0.0154582	0.016644	0.0135337	0.0160175	0.0178882	0.0138109	0.011611	0.0133664	0.0137682	0.00705054	0.0137381	0.00944352	0.012781	0.0139956	0.0150969	0.0165399	0.0166244	0.012758	0.00973756	0.0114729	0.0149653	0.0165815	0.0138161	0.0117221	0.00945134	0.015243	0.0156699
0.860083	0.0255877	0.0142943	0.0156001	0.019458	0.014988	0.0146358	0.0162234	0.0181273	0.0109735	0.0246462	0.0157868	0.0161627	0.0178919	0.0197665	0.0168973	0.0149431	0.0161173	0.0124708	0.0173622	0.0161936	0.0143919	0.0132051	0.0166446	0.0179228	0.0143988	0.017313	0.0192985	0.0146026	0.0123994	0.0152131	0.0149297	0.00802235	0.0150846	0.0102568	0.0155411	0.021497	0.0164052	0.0205908	0.0181469	0.0135341	0.0109827	0.0147281	0.0164484	0.0176084	0.0155867	0.016666	0.0103823	0.0165487	0.0175399
0.862083	0.0226197	0.0154791	0.0163903	0.0145155	0.0146354	0.0148666	0.0162106	0.0189139	0.0108575	0.0203572	0.0156026	0.0171805	0.0184724	0.0198791	0.0177119	0.0155495	0.0161924	0.0120849	0.0182972	0.0167081	0.0154404	0.0136411	0.0176494	0.0182446	0.0149798	0.018231	0.0200949	0.0153872	0.013159	0.0149326	0.0158911	0.00803344	0.0156158	0.0109651	0.0152417	0.0151381	0.017243	0.0184036	0.0192414	0.0139976	0.0114282	0.0133398	0.0171738	0.0188432	0.0167515	0.013737	0.0111785	0.0182801	0.017145
0.864084	0.0243006	0.0181476	0.019496	0.0143852	0.0163453	0.0163197	0.0182299	0.0204729	0.0121556	0.0219351	0.0171915	0.0187804	0.0185144	0.0218994	0.019422	0.0166246	0.0173345	0.0131596	0.0209741	0.0185829	0.0171809	0.0142682	0.0196571	0.0197999	0.0170224	0.0206926	0.0229396	0.0177383	0.0146208	0.0160227	0.0176033	0.00892158	0.0171805	0.0123129	0.0174721	0.0153958	0.0190609	0.019516	0.0215968	0.015797	0.0130963	0.0139589	0.0191496	0.02077	0.0183447	0.0144976	0.0132801	0.0206669	0.0189717
0.866084	0.0258638	0.0187713	0.0187464	0.0144903	0.0171955	0.0174152	0.0189611	0.0215771	0.012526	0.0233852	0.0180063	0.0196621	0.0190193	0.0235321	0.0205182	0.0174682	0.0182646	0.0138031	0.022966	0.0209324	0.0181412	0.0149182	0.0209754	0.0205959	0.0171892	0.0223862	0.0249523	0.0196263	0.0157525	0.0168652	0.0185742	0.00920075	0.0184459	0.0129206	0.0190337	0.0153514	0.020463	0.0206049	0.0230717	0.0168982	0.0136491	0.0146597	0.0208251	0.0220051	0.0200521	0.0148678	0.013954	0.0224195	0.0199024
0.868084	0.0267147	0.0189237	0.0184524	0.0151578	0.0173363	0.0182347	0.019752	0.0221302	0.0132926	0.0242252	0.0182103	0.0204822	0.0201437	0.0243534	0.0208762	0.0175685	0.0186013	0.0143743	0.0240427	0.021721	0.0185034	0.0164701	0.0213759	0.0211005	0.0179671	0.0230887	0.0257707	0.0201511	0.016109	0.0170048	0.0193254	0.00961491	0.019507	0.0135294	0.0194758	0.0155847	0.0206861	0.0210379	0.0241816	0.0174583	0.0139113	0.0144462	0.0216226	0.023056	0.0208475	0.0154264	0.0137301	0.0230294	0.020476
0.870085	0.0286336	0.0195748	0.019374	0.0160682	0.0181006	0.0182295	0.0197591	0.0239986	0.0139144	0.0266808	0.0192021	0.0217093	0.0213261	0.0251755	0.0217559	0.0182623	0.0193082	0.0151262	0.0243088	0.0224362	0.0195348	0.0189156	0.0225911	0.0222687	0.0191191	0.0246045	0.0274318	0.0210949	0.0172716	0.0174035	0.0205397	0.010493	0.0213413	0.0146627	0.0204416	0.0171519	0.0212265	0.0218123	0.0257706	0.0185606	0.0151613	0.0153771	0.0234026	0.0250915	0.0223255	0.0170494	0.0144858	0.0241879	0.0217099
0.872085	0.0333119	0.0210476	0.0206804	0.0204599	0.020053	0.0195804	0.021517	0.0259663	0.0152951	0.0314212	0.0205536	0.0228404	0.0220784	0.0272302	0.023284	0.0195259	0.0202401	0.0162998	0.0260437	0.0239357	0.0207758	0.020023	0.0243544	0.0236365	0.0209564	0.0270351	0.0291198	0.0231712	0.0183784	0.0191937	0.0224383	0.0123543	0.0235496	0.016388	0.0235068	0.0231282	0.0225593	0.0253547	0.0287194	0.0197524	0.017039	0.0177162	0.0260763	0.0272085	0.024534	0.0209431	0.0163261	0.0264018	0.0241728
0.874086	0.0341805	0.0225201	0.0218672	0.0213004	0.0210639	0.0204782	0.0225527	0.0272672	0.0164044	0.0320271	0.0214496	0.0244996	0.023569	0.0286056	0.0246419	0.0209057	0.0214775	0.0179765	0.0273516	0.0248669	0.0221784	0.0256521	0.0259236	0.0255698	0.022221	0.0291709	0.0316495	0.0239612	0.0196291	0.0205117	0.0238889	0.0131835	0.0249662	0.0176376	0.0248344	0.0245697	0.024076	0.0267278	0.0310123	0.0212681	0.0183485	0.0192255	0.0281268	0.0288311	0.0265508	0.0219432	0.017953	0.0284139	0.025365
0.876086	0.0422327	0.024405	0.0242926	0.0332459	0.0232748	0.0214515	0.0251433	0.0286865	0.0175403	0.0448605	0.0238206	0.0256781	0.0244198	0.0311739	0.02693	0.0220352	0.0228588	0.0208128	0.0291717	0.0263309	0.0231726	0.0292433	0.0275384	0.0267233	0.0236602	0.0326224	0.0334794	0.0258597	0.0207949	0.0229472	0.0249289	0.0147741	0.0275497	0.0182224	0.0287741	0.0447011	0.0257228	0.0343596	0.032498	0.0226343	0.0204646	0.024168	0.0318632	0.03086	0.0282493	0.0270108	0.0191877	0.0304021	0.0286922
0.878087	0.0508535	0.0244705	0.0240303	0.0537626	0.0247057	0.0217423	0.0286584	0.0293189	0.0177707	0.0474526	0.025208	0.0261221	0.0251587	0.0326259	0.0280339	0.0223623	0.0235903	0.0220855	0.0301831	0.0274489	0.0234489	0.0213659	0.0281278	0.0271034	0.023978	0.0342257	0.0347635	0.0268466	0.0210897	0.0249643	0.025151	0.015454	0.0286936	0.01852	0.0342433	0.057275	0.0259007	0.0496473	0.0334441	0.0233122	0.0212703	0.0343868	0.0336668	0.031336	0.0292971	0.0349643	0.0194413	0.0314567	0.0306726
0.880087	0.0384197	0.0240927	0.0239162	0.0258276	0.0224763	0.0215319	0.0239662	0.0294408	0.0169359	0.0345311	0.0230556	0.0262602	0.0254823	0.0306785	0.0265879	0.0217782	0.0230021	0.0200031	0.0294267	0.0273731	0.0236869	0.0223617	0.0274979	0.0266997	0.0229075	0.0330025	0.0345624	0.0266929	0.021202	0.0214316	0.0251518	0.0139633	0.0273433	0.0187217	0.0274331	0.0278601	0.0258844	0.0306375	0.0333531	0.0230191	0.0197264	0.0219383	0.0299454	0.0313666	0.0291644	0.0253135	0.0187157	0.0313295	0.0274311
0.882088	0.0385031	0.0247451	0.0252494	0.0235131	0.023113	0.0226043	0.0240734	0.0304204	0.0181685	0.0342734	0.0243493	0.0274496	0.026795	0.031716	0.0276653	0.0226343	0.0233662	0.0208953	0.0298724	0.0286925	0.0247998	0.0249244	0.0282587	0.0280701	0.0242261	0.0335377	0.035412	0.0271256	0.0218981	0.0220369	0.0260627	0.0145031	0.0287312	0.0201291	0.0274746	0.025472	0.0266008	0.0289222	0.0347933	0.0240408	0.0204946	0.021324	0.0307888	0.0327183	0.0304144	0.0261848	0.0196062	0.0322395	0.02842
0.884088	0.046351	0.0252949	0.0253057	0.0279978	0.0254192	0.0223427	0.0265741	0.0307391	0.0192612	0.0393198	0.0248822	0.0274407	0.0271616	0.0327738	0.0283251	0.0230886	0.0241729	0.0218062	0.0300714	0.0290666	0.0251387	0.0290496	0.0286552	0.0284888	0.0256493	0.0342896	0.0359978	0.0277136	0.0220625	0.0238161	0.0265573	0.0163268	0.0292147	0.0200923	0.0290088	0.0348732	0.026506	0.0333372	0.0351521	0.0241806	0.0214731	0.0230978	0.0320116	0.0329882	0.0303276	0.0454694	0.0203394	0.0326056	0.0313543
0.886089	0.0517117	0.0258449	0.0253579	0.0365984	0.028757	0.0226693	0.0291052	0.0309189	0.0200682	0.0439785	0.0262491	0.0277714	0.0272788	0.0342618	0.0289425	0.0236439	0.0249842	0.0235922	0.0302972	0.0289666	0.0257381	0.0337634	0.029372	0.0290383	0.0269296	0.0349389	0.0367901	0.0284449	0.0229603	0.0269861	0.0270885	0.0174732	0.0297773	0.0206857	0.0326161	0.0462135	0.0276656	0.0403042	0.0364686	0.0251885	0.0230165	0.0286793	0.0344711	0.0334939	0.031055	0.0665092	0.0222097	0.0331003	0.0334986
0.888089	0.0567928	0.0266085	0.0263408	0.0585791	0.0288193	0.0244265	0.0316884	0.0315304	0.0205377	0.0571639	0.0291751	0.0279255	0.0273609	0.0355767	0.0302794	0.0245471	0.0265652	0.02536	0.0308123	0.029198	0.0266768	0.0275903	0.0306849	0.0288399	0.0270015	0.0367396	0.03773	0.0293115	0.0239702	0.0282407	0.0284018	0.0178139	0.030449	0.0218519	0.0379766	0.0701572	0.0291644	0.0521719	0.0378812	0.0256886	0.0250076	0.0377287	0.0386167	0.0342684	0.0312765	0.0442863	0.0228126	0.0342205	0.0347566
0.89009	0.046155	0.0293891	0.0280322	0.0405833	0.0316333	0.0293854	0.029599	0.032595	0.0245552	0.042399	0.0286804	0.0304333	0.0289153	0.0350496	0.0306031	0.0245292	0.0288933	0.024667	0.0304716	0.0334599	0.0290398	0.0235317	0.0309216	0.0282179	0.0283087	0.0372254	0.0381427	0.0305301	0.0256218	0.0272773	0.0298579	0.0169263	0.0299217	0.0244179	0.0373026	0.0456614	0.0319848	0.0431227	0.0402278	0.0271648	0.025883	0.0331823	0.0384519	0.0354499	0.0313091	0.0334843	0.0241044	0.0361801	0.0336745
0.89209	0.0370765	0.0242955	0.0239746	0.0269457	0.0246128	0.0276051	0.0244519	0.0297512	0.0218697	0.0346716	0.0288483	0.0269512	0.0272766	0.0327495	0.0289797	0.0231994	0.0268365	0.0237789	0.027982	0.0314766	0.028707	0.0304593	0.028749	0.0263061	0.026907	0.035892	0.0342461	0.0272903	0.0226081	0.0269977	0.030125	0.0145844	0.0284753	0.0270521	0.0355103	0.0308046	0.0287091	0.0330365	0.0399139	0.0273958	0.0261309	0.0278694	0.0358465	0.0333663	0.0306979	0.0266443	0.0204778	0.0318419	0.0300514
0.89409	0.0360215	0.0231635	0.0239351	0.0231621	0.0227876	0.0390799	0.0230877	0.0289734	0.0303874	0.0380633	0.0397871	0.0264253	0.0265193	0.0365618	0.033838	0.0260195	0.0296499	0.0323727	0.0273842	0.0373074	0.0418169	0.0855186	0.032075	0.0257145	0.0378276	0.0446423	0.0330825	0.0259873	0.0210888	0.0388077	0.0394677	0.0168271	0.0344828	0.0465707	0.0493429	0.0330729	0.0324435	0.0386045	0.0505387	0.0376707	0.0420098	0.0373547	0.0552721	0.0359462	0.0358074	0.0278166	0.0197126	0.0305801	0.0356717
0.896091	0.0483395	0.0277237	0.0269298	0.0306415	0.0269556	0.108642	0.0275939	0.0316243	0.104449	0.0643711	0.109472	0.0297394	0.0283501	0.0626083	0.0621902	0.0477766	0.0450125	0.0607561	0.0306746	0.0977667	0.113419	0.0631945	0.0651521	0.0262635	0.112987	0.097933	0.0354043	0.0278765	0.0226865	0.116093	0.0888102	0.0358381	0.0707736	0.190577	0.197851	0.0712143	0.066743	0.1095	0.148296	0.11477	0.151882	0.137246	0.13056	0.062284	0.0980311	0.0572596	0.0235998	0.0340116	0.0815607
0.898091	0.0665728	0.0261168	0.0282313	0.0490816	0.0364821	0.0639843	0.0340893	0.0311124	0.0641122	0.0562196	0.0687374	0.0307675	0.0290131	0.0540677	0.0476985	0.0358507	0.0390753	0.0476458	0.0304827	0.0663545	0.0673577	0.026365	0.0546467	0.0289197	0.06794	0.0770027	0.0368427	0.0292963	0.0237256	0.0813344	0.0696735	0.0305859	0.0538466	0.103769	0.174108	0.0775295	0.0498547	0.1061	0.103411	0.075057	0.0947068	0.122408	0.0691897	0.0528982	0.0825865	0.123582	0.0252422	0.0328803	0.0636938
0.900092	0.0367237	0.0227887	0.0237859	0.0242451	0.0245474	0.0320863	0.0245173	0.027304	0.0253583	0.0352213	0.0343376	0.0261145	0.0261987	0.0343066	0.030301	0.0240826	0.0279822	0.0271071	0.0264222	0.0333037	0.032079	0.025232	0.0312107	0.0257385	0.0299102	0.0379459	0.0325757	0.0262507	0.0215769	0.0324081	0.0347795	0.0159211	0.0301497	0.033845	0.0500732	0.0312936	0.029743	0.0393758	0.0450769	0.0314658	0.0320928	0.0383285	0.0374362	0.0336981	0.0343672	0.039818	0.020333	0.0294198	0.0321154
0.902092	0.0384618	0.0305822	0.0281284	0.0274569	0.033013	0.0376847	0.0268634	0.0306645	0.0312703	0.0369945	0.0321516	0.0309744	0.0288358	0.0338781	0.0306917	0.024317	0.0308855	0.0263992	0.0268108	0.0367702	0.0325848	0.0264703	0.0296282	0.0258953	0.0315733	0.0361772	0.0340525	0.0286818	0.0253781	0.0293755	0.0320225	0.0172714	0.0301788	0.0307365	0.0410734	0.0358501	0.0343078	0.0352728	0.0434447	0.030047	0.0299465	0.0307128	0.0416471	0.034516	0.0306271	0.0287276	0.0226577	0.0336763	0.0345105
0.904093	0.0344637	0.0250409	0.0240605	0.0263938	0.0297761	0.0355341	0.0244568	0.0290924	0.0297844	0.0340527	0.0350963	0.0283136	0.0280749	0.033478	0.0310914	0.0238806	0.0314478	0.027985	0.0253979	0.0377521	0.0331461	0.0325516	0.0297214	0.0250373	0.031882	0.0371499	0.0329119	0.0273053	0.023337	0.0327761	0.0345264	0.0158146	0.0309654	0.0358069	0.0453884	0.0338187	0.0315904	0.0360322	0.0458215	0.0320723	0.0332177	0.0343003	0.0421984	0.0344542	0.0315541	0.0276563	0.0218831	0.0308494	0.0327834
0.906093	0.0322666	0.0207392	0.0205568	0.020449	0.0210385	0.0459131	0.0207761	0.0266328	0.0344507	0.0389588	0.0472353	0.0237726	0.0250498	0.0374519	0.0351046	0.0266513	0.0328426	0.0386333	0.0244269	0.0398775	0.0473982	0.130385	0.0318674	0.0221891	0.0425437	0.0477855	0.0290179	0.0230921	0.018688	0.0465686	0.0474163	0.0164032	0.036934	0.0590564	0.060841	0.0343328	0.033089	0.0423645	0.0571343	0.0442385	0.0512173	0.0446979	0.0635768	0.0360482	0.0370151	0.0278288	0.0177403	0.0269977	0.038026
0.908094	0.0518278	0.0285001	0.0256055	0.0333884	0.0269359	0.17875	0.0268088	0.0331801	0.164522	0.0879427	0.177258	0.0308129	0.0298973	0.0849274	0.0897469	0.0668455	0.0626459	0.0925937	0.0306263	0.148083	0.18459	0.111542	0.0895839	0.0243314	0.177751	0.147219	0.0344491	0.0259085	0.0216915	0.183575	0.137078	0.0476967	0.100753	0.315668	0.300416	0.0980383	0.0964611	0.155886	0.225941	0.177248	0.246301	0.204513	0.220612	0.0826557	0.136134	0.0641252	0.0231495	0.0348677	0.119311
0.910094	0.0571857	0.0270313	0.0256403	0.0412516	0.0305173	0.137038	0.0314298	0.0338758	0.142715	0.0736115	0.142753	0.0302201	0.0309057	0.0813721	0.0785304	0.0571865	0.0573274	0.0818761	0.0305819	0.132602	0.14041	0.0322438	0.0989334	0.0264878	0.144666	0.144397	0.0373595	0.0279799	0.022298	0.167408	0.138507	0.0433544	0.096514	0.259633	0.404815	0.0930543	0.0890671	0.195971	0.225379	0.170114	0.222477	0.269557	0.138279	0.0900329	0.175139	0.0911484	0.0253582	0.034084	0.106383
0.912095	0.0360653	0.0224748	0.0223946	0.0232558	0.0231328	0.0418114	0.0239989	0.0289343	0.0355775	0.0393046	0.046035	0.0254727	0.0265	0.0389082	0.0352432	0.0262857	0.0311164	0.0334312	0.0262762	0.0429227	0.0421226	0.0243614	0.0379011	0.0254694	0.0386766	0.0510694	0.0315938	0.0252424	0.020452	0.0435498	0.0469657	0.0180129	0.0377317	0.0526071	0.0864587	0.0351102	0.0353254	0.0540231	0.0607008	0.0442282	0.0492178	0.0605459	0.045766	0.0413454	0.0486751	0.0392514	0.0198744	0.0298329	0.0384455
0.914095	0.034722	0.0254694	0.0233475	0.0216392	0.0252145	0.0339605	0.0238044	0.0293476	0.027749	0.0353159	0.0342368	0.0269379	0.0260881	0.0337036	0.0303012	0.0235264	0.0277309	0.0259982	0.0270671	0.0351879	0.0324339	0.0250222	0.0308767	0.0257249	0.0305257	0.0377861	0.0326442	0.026095	0.0220256	0.0302797	0.0339069	0.0161761	0.0303249	0.033917	0.0470369	0.029201	0.0312012	0.0358965	0.0442803	0.0314257	0.0317778	0.0339023	0.0388006	0.0355022	0.0343105	0.0262234	0.0205286	0.0309783	0.0324724
0.916095	0.0352016	0.0256957	0.0236724	0.0237014	0.028213	0.0323532	0.0247323	0.0303076	0.0280925	0.0351921	0.0331128	0.0286945	0.0274111	0.033642	0.0306873	0.0238635	0.0285949	0.0259407	0.0277588	0.0362568	0.0318792	0.0277154	0.0308937	0.0262267	0.0309269	0.0376989	0.0340192	0.0275498	0.0228575	0.0298518	0.0329749	0.016791	0.0306992	0.0329633	0.04349	0.0302047	0.0314517	0.0346807	0.043834	0.0311195	0.0310942	0.0317427	0.039541	0.0355754	0.0331356	0.027339	0.0223105	0.0319444	0.032415
0.918096	0.0400939	0.0226236	0.0215971	0.0226898	0.0233015	0.0342122	0.0234202	0.0289309	0.026932	0.0394207	0.0365298	0.0257401	0.0255784	0.034976	0.0316346	0.024943	0.0284437	0.0301185	0.0276658	0.0347676	0.0356368	0.0666555	0.0315558	0.025293	0.0336032	0.0413294	0.032391	0.0255799	0.0207842	0.0338496	0.0371325	0.0163289	0.0323604	0.0396093	0.0500135	0.032099	0.0299204	0.0370241	0.0469033	0.0342325	0.0366105	0.0347869	0.0460308	0.0354053	0.0352088	0.0366796	0.0193651	0.0297031	0.0348576
0.920096	0.043445	0.0269679	0.0241986	0.0261963	0.0247794	0.0877971	0.0256895	0.0322053	0.0769683	0.0570342	0.0883182	0.0286575	0.028031	0.0545604	0.0542161	0.0415077	0.0415258	0.0538113	0.0307292	0.0771511	0.0927871	0.0843995	0.05329	0.0267758	0.0865129	0.0826365	0.034963	0.0273356	0.0220267	0.0888041	0.0750735	0.0282733	0.0600249	0.141945	0.133765	0.0544047	0.0553087	0.0771001	0.111525	0.0864891	0.113531	0.0909747	0.115386	0.0538064	0.0698223	0.0445436	0.0215903	0.0339385	0.0658801
0.922097	0.0425327	0.0305206	0.0263825	0.0269199	0.0275647	0.103145	0.0289301	0.0355048	0.107293	0.0596117	0.107403	0.0318917	0.0313115	0.0647266	0.0638001	0.0485934	0.0463061	0.0626488	0.0336897	0.103227	0.107707	0.0331907	0.0771999	0.0298404	0.111281	0.108084	0.0398722	0.0312055	0.0249342	0.116907	0.0991241	0.0363293	0.0786999	0.189931	0.265004	0.0591047	0.0706237	0.130092	0.163202	0.124887	0.16005	0.177678	0.112331	0.0734383	0.126704	0.0351581	0.0258815	0.0374284	0.080369
0.924097	0.0384409	0.0266753	0.0246475	0.0224325	0.0256006	0.0379139	0.0262802	0.0338099	0.0343546	0.0401222	0.0423529	0.0297047	0.0299522	0.0402802	0.0365192	0.0281369	0.0316328	0.0325807	0.0316377	0.0428992	0.0410166	0.0276545	0.0408652	0.0303204	0.0379628	0.0527078	0.0383431	0.0297309	0.024264	0.0400454	0.0459969	0.0196007	0.0433813	0.0513149	0.078666	0.0308303	0.0372716	0.0494525	0.0615107	0.0443552	0.0467196	0.054662	0.0455456	0.0448267	0.050469	0.0277598	0.0236963	0.0350667	0.0389108
0.926098	0.0384848	0.0268587	0.0246203	0.0224389	0.025352	0.0295921	0.0265267	0.0332031	0.0258773	0.0371903	0.0324277	0.0295861	0.028136	0.035467	0.0320836	0.0256149	0.02768	0.0259782	0.0319541	0.034547	0.0316612	0.0297808	0.0341572	0.0301593	0.0305065	0.0401706	0.0385177	0.0298115	0.0243316	0.0277326	0.0341545	0.0176375	0.0364009	0.0325672	0.043203	0.0274171	0.0319622	0.0349252	0.0438635	0.0322548	0.031253	0.0309728	0.0386243	0.0386405	0.0385285	0.026584	0.0240724	0.0348566	0.0333976
0.928098	0.0402343	0.0299986	0.0265648	0.0245137	0.0274419	0.0301842	0.0277807	0.0352732	0.0278937	0.0400993	0.0312201	0.0325664	0.028662	0.0362961	0.0323991	0.0262067	0.0290198	0.0277014	0.0341293	0.034334	0.0310317	0.0482717	0.03496	0.0321655	0.031371	0.0409959	0.0413927	0.0328915	0.0261354	0.0268793	0.0339614	0.0199136	0.0386985	0.0325118	0.0382079	0.0284064	0.0337167	0.0329297	0.043467	0.0318376	0.0312994	0.0273759	0.0404412	0.0392869	0.0383156	0.0297405	0.027508	0.0378316	0.034636
0.930099	0.0586353	0.0445051	0.0385813	0.0417854	0.0471683	0.0476385	0.0368303	0.0499873	0.0480957	0.061537	0.0441743	0.0551042	0.0386776	0.0495291	0.0447798	0.0357044	0.040534	0.0416902	0.0434491	0.0480854	0.0404193	0.0451482	0.0497633	0.0477872	0.0458195	0.0517248	0.0589359	0.0470713	0.0387217	0.0388998	0.0462238	0.0363309	0.0502532	0.0499109	0.0461897	0.0498505	0.0518272	0.0445195	0.0615372	0.0450354	0.0461307	0.038621	0.0609954	0.053359	0.0528291	0.049967	0.0493729	0.0527631	0.0524841
0.932099	0.0560086	0.0394755	0.0347399	0.0407659	0.0453067	0.0396879	0.0382305	0.0485091	0.0413939	0.0528234	0.0416956	0.0504614	0.0416345	0.0475656	0.0434431	0.0343298	0.0398391	0.0389957	0.0430084	0.0457033	0.0373596	0.0362073	0.051866	0.0481137	0.0418505	0.0506701	0.0613296	0.047971	0.0375096	0.0380906	0.0462478	0.0308504	0.0508119	0.044905	0.0482058	0.0457907	0.0484715	0.0458584	0.0591217	0.0438857	0.0422909	0.0419207	0.054017	0.053729	0.0540436	0.0500221	0.0471867	0.0497476	0.0478704
0.9341	0.0476968	0.0351172	0.0319611	0.0304095	0.0345887	0.0322152	0.0328593	0.0416225	0.0299257	0.0448245	0.0342541	0.0384932	0.0363017	0.0410137	0.0375391	0.0302919	0.0329107	0.0321505	0.0392832	0.038704	0.0338107	0.0357355	0.0421268	0.0392665	0.0352769	0.0452473	0.0494297	0.0394091	0.0326676	0.0303351	0.0383243	0.0244611	0.0476463	0.033724	0.0408173	0.0342733	0.0380179	0.0375681	0.0479159	0.036555	0.0330221	0.0316125	0.0443402	0.0462597	0.043806	0.0362516	0.0328276	0.0430104	0.0390722
0.9361	0.0476556	0.0359437	0.0334543	0.0296057	0.0343458	0.0326502	0.0332878	0.0413369	0.0287813	0.044492	0.0340288	0.0382655	0.0350893	0.0420379	0.0374448	0.0308245	0.0328894	0.0315992	0.0405831	0.0400167	0.0347372	0.0361547	0.0416889	0.0393867	0.0355165	0.0462488	0.0500122	0.0403397	0.0330561	0.0304153	0.0383593	0.0242623	0.0477559	0.0329604	0.0415021	0.0347484	0.0373589	0.037097	0.046531	0.036465	0.0323553	0.0309258	0.0444896	0.046099	0.044027	0.0346785	0.0314081	0.0440529	0.0393361
0.938101	0.0484542	0.0363865	0.0326513	0.0314823	0.0338208	0.0326822	0.0336508	0.0426407	0.030892	0.0461775	0.0352124	0.0381487	0.0343472	0.0422672	0.037978	0.0309026	0.0331819	0.0313767	0.0412371	0.0405643	0.0341494	0.0373465	0.0419876	0.0392488	0.03688	0.0475486	0.0511703	0.0410359	0.0326601	0.0302166	0.038621	0.0240344	0.0476225	0.0351333	0.0423014	0.0355012	0.0387201	0.0371843	0.0479311	0.0369774	0.0337859	0.0304933	0.0455892	0.0472803	0.0458523	0.0368075	0.0336996	0.0460878	0.0397504
0.940101	0.0503116	0.038921	0.0338808	0.0319127	0.0359308	0.035428	0.0336627	0.0447626	0.0329908	0.0491889	0.0365281	0.0411434	0.0356548	0.0439232	0.039739	0.0311881	0.0355009	0.0350973	0.0428739	0.0414978	0.0355637	0.0721031	0.0438307	0.0413108	0.0380937	0.0507329	0.053549	0.0427465	0.0339553	0.0320161	0.0414089	0.0263299	0.0481761	0.037845	0.0429524	0.037178	0.0409378	0.0381008	0.0517041	0.038918	0.0361759	0.0314554	0.0498116	0.0491144	0.0477857	0.0406236	0.0361456	0.0487951	0.0421144
0.942101	0.0807649	0.0668323	0.0556341	0.0606445	0.0677728	0.0709192	0.0492761	0.0692927	0.0714922	0.0904121	0.0597716	0.0792191	0.0527909	0.0675805	0.0612886	0.0476499	0.0569252	0.060555	0.05912	0.0655495	0.0543093	0.0811898	0.0675166	0.0665001	0.0649504	0.0712914	0.0800151	0.0665915	0.0570358	0.0539175	0.0637253	0.0566581	0.0705744	0.0725927	0.0586253	0.074074	0.074463	0.0575261	0.08541	0.0630963	0.0660527	0.0492077	0.0893419	0.0724169	0.0709319	0.0741145	0.0741617	0.0761166	0.0754661
0.944102	0.0904881	0.0626925	0.0537607	0.0753078	0.0840204	0.0677098	0.0579177	0.0762192	0.0767206	0.0854712	0.0686543	0.0911027	0.0653854	0.073394	0.0679736	0.0521112	0.0630198	0.0668214	0.0631032	0.0740419	0.0539185	0.0433695	0.0858305	0.080389	0.0682543	0.0754142	0.103634	0.0808065	0.0609807	0.0644905	0.0733154	0.0578718	0.0786572	0.0800002	0.0756771	0.0831984	0.0825826	0.0740592	0.0969534	0.0732306	0.0732369	0.0726635	0.0902698	0.0853345	0.0893822	0.0949571	0.0928503	0.0799847	0.0800469
0.946102	0.05524	0.0404909	0.0355144	0.0365536	0.0404467	0.0376346	0.0373873	0.0490146	0.0364924	0.0507734	0.0398518	0.0452469	0.042555	0.0467462	0.0421999	0.0330852	0.0382924	0.0373239	0.044855	0.0449623	0.0357996	0.0379089	0.0501231	0.0456538	0.0403274	0.0532056	0.0598777	0.0489791	0.0385708	0.0358882	0.0453972	0.0280057	0.0542353	0.0416785	0.0488848	0.0396564	0.0461546	0.0421275	0.0572557	0.0437094	0.0393392	0.0374606	0.0517837	0.0545886	0.0540462	0.0472416	0.0423412	0.0514668	0.0451063
0.948103	0.0506323	0.039186	0.0342681	0.0318647	0.0352746	0.0350253	0.0348912	0.0443568	0.0320082	0.0475025	0.0370962	0.0395352	0.0364466	0.0433236	0.0385396	0.0307102	0.0336085	0.0337279	0.0420769	0.0419469	0.0337142	0.0403016	0.043802	0.0401261	0.0374149	0.0491031	0.0535166	0.0434026	0.0339214	0.0311066	0.0399664	0.0251696	0.0489359	0.0364243	0.043797	0.0356247	0.0407391	0.036716	0.049872	0.0394874	0.0347506	0.031296	0.0474582	0.0494683	0.0487809	0.0393772	0.0358464	0.0483744	0.0403553
0.950103	0.0516031	0.0398609	0.0351462	0.0342171	0.0371648	0.0370794	0.0352649	0.0450837	0.0346762	0.048875	0.0393743	0.0415158	0.0360834	0.0446882	0.0392395	0.0311237	0.0352715	0.0367886	0.0430528	0.0431774	0.0347394	0.0578173	0.0442747	0.0418609	0.0394099	0.0504863	0.0545847	0.0447292	0.0339847	0.0320874	0.0411194	0.0267393	0.0480181	0.039012	0.0440313	0.038007	0.0423758	0.0382583	0.0510718	0.0407992	0.0367126	0.0323055	0.0496413	0.0502184	0.0494251	0.0417392	0.0383923	0.0497141	0.0418523
0.952104	0.064035	0.0543083	0.0440548	0.0451691	0.050309	0.0542684	0.0424883	0.0568521	0.0536291	0.0671822	0.0500506	0.0573236	0.0414938	0.0564797	0.0485964	0.0376575	0.0477585	0.0529679	0.0517516	0.0514466	0.0441197	0.141486	0.0536359	0.0538578	0.0514425	0.0624473	0.0637551	0.055015	0.043913	0.041638	0.052145	0.0375549	0.0579896	0.0537714	0.0502544	0.0530918	0.0563652	0.0448112	0.0647677	0.0514675	0.0514731	0.0387545	0.0702794	0.0603459	0.0570264	0.0583104	0.0534041	0.0629378	0.0540022
0.954104	0.130068	0.103809	0.0821626	0.113073	0.122769	0.121163	0.0806753	0.105199	0.14241	0.131334	0.115413	0.133544	0.0735783	0.103195	0.0924328	0.0690053	0.0882675	0.109616	0.0856445	0.100797	0.0804842	0.135574	0.110817	0.108126	0.10922	0.1019	0.129552	0.106992	0.0862491	0.0887896	0.099855	0.0890696	0.109828	0.126316	0.0920322	0.128851	0.13038	0.089598	0.133942	0.106087	0.117553	0.0853335	0.139217	0.110879	0.111566	0.134603	0.137902	0.113953	0.112843
0.956105	0.125593	0.089069	0.0723702	0.115208	0.125721	0.10654	0.0801678	0.102212	0.131791	0.114853	0.111184	0.130849	0.0818459	0.0993579	0.0893342	0.0658096	0.0873095	0.104463	0.0826023	0.097417	0.0721784	0.0777483	0.119686	0.110929	0.0997253	0.0986275	0.139194	0.113433	0.084227	0.0922916	0.103104	0.0820758	0.108625	0.122066	0.102904	0.12628	0.126852	0.0984572	0.134555	0.104452	0.113757	0.10175	0.12432	0.111741	0.120254	0.142452	0.142136	0.107342	0.10691
0.958105	0.0775719	0.0557872	0.0468579	0.0638635	0.0703984	0.0637709	0.0506995	0.0655658	0.0731221	0.0708476	0.0676415	0.0738708	0.0542647	0.0637944	0.056071	0.0420108	0.0558939	0.0624712	0.055877	0.0605085	0.0464742	0.0685595	0.0721203	0.0668436	0.0591552	0.0664994	0.0821881	0.0701085	0.0540941	0.0547487	0.0649517	0.0452723	0.0708579	0.0705451	0.065248	0.0708541	0.0744188	0.0593309	0.0819885	0.0632883	0.0657595	0.0583169	0.0748814	0.0711924	0.0734862	0.0802711	0.0771565	0.0685993	0.0629408
0.960106	0.0695754	0.0526762	0.0441933	0.0548354	0.061107	0.0591149	0.0454171	0.0583784	0.0649049	0.0656454	0.0606566	0.0651025	0.0455591	0.0581016	0.0500923	0.0381702	0.0494609	0.057482	0.0508781	0.0539795	0.0424761	0.0873914	0.06111	0.058642	0.0539287	0.0593324	0.0704152	0.0598285	0.0460337	0.0469163	0.056392	0.0401798	0.0616333	0.0611536	0.0547235	0.0612593	0.0649449	0.0504786	0.0700047	0.0552236	0.05795	0.0473794	0.0690869	0.0624716	0.0624597	0.0672511	0.0658653	0.0623536	0.0560299
0.962106	0.081897	0.0673671	0.0540645	0.0684688	0.0753913	0.0764134	0.0535663	0.0698753	0.0847763	0.0832094	0.0739439	0.0804245	0.0499247	0.0695107	0.0594605	0.0453532	0.0619221	0.0752128	0.0592627	0.0626868	0.0516517	0.194774	0.0708068	0.0707431	0.0681361	0.0709635	0.0813303	0.0704757	0.0560637	0.0565659	0.0689702	0.0519806	0.0711439	0.0775922	0.0613465	0.0783083	0.0801935	0.0588611	0.0838138	0.0666175	0.0733654	0.054855	0.0909303	0.0726782	0.0701963	0.0827481	0.0828011	0.0756661	0.0685625
0.964106	0.163367	0.134593	0.10431	0.150939	0.161042	0.165076	0.100879	0.132397	0.19809	0.169021	0.15431	0.173541	0.0864603	0.130633	0.112675	0.0841473	0.113464	0.145014	0.103624	0.121152	0.100048	0.202789	0.137946	0.137468	0.141484	0.123954	0.156402	0.132675	0.110399	0.114468	0.1263	0.114609	0.137565	0.166458	0.109947	0.171521	0.174133	0.111341	0.168887	0.134167	0.155941	0.106606	0.180798	0.136452	0.13329	0.174514	0.18294	0.142714	0.142372
0.966107	0.172542	0.121027	0.0958919	0.171591	0.182693	0.149911	0.113351	0.134741	0.200186	0.147488	0.168073	0.180226	0.102858	0.13272	0.121517	0.0844527	0.117901	0.149905	0.106403	0.131902	0.0989887	0.0891143	0.168881	0.150481	0.142341	0.126817	0.195234	0.156325	0.113041	0.128946	0.140733	0.109426	0.145239	0.172638	0.140845	0.181272	0.184219	0.13581	0.183279	0.148518	0.163987	0.147085	0.165466	0.146772	0.163812	0.204549	0.208236	0.141345	0.14076
0.968107	0.0831741	0.0596136	0.0496517	0.0763497	0.080957	0.0716363	0.0567603	0.0710591	0.0867452	0.0743714	0.0772651	0.0821815	0.0569461	0.0684076	0.060162	0.0428426	0.063272	0.0698738	0.0568077	0.065385	0.0509835	0.0686386	0.0813445	0.0728255	0.065763	0.0704603	0.0900981	0.078664	0.0588216	0.0614968	0.072013	0.0498099	0.073626	0.0780063	0.0708778	0.0809162	0.0862345	0.0663361	0.0893055	0.0701119	0.0741058	0.0694753	0.0790656	0.0739114	0.0786935	0.0930093	0.0909345	0.0729485	0.0667756
0.970108	0.0675851	0.0506175	0.0472222	0.0652065	0.063769	0.0616384	0.045544	0.0592795	0.0694236	0.0630766	0.0619898	0.0662977	0.0447083	0.0549002	0.0507851	0.0354883	0.049635	0.0556436	0.044783	0.0542822	0.0456471	0.067889	0.0601735	0.0555068	0.0555582	0.0551695	0.068472	0.0582104	0.0464091	0.0496903	0.0544007	0.0448457	0.059268	0.0574856	0.0505137	0.0670476	0.0674156	0.0503161	0.0692838	0.0562785	0.0558133	0.0514183	0.0647716	0.0577102	0.0586698	0.0698903	0.0698813	0.0586901	0.0555319
0.972108	0.0629445	0.0487036	0.0427776	0.0582253	0.060268	0.058636	0.0423206	0.0553109	0.0661407	0.0609545	0.0594358	0.0632172	0.0417023	0.0533912	0.0477967	0.0345877	0.0484946	0.0555034	0.0438828	0.0503786	0.0410702	0.101337	0.0568238	0.0539046	0.0521279	0.0533692	0.0637566	0.0545755	0.0437229	0.0473328	0.05301	0.0403646	0.0556779	0.0574617	0.0469822	0.0624905	0.0636633	0.0467419	0.06548	0.0526019	0.054521	0.0475121	0.0643183	0.0547852	0.0545685	0.0655989	0.066101	0.0564978	0.0525298
0.974109	0.086979	0.0706447	0.0580572	0.0807734	0.0858495	0.0867766	0.0551809	0.0726196	0.101103	0.0888167	0.0825515	0.0908394	0.0508677	0.0717931	0.0619758	0.0462211	0.063439	0.0777415	0.0579979	0.0658297	0.0542712	0.122385	0.0761559	0.0747183	0.0745407	0.0692731	0.0850556	0.0731213	0.0599372	0.062679	0.0698179	0.0590059	0.0745604	0.0862654	0.0613401	0.0900648	0.0919148	0.0623728	0.089612	0.0715165	0.0808641	0.0601695	0.0945237	0.0738771	0.0732364	0.0921272	0.0955394	0.0778512	0.0750134
0.976109	0.105664	0.07419	0.0627579	0.105099	0.110494	0.0948005	0.0690245	0.0836128	0.121995	0.0940304	0.105003	0.111463	0.0636919	0.0828096	0.073619	0.0544147	0.0723227	0.0892591	0.065635	0.080142	0.0598536	0.0459678	0.099163	0.091879	0.0865769	0.0764676	0.114176	0.0912102	0.0673753	0.0776231	0.0840028	0.0679064	0.0882381	0.104878	0.0817402	0.110923	0.111673	0.0825754	0.110803	0.088299	0.0970935	0.0843956	0.10289	0.0897606	0.0957789	0.119973	0.122996	0.0862365	0.0876379
0.97811	0.0458857	0.0334201	0.0321003	0.0430552	0.044094	0.0379611	0.034227	0.0409181	0.044767	0.0399431	0.0431282	0.0432011	0.0350036	0.0401922	0.036313	0.0252746	0.0371658	0.0373712	0.0338867	0.0394487	0.0308985	0.0253847	0.0471928	0.0407193	0.0359807	0.0420426	0.052443	0.0460548	0.0332729	0.0339919	0.0416903	0.0257593	0.0409507	0.0402427	0.0414529	0.0441378	0.0477288	0.0399325	0.0484025	0.0391308	0.0391706	0.0412162	0.0411006	0.0417538	0.0451392	0.0503121	0.0483821	0.0417262	0.0356285
0.98011	0.0287679	0.0219819	0.0238929	0.0252316	0.025691	0.0256422	0.0223346	0.026909	0.0244063	0.0270711	0.0272661	0.0261271	0.0233151	0.0267421	0.0245375	0.0181099	0.0238734	0.0226257	0.0228372	0.0267618	0.0216693	0.028482	0.0267825	0.0246036	0.0235002	0.0273962	0.0303883	0.0266846	0.019964	0.0208564	0.0251259	0.0163279	0.0258011	0.0223162	0.0232127	0.025775	0.027341	0.0241483	0.0283086	0.024147	0.021329	0.0226471	0.0263247	0.0256789	0.0259991	0.0257056	0.0254505	0.0273678	0.0233746
0.982111	0.0337054	0.0287378	0.0344906	0.0386086	0.0291138	0.0346982	0.0253294	0.033588	0.032443	0.0324505	0.0311027	0.0316512	0.0256407	0.0276825	0.0291074	0.0196077	0.0272693	0.0256865	0.0222376	0.0306142	0.0305112	0.0333431	0.0269558	0.0246574	0.0307839	0.0295415	0.0317546	0.028208	0.0246402	0.025851	0.0264017	0.0272683	0.031375	0.0226648	0.0214328	0.0357685	0.0333751	0.024486	0.0335013	0.0292217	0.0227663	0.0247228	0.030088	0.0261131	0.0260324	0.031175	0.030697	0.0296261	0.0287386
0.984111	0.033195	0.0272192	0.0329363	0.0454729	0.0328449	0.0336942	0.0273197	0.0354327	0.0337728	0.0308041	0.0359617	0.0341471	0.0280861	0.0292719	0.031579	0.0207847	0.0299838	0.0277865	0.0224475	0.0338984	0.0289857	0.0299596	0.0303009	0.0270356	0.0321631	0.0299464	0.0364818	0.0307235	0.0253466	0.0312252	0.0291671	0.0267777	0.0332121	0.0248362	0.0230095	0.0391125	0.0340817	0.0259385	0.0362186	0.0319753	0.0241948	0.0329922	0.0309411	0.0280866	0.0286243	0.0360963	0.0362361	0.0302921	0.0295316
0.986112	0.0292104	0.024788	0.0264725	0.0316584	0.0257558	0.0314562	0.0220347	0.029502	0.0289564	0.0288487	0.0325895	0.0282588	0.0232342	0.0279981	0.0241034	0.0197649	0.0269722	0.028109	0.0229867	0.0270795	0.0215754	0.0877629	0.0253675	0.0260816	0.027712	0.0285643	0.0296067	0.0271593	0.02065	0.0227385	0.0278599	0.0185007	0.0268874	0.0258299	0.020913	0.0329866	0.0305111	0.0239516	0.030988	0.0254675	0.0227241	0.0235392	0.0310111	0.0263359	0.0245655	0.0296494	0.0286641	0.0287994	0.0266322
0.988112	0.0826861	0.0756003	0.0710392	0.097897	0.0641068	0.105194	0.0510726	0.0800024	0.107314	0.0907716	0.0866504	0.0764675	0.0453401	0.0668317	0.0508252	0.0457413	0.06027	0.0709232	0.0505493	0.0644415	0.0524243	0.18502	0.0538371	0.0603836	0.0830592	0.0646975	0.0690289	0.0651396	0.0571444	0.0496092	0.0631952	0.0575067	0.065526	0.0758661	0.0429331	0.107679	0.0961794	0.0569835	0.0808131	0.0624051	0.0650286	0.0499969	0.0934774	0.0650917	0.0571105	0.0841202	0.0825432	0.0749242	0.0771176
0.990112	0.131723	0.0968458	0.100681	0.205766	0.133418	0.145008	0.0940215	0.1367	0.180206	0.124164	0.187564	0.145584	0.0861898	0.111266	0.0969288	0.0795521	0.100301	0.121149	0.0761388	0.130131	0.0758571	0.0520657	0.117034	0.124944	0.138001	0.0947617	0.15076	0.120724	0.0877444	0.10127	0.112077	0.0921593	0.112323	0.139752	0.0902735	0.199644	0.152879	0.105982	0.144289	0.115288	0.113194	0.131158	0.137248	0.12337	0.118556	0.170377	0.178522	0.111063	0.124032
0.992113	0.0376221	0.027586	0.0311662	0.0535042	0.0370356	0.0386815	0.0297976	0.0436741	0.0440272	0.0347513	0.0493849	0.0398758	0.0331072	0.0372457	0.0316676	0.0235684	0.0383577	0.0349577	0.0287575	0.0392057	0.0250419	0.0260052	0.040655	0.0400477	0.0352908	0.0385637	0.0442685	0.0424264	0.0319635	0.0338305	0.0396991	0.0236489	0.0378262	0.0390507	0.032663	0.0503454	0.0441554	0.0341839	0.0453957	0.0342619	0.0325858	0.0447622	0.0357588	0.0390914	0.037295	0.0507633	0.0484698	0.0364799	0.0336162
0.994113	0.0256344	0.0202602	0.0253435	0.0297854	0.0226147	0.027336	0.0191786	0.0273557	0.0253901	0.0249711	0.0299682	0.0246083	0.0216462	0.023808	0.0215827	0.0168638	0.022833	0.0207949	0.0187419	0.0247992	0.019604	0.0288406	0.0221069	0.0223159	0.0234256	0.0235542	0.0256858	0.0228385	0.0191973	0.0197885	0.0225207	0.0171038	0.0232612	0.020626	0.0175706	0.028982	0.0260647	0.020725	0.0266649	0.0219415	0.0183234	0.0212468	0.0242925	0.0231411	0.0211428	0.0250655	0.0243929	0.0239794	0.0225846
0.996114	0.0283758	0.0230688	0.0290703	0.0380564	0.0266677	0.0309041	0.0220485	0.0303823	0.0294825	0.0275286	0.0328928	0.028543	0.0235605	0.0256665	0.0254382	0.0183339	0.0255134	0.0239813	0.0193279	0.028341	0.0241149	0.0310896	0.0240331	0.0233444	0.0279626	0.024998	0.029782	0.0251515	0.0206518	0.0242109	0.0242637	0.0220142	0.0263288	0.021902	0.0181906	0.0345298	0.0293369	0.0222844	0.0299734	0.0262256	0.0199875	0.0259515	0.0272788	0.0241511	0.0233723	0.029905	0.0298252	0.0258623	0.0258633
0.998114	0.0287775	0.0258626	0.026263	0.0331831	0.024972	0.0336421	0.0213229	0.0297124	0.0311321	0.0296923	0.0336172	0.0273924	0.0223803	0.0274357	0.0231391	0.0196626	0.0275156	0.0293711	0.022544	0.0271173	0.02167	0.112082	0.0237365	0.0249087	0.0289061	0.0291103	0.0289274	0.0261489	0.0206579	0.022012	0.0281774	0.0191061	0.0252064	0.0263589	0.0197673	0.0352051	0.0312032	0.0232576	0.0308753	0.0250477	0.02309	0.0239112	0.0329428	0.0259454	0.0234832	0.0305418	0.0290665	0.0291041	0.0265352
1.00011	0.103593	0.0907856	0.0862136	0.128008	0.0809501	0.130021	0.0627637	0.0991159	0.137999	0.111959	0.114327	0.0961123	0.0544778	0.0801015	0.0634101	0.0567803	0.071758	0.0855589	0.0586874	0.0844505	0.0629157	0.16941	0.0653295	0.0734116	0.104344	0.0755225	0.0857859	0.079494	0.0687909	0.0598585	0.0761305	0.072368	0.0785238	0.0951543	0.0520665	0.140189	0.120212	0.0699037	0.100322	0.0768864	0.0809575	0.0629718	0.114657	0.0803798	0.0713667	0.107146	0.105699	0.0895227	0.0958257
1.00212	0.111374	0.0805179	0.0834378	0.183727	0.119621	0.120477	0.0834933	0.12068	0.154134	0.102854	0.164068	0.128145	0.0779131	0.0994578	0.0854333	0.0688117	0.0913919	0.108257	0.0680737	0.113914	0.0647064	0.0414919	0.108602	0.115136	0.118269	0.0858899	0.137649	0.110196	0.0789566	0.0931265	0.102	0.0786397	0.100084	0.124006	0.0845901	0.172746	0.133556	0.0953228	0.128638	0.103027	0.100755	0.126759	0.116762	0.110545	0.107116	0.155693	0.162992	0.0977581	0.106398
1.00412	0.0314481	0.0235228	0.025927	0.0411323	0.0305283	0.0324605	0.0244964	0.0357139	0.0350272	0.0308526	0.0405504	0.0334039	0.0281683	0.0317477	0.0266127	0.0211086	0.0332864	0.029049	0.0240991	0.0326528	0.0209079	0.0284476	0.0321119	0.0326002	0.0285738	0.0327424	0.0350569	0.0340945	0.0264208	0.0270093	0.0335495	0.0197005	0.0302441	0.0329306	0.0261054	0.0397527	0.0361716	0.0280981	0.0381712	0.0282348	0.0266824	0.034547	0.0317203	0.031878	0.0298469	0.0402837	0.0385443	0.0312027	0.0283649
1.00612	0.0276259	0.0236151	0.0237863	0.0269583	0.0264754	0.0295959	0.0211809	0.0307886	0.0275774	0.0355403	0.0276745	0.0319717	0.0218264	0.0295259	0.0239881	0.0203956	0.0284704	0.025187	0.0223076	0.0273905	0.0192536	0.0679738	0.0235806	0.0286567	0.0239286	0.0277882	0.0264124	0.0250132	0.020973	0.0203544	0.0257893	0.0185024	0.0222952	0.0252855	0.0193183	0.0299449	0.0270654	0.0222487	0.0288249	0.0225978	0.0220205	0.0208783	0.0359965	0.0283688	0.0221946	0.027857	0.0275274	0.029378	0.0264033
1.00812	0.0667162	0.052647	0.0469841	0.0644191	0.0692365	0.0676369	0.0386719	0.0527425	0.0730812	0.0726857	0.0547662	0.0756986	0.0422248	0.0521836	0.047479	0.0371399	0.047418	0.0547073	0.0387947	0.0541074	0.0399674	0.0432933	0.0544797	0.0557166	0.055509	0.048241	0.0660808	0.0550706	0.0443924	0.0473735	0.0510604	0.0562181	0.048371	0.0671913	0.0421933	0.0767315	0.0685915	0.0509177	0.0699762	0.0528707	0.059256	0.0480542	0.074337	0.0522164	0.055574	0.0731199	0.0776226	0.0577318	0.0655664
1.01012	0.0386784	0.0263881	0.0258974	0.0413476	0.044676	0.0344936	0.0267308	0.0340239	0.0404585	0.0363603	0.0368245	0.0452472	0.0349257	0.0351245	0.0324616	0.0238321	0.033256	0.0338147	0.0270204	0.0363667	0.0238486	0.0163946	0.0420557	0.0390206	0.0310721	0.03464	0.0491997	0.0411056	0.0299002	0.0348239	0.0390753	0.0282104	0.0329087	0.043327	0.0365515	0.0459371	0.0426058	0.0384691	0.0477977	0.0355678	0.0371926	0.0429559	0.0403014	0.0348988	0.0412969	0.0512101	0.0503739	0.0354183	0.0368795
1.01212	0.0174233	0.0125809	0.0143355	0.0153565	0.0167219	0.0161754	0.0133859	0.0169691	0.0149997	0.0177297	0.0169735	0.0171908	0.0168698	0.0178741	0.0155288	0.0126461	0.0157096	0.0142759	0.0146448	0.0171813	0.0127664	0.0122383	0.016717	0.0162237	0.0137842	0.0180974	0.0184703	0.0168534	0.0127468	0.0136812	0.0169064	0.0103009	0.0150901	0.0166277	0.0165836	0.0168086	0.0173765	0.016913	0.0196771	0.0151809	0.0147394	0.0161819	0.0174994	0.0162195	0.0168694	0.0170281	0.016273	0.0170882	0.0156038
1.01412	0.0143106	0.010436	0.0122776	0.0117809	0.0126304	0.0129919	0.0114641	0.0140508	0.0108773	0.0147795	0.0130378	0.0136925	0.0138053	0.0150737	0.0129922	0.0109131	0.013167	0.0115133	0.0127686	0.01391	0.0103673	0.0131532	0.0125	0.0131207	0.0105865	0.0146448	0.0140604	0.0127469	0.00966106	0.0101954	0.0130092	0.00796976	0.0118122	0.0112982	0.0113407	0.0127371	0.0135472	0.0128536	0.0140599	0.011608	0.010445	0.0110428	0.014231	0.0131773	0.012475	0.0121245	0.0117667	0.0138982	0.0121125
1.01612	0.0151559	0.0117555	0.0131601	0.0118843	0.0136401	0.0139946	0.0121594	0.0150681	0.0119939	0.0171183	0.0132648	0.0151118	0.0136961	0.0166066	0.0138126	0.0116036	0.0148884	0.0129853	0.0132681	0.0146962	0.0110256	0.023376	0.01254	0.0146706	0.0112861	0.0156342	0.0147373	0.0134911	0.0101199	0.0105551	0.0136772	0.00886247	0.0122446	0.0119789	0.0113114	0.013704	0.0140662	0.0130767	0.0147772	0.0122322	0.0109349	0.0109166	0.0165251	0.0140826	0.0123405	0.0129252	0.0126017	0.0153607	0.0136602
1.01812	0.0245496	0.0221218	0.0209905	0.0204671	0.0235582	0.0263542	0.0187688	0.0264184	0.0238402	0.0346211	0.0190717	0.0295245	0.0189889	0.0269532	0.0214635	0.0183214	0.0255962	0.0230271	0.0203299	0.0233466	0.0176961	0.068623	0.0199284	0.0258204	0.0202519	0.0251974	0.0220675	0.0219914	0.0181253	0.0172857	0.0218026	0.0182451	0.0190477	0.0221412	0.0162542	0.024631	0.0243968	0.0197037	0.0256385	0.0197988	0.0205598	0.016049	0.0343303	0.024845	0.0189481	0.0234622	0.0237152	0.0269677	0.0248364
1.02012	0.0669095	0.0510663	0.0450133	0.065244	0.0717781	0.0654235	0.0391098	0.0512605	0.0732479	0.0700436	0.0549337	0.0776108	0.0435835	0.0519131	0.048158	0.0376293	0.0468206	0.0555835	0.038509	0.0545148	0.0391418	0.0335105	0.0560718	0.0563748	0.0544597	0.0470646	0.0689398	0.0568517	0.0439652	0.0487751	0.0520267	0.0568893	0.0484999	0.0699276	0.0447799	0.0784377	0.0694327	0.052601	0.0719955	0.0546238	0.0605285	0.0514208	0.0719758	0.0515367	0.0581761	0.0758482	0.0807505	0.0563767	0.0660917
1.02212	0.0302857	0.020895	0.0200535	0.0316964	0.034697	0.0262254	0.0230965	0.0274607	0.0309339	0.0283722	0.026702	0.0338603	0.0282149	0.0276114	0.0248595	0.0185111	0.0267961	0.0270046	0.0220295	0.0275705	0.0188039	0.013551	0.0333938	0.0307946	0.0236492	0.0280232	0.0373534	0.0345529	0.0241399	0.0268485	0.0309011	0.022108	0.0260973	0.0317897	0.0297882	0.0354874	0.0327199	0.0301741	0.0353305	0.0277832	0.029303	0.0340497	0.0298091	0.0273371	0.0328425	0.040492	0.0386103	0.0276086	0.0275897
1.02412	0.0136817	0.0106509	0.0119147	0.0120369	0.0130971	0.012578	0.0119387	0.0133618	0.0118634	0.0139837	0.0128918	0.0134832	0.0137497	0.0145047	0.0123244	0.0108618	0.0129423	0.0116546	0.0117544	0.0134486	0.0105	0.00943564	0.0126192	0.0130042	0.0107124	0.0139294	0.0140216	0.0138488	0.00985266	0.0109393	0.0133349	0.00869174	0.0124246	0.0126972	0.0127189	0.0133206	0.0134813	0.0133034	0.0143134	0.0120406	0.0116527	0.0118951	0.0129784	0.0127729	0.0130987	0.0132613	0.0124676	0.012906	0.0120331
1.02612	0.0106689	0.00827146	0.0095713	0.00856542	0.00974431	0.00956911	0.0105326	0.0108796	0.00818343	0.0106017	0.0101114	0.00993648	0.011333	0.0119047	0.0101475	0.00936327	0.0102871	0.00908205	0.0100482	0.010497	0.00838318	0.00822188	0.00940742	0.0105371	0.00806467	0.0110608	0.0102913	0.0104364	0.00713834	0.00780933	0.0100048	0.00645638	0.00993612	0.00866391	0.00904364	0.00937077	0.0103231	0.0104275	0.0100252	0.00896088	0.00784023	0.00839654	0.00969908	0.00999818	0.00924836	0.00905333	0.00853529	0.010395	0.00898082
1.02812	0.0100867	0.00701056	0.00908728	0.00753478	0.00874396	0.00883086	0.0091328	0.0100109	0.00745662	0.00994683	0.009453	0.00884232	0.0106854	0.0110545	0.00929736	0.00865081	0.00943934	0.00801242	0.00934466	0.00980413	0.00781376	0.00873356	0.00828483	0.00973994	0.0073593	0.0101632	0.00931765	0.00881395	0.00625967	0.00697331	0.00876711	0.005434	0.00929681	0.0070584	0.00759152	0.00842132	0.00936431	0.00868851	0.00890702	0.00780507	0.00675031	0.00736786	0.00830071	0.00894219	0.00810808	0.00754851	0.00704137	0.00938464	0.00835537
1.03012	0.00971414	0.00694579	0.00897357	0.00742982	0.00858779	0.00893271	0.00915621	0.00962317	0.00757414	0.00986023	0.00908077	0.00874219	0.0102357	0.0109865	0.00922954	0.00837	0.00914037	0.00793427	0.00929926	0.00950789	0.00744408	0.00890103	0.00770193	0.00937017	0.00681453	0.00986638	0.00862423	0.00862	0.00589919	0.00685569	0.00861965	0.0053509	0.00960028	0.00667451	0.00748695	0.00836519	0.00921864	0.00883341	0.00824262	0.00763861	0.00659996	0.00687227	0.00835823	0.00875303	0.00759786	0.00743451	0.00681969	0.00916908	0.00793602
1.03212	0.00951605	0.00783147	0.009259	0.00797598	0.0087239	0.0098117	0.00921674	0.0102522	0.00737821	0.0101166	0.0101245	0.00894704	0.010419	0.0112914	0.00926933	0.00846224	0.00938557	0.00817085	0.00972056	0.00959133	0.0080769	0.0109764	0.00815645	0.00942322	0.00778976	0.0102654	0.00907667	0.00935704	0.00641343	0.00706762	0.00909651	0.00568149	0.00913284	0.00729196	0.00827721	0.00873749	0.00937526	0.009029	0.00837446	0.00821907	0.00675698	0.00720828	0.0088616	0.00907446	0.00828087	0.00752657	0.00713612	0.00925324	0.00875325
1.03412	0.0111714	0.00937699	0.0100232	0.0098949	0.00952068	0.0119633	0.0102452	0.0110056	0.00987804	0.011541	0.0118882	0.0101208	0.0107614	0.012377	0.00987433	0.00941534	0.0106644	0.0100179	0.00999628	0.0105453	0.00854052	0.0172143	0.00934389	0.0108481	0.0091125	0.0108016	0.0102038	0.0107406	0.00755749	0.00804975	0.0102499	0.00657342	0.0101795	0.00859061	0.00867184	0.0112434	0.0108187	0.00959802	0.00970932	0.00999779	0.00874303	0.00831108	0.0103406	0.00996996	0.008855	0.00962297	0.0090348	0.0102646	0.00966383
1.03612	0.0149641	0.0139444	0.013682	0.0158622	0.0132506	0.018046	0.0131506	0.0153721	0.0166257	0.015894	0.0175526	0.0147435	0.0131049	0.0157503	0.0128979	0.0118434	0.0144934	0.0161165	0.0125262	0.0145768	0.0111505	0.0400694	0.0121155	0.0145697	0.0141434	0.0149087	0.0145223	0.0146889	0.00992616	0.011124	0.0145267	0.0101205	0.0135724	0.013758	0.0102274	0.0184916	0.0157551	0.0127797	0.0148434	0.0131439	0.0126675	0.0116827	0.0160659	0.0136802	0.0120205	0.0156755	0.0149393	0.0144638	0.0134631
1.03812	0.0336685	0.0343318	0.0290583	0.0393016	0.0274957	0.0458289	0.0237835	0.0353844	0.0438333	0.0392043	0.0382076	0.0335609	0.0220556	0.0324619	0.0246238	0.0225432	0.0320177	0.0374218	0.0244174	0.029011	0.023989	0.174475	0.0231008	0.0293992	0.0358188	0.0318852	0.0293179	0.0297996	0.0257684	0.0234769	0.0319489	0.0246447	0.0294178	0.0340466	0.0183875	0.0453374	0.0410862	0.0251766	0.0359186	0.0284747	0.0290554	0.0223687	0.0425417	0.028996	0.0236211	0.0366893	0.0355758	0.0349165	0.0332896
1.04012	0.137194	0.108487	0.106672	0.19638	0.123232	0.163696	0.0886808	0.132351	0.191644	0.137981	0.176022	0.139617	0.0745587	0.105486	0.0890458	0.0773425	0.0922479	0.119422	0.071841	0.121297	0.0785377	0.094133	0.0991419	0.110778	0.142412	0.0901616	0.132272	0.110347	0.0863158	0.0893016	0.101431	0.0981453	0.107213	0.135033	0.0748693	0.203305	0.15786	0.0979407	0.136547	0.109407	0.112475	0.105326	0.143239	0.113424	0.105258	0.159875	0.166728	0.111123	0.127792
1.04212	0.0574449	0.040788	0.040623	0.0977551	0.0638605	0.0609168	0.0474668	0.0669915	0.0811229	0.0534568	0.0831175	0.06541	0.0479822	0.0558265	0.0456141	0.0353832	0.0562487	0.058375	0.0391843	0.0594703	0.034518	0.0303423	0.0634357	0.0642085	0.0588082	0.0521541	0.0740923	0.0665031	0.0463939	0.0541693	0.0616066	0.0406619	0.0593049	0.0676381	0.0507014	0.0915117	0.0732683	0.0545679	0.0714308	0.0551732	0.0559929	0.0776984	0.0587679	0.0601577	0.060076	0.0912138	0.088911	0.0522466	0.0538695
1.04412	0.0251155	0.0141685	0.0156983	0.0297928	0.0198632	0.0224044	0.017646	0.0216395	0.0228047	0.0360227	0.0262977	0.0199611	0.0175221	0.0201916	0.0162666	0.0138369	0.0192615	0.0185174	0.0147621	0.0194697	0.0133424	0.0414253	0.0183013	0.0196177	0.0181643	0.0180089	0.0204297	0.0189986	0.015089	0.0178461	0.018611	0.0142706	0.0187702	0.018855	0.0160823	0.0340133	0.0220487	0.021992	0.0205682	0.0164669	0.0170116	0.0222956	0.0203723	0.0188053	0.0171912	0.0290665	0.0233282	0.0180601	0.0202032
1.04613	0.0240839	0.0116836	0.0134868	0.0240627	0.0160465	0.018803	0.0189425	0.0163734	0.0173048	0.0577716	0.0204089	0.0151152	0.0142779	0.0168081	0.0136623	0.0122016	0.0152404	0.0147762	0.0122977	0.0152029	0.0108041	0.0265013	0.0133257	0.0155279	0.015356	0.01438	0.0150476	0.0138531	0.0109942	0.019409	0.0140317	0.01445	0.0157883	0.0133038	0.0134017	0.0309524	0.0168345	0.0289197	0.0163161	0.0132914	0.0157363	0.0252807	0.0179382	0.0143186	0.0138195	0.0320663	0.018533	0.0143038	0.0192727
1.04813	0.0193944	0.0148351	0.0151011	0.0219709	0.0162887	0.022337	0.0150964	0.0186838	0.0209347	0.0241798	0.0223923	0.0176361	0.0147314	0.0184213	0.0147343	0.0131341	0.0175086	0.0186467	0.0139202	0.0168746	0.0125932	0.0530079	0.0145165	0.0174293	0.0175784	0.0166456	0.0173165	0.0163173	0.0121686	0.0157818	0.017177	0.0127749	0.0162224	0.0162858	0.0118581	0.0252572	0.0196439	0.018486	0.0181966	0.0152695	0.0155516	0.0175826	0.0197695	0.0162835	0.0142978	0.022942	0.0198761	0.0173407	0.0173872
1.05013	0.0448259	0.0442703	0.0379772	0.0535159	0.0356976	0.0613848	0.0291816	0.0457064	0.0599597	0.0534274	0.0509875	0.041747	0.0268646	0.0394608	0.030623	0.0274263	0.0379534	0.0448377	0.0298182	0.0375867	0.0305816	0.190484	0.0292011	0.0365122	0.0468881	0.038807	0.0367793	0.0368912	0.0347475	0.0293112	0.038899	0.0325189	0.0356906	0.042397	0.0225937	0.0635384	0.0528809	0.0325072	0.0444803	0.034614	0.0374625	0.0285795	0.0551602	0.0365802	0.029808	0.0483661	0.0467718	0.0443721	0.0424248
1.05213	0.143179	0.108545	0.108489	0.214214	0.134562	0.166424	0.0945949	0.140691	0.201155	0.140797	0.186194	0.150577	0.0803754	0.11226	0.0927308	0.0801596	0.0979769	0.126541	0.0747584	0.126549	0.0807015	0.0738276	0.110112	0.121491	0.14969	0.0936266	0.145906	0.118561	0.0885004	0.0986008	0.107117	0.102494	0.11385	0.14329	0.0831442	0.212471	0.166549	0.106595	0.145351	0.117399	0.118945	0.120433	0.148888	0.122142	0.115249	0.174315	0.182158	0.115382	0.134587
1.05413	0.0440571	0.0302456	0.0309299	0.0746698	0.0479261	0.0456591	0.0368036	0.052579	0.0609409	0.042895	0.0673303	0.0503136	0.04073	0.0440903	0.0372687	0.0282674	0.046774	0.0443088	0.0314458	0.0487578	0.0267258	0.0275557	0.0501862	0.050208	0.0434757	0.0428604	0.0555467	0.0531532	0.0392094	0.0441133	0.0511327	0.030423	0.0463979	0.0533183	0.0403572	0.0729524	0.0580789	0.0443469	0.0575169	0.0428131	0.0427463	0.0617351	0.0437992	0.0467004	0.0464881	0.0722081	0.0675892	0.0402513	0.0414683
1.05613	0.0238427	0.0114941	0.0132495	0.028824	0.017487	0.0183641	0.015817	0.0183215	0.0193747	0.0326311	0.0230832	0.0170922	0.0156257	0.0175625	0.0141117	0.0120157	0.0167257	0.015414	0.0124676	0.0168084	0.0110304	0.051726	0.0154368	0.0169346	0.015025	0.0152177	0.0164644	0.0153576	0.0124714	0.0164347	0.0156094	0.0119163	0.0158773	0.0148308	0.0143334	0.0332636	0.018872	0.0218959	0.0177858	0.0137596	0.0140255	0.0198954	0.0175688	0.0158655	0.0144245	0.0268594	0.0190437	0.0151139	0.0178364
1.05813	0.0319747	0.00834189	0.0108532	0.0292646	0.0144654	0.0134781	0.0214136	0.0133277	0.0127415	0.105632	0.0166915	0.0120764	0.0122541	0.01478	0.0118988	0.010986	0.013211	0.0123184	0.0112212	0.0118745	0.00878386	0.0476353	0.010814	0.0127332	0.0135257	0.0130795	0.0111381	0.0103142	0.00851888	0.0217938	0.0105822	0.0163817	0.0144148	0.00935153	0.0141859	0.0453909	0.0128781	0.0408335	0.0133206	0.0106103	0.0150776	0.0272318	0.0175847	0.0112343	0.011757	0.0407096	0.0157842	0.0106684	0.0222563
1.06013	0.0316949	0.00676134	0.00908113	0.0441973	0.0132097	0.0109505	0.0198484	0.0108579	0.00930918	0.0587224	0.0158395	0.00977828	0.0110662	0.0136516	0.010934	0.0102818	0.0122372	0.0119399	0.00984314	0.0103338	0.0074409	0.0123099	0.00941156	0.0107519	0.0102538	0.0121129	0.00930122	0.00837976	0.00675612	0.0224822	0.00889257	0.0103846	0.0122639	0.0067288	0.0196385	0.052596	0.0103672	0.0482852	0.0111805	0.00841906	0.0111559	0.0333832	0.0151903	0.00915906	0.00952269	0.043867	0.0115023	0.00897015	0.0187584
1.06213	0.0111638	0.00556812	0.00737063	0.0116265	0.00764922	0.00791083	0.00860775	0.00885566	0.00626631	0.0152305	0.00965241	0.00734075	0.00919434	0.00960911	0.00792107	0.00772062	0.00873048	0.00675565	0.00740738	0.00816507	0.00643468	0.00871738	0.0069925	0.00820786	0.00624948	0.00801234	0.00714393	0.00662345	0.00528748	0.00868364	0.0075615	0.00430627	0.0067695	0.00467893	0.00733955	0.013018	0.00809437	0.0131638	0.00754118	0.00603846	0.00536607	0.00955699	0.00764105	0.00757768	0.00632586	0.011129	0.00578816	0.00740792	0.00827233
1.06413	0.0093572	0.00519228	0.00740974	0.00798346	0.00666101	0.00748987	0.0072956	0.00800344	0.00601464	0.010863	0.00843355	0.00701074	0.00884439	0.00914519	0.00752918	0.00732774	0.00789685	0.00592969	0.00704398	0.00791921	0.00614589	0.0090934	0.00655226	0.00761765	0.00589274	0.00722027	0.00681566	0.00585216	0.00486884	0.00721902	0.00708027	0.00351924	0.00620411	0.00425787	0.00533479	0.00912445	0.00741634	0.00906187	0.00660673	0.00564317	0.00469935	0.00700409	0.00691974	0.00714011	0.00540975	0.00676498	0.00523878	0.0069215	0.0073626
1.06613	0.00981601	0.00634472	0.00833395	0.00814499	0.00745654	0.00903325	0.00781973	0.00867039	0.00693202	0.0119228	0.00890669	0.00788824	0.00940045	0.00967173	0.00796199	0.00781653	0.00878278	0.00673932	0.00725259	0.00844345	0.00685168	0.012065	0.00663041	0.00814507	0.00643701	0.00811751	0.00688033	0.00651658	0.00543291	0.0074391	0.00741316	0.00413953	0.00638445	0.00502698	0.00577022	0.00978516	0.00797699	0.0092631	0.00730187	0.00653478	0.00533011	0.00687356	0.00798025	0.00738323	0.00577046	0.006799	0.0058148	0.00723104	0.00813733
1.06813	0.0143114	0.00848358	0.011456	0.0123321	0.0100215	0.0118291	0.0111859	0.0109112	0.00922288	0.0163509	0.0110265	0.0110472	0.0111965	0.012028	0.0101679	0.0100205	0.0107455	0.00873332	0.00943391	0.0112957	0.00861971	0.0223216	0.00900095	0.0102282	0.00889506	0.0100678	0.00957282	0.00906335	0.00687016	0.00950524	0.00916838	0.00620258	0.00820709	0.00720451	0.009174	0.0142942	0.0105431	0.013925	0.00945289	0.0086875	0.00707886	0.0098998	0.0101604	0.00994299	0.00801211	0.0105173	0.00854803	0.00952977	0.0110263
1.07013	0.0244397	0.00569886	0.00938158	0.0263795	0.00937557	0.00842848	0.0136156	0.00860758	0.00617521	0.0530766	0.0105119	0.00763251	0.00993369	0.0112288	0.00890183	0.00863641	0.00966797	0.00892865	0.00856062	0.00840905	0.00664736	0.0390981	0.0074748	0.00853384	0.00753586	0.0103376	0.00741147	0.00723999	0.00533371	0.0121594	0.0071703	0.00731772	0.00821962	0.00469491	0.0122571	0.0367384	0.007993	0.0280036	0.00821213	0.00663564	0.00712084	0.0138014	0.0119709	0.00775016	0.00676309	0.0225489	0.00647798	0.00768133	0.0142745
1.07213	0.0253796	0.00500998	0.00855184	0.0346542	0.0101934	0.00747177	0.0168299	0.0081605	0.00564134	0.0555252	0.0115824	0.00724346	0.00965151	0.0111023	0.00901507	0.00832776	0.00962657	0.00889301	0.00825191	0.00824825	0.00607093	0.00964233	0.00695385	0.00830975	0.00782712	0.00986876	0.00696884	0.00646562	0.0048072	0.0181465	0.00657828	0.00838486	0.0089401	0.00409274	0.0163576	0.0410077	0.00719314	0.040206	0.00823986	0.00655941	0.00841066	0.0263867	0.0118549	0.00704727	0.00723454	0.0345364	0.00763695	0.00690741	0.0154629
1.07413	0.00928406	0.00481255	0.00777593	0.00862808	0.00582711	0.00589897	0.00708279	0.00721757	0.0042452	0.0127276	0.00711417	0.00632782	0.00871284	0.00844866	0.00699015	0.00671313	0.00709724	0.00519995	0.00642943	0.00701514	0.00528696	0.0066766	0.00580776	0.00696733	0.00509178	0.00687149	0.00592819	0.00549174	0.00412483	0.0071058	0.0061095	0.00344719	0.00492512	0.00339587	0.00564446	0.00955352	0.00598221	0.0108395	0.00591717	0.00528061	0.00392202	0.00827349	0.00585727	0.00600326	0.00478309	0.00799356	0.00417514	0.00609414	0.00703043
1.07613	0.0082113	0.00472457	0.00808701	0.00651055	0.00569974	0.00639702	0.00649823	0.00721185	0.00414542	0.00868364	0.00679316	0.00652775	0.00808687	0.00807912	0.00677971	0.00684137	0.00730172	0.00523954	0.00616672	0.00664138	0.00529342	0.00697157	0.00598373	0.00716989	0.00487123	0.00654718	0.00568493	0.00551468	0.00394761	0.00582413	0.00618411	0.00313339	0.00449211	0.00322193	0.00439046	0.00712825	0.00635104	0.00783759	0.00555289	0.00532633	0.00346452	0.00601576	0.00565936	0.00573753	0.00488343	0.00474872	0.00402767	0.00589657	0.00623413
1.07813	0.00961091	0.00661271	0.00990752	0.00709436	0.00693053	0.00875351	0.0075854	0.00837038	0.005673	0.0104791	0.00761829	0.00791159	0.00868632	0.00908743	0.00772234	0.00786846	0.00830459	0.00604999	0.00763571	0.00814293	0.0066081	0.00884162	0.00673672	0.0077154	0.00632012	0.007867	0.00652181	0.00631316	0.00530347	0.00656032	0.00673984	0.00373004	0.00537404	0.00446061	0.0052679	0.00795634	0.0078191	0.00822768	0.0067087	0.00635912	0.00425251	0.00628862	0.0073651	0.00658352	0.00553321	0.00529095	0.00527628	0.00692233	0.00741389
1.08013	0.0144785	0.00914445	0.01277	0.0109639	0.0101786	0.0116237	0.0122401	0.0114992	0.00905255	0.0128099	0.010813	0.0117176	0.0124569	0.0122324	0.010832	0.0113023	0.0104985	0.00810895	0.0103139	0.0116026	0.00927475	0.00549542	0.00983241	0.0108715	0.00931721	0.0103617	0.0104138	0.00953473	0.00723397	0.00912379	0.00956019	0.00609052	0.00764559	0.00696306	0.00890631	0.0112576	0.0117498	0.0136193	0.0101671	0.0091538	0.00644063	0.00955036	0.00987802	0.0105216	0.00899977	0.00838167	0.00797208	0.00997199	0.0108781
1.08213	0.0082379	0.00506914	0.00773443	0.00633406	0.00610667	0.00611097	0.00719435	0.00751834	0.00436699	0.00738199	0.00696442	0.0067483	0.00900742	0.00843876	0.00732305	0.0071554	0.00760019	0.00505705	0.0068966	0.00753419	0.00584767	0.00509857	0.00652573	0.00780093	0.00527006	0.0069373	0.00633304	0.00593846	0.00478078	0.00582881	0.00666193	0.00353606	0.00502491	0.00382904	0.00525882	0.00598841	0.00683933	0.00798118	0.00643907	0.00515802	0.00351294	0.00625592	0.00558566	0.00662297	0.00505217	0.00462682	0.00395931	0.00629274	0.00604597
1.08413	0.00773846	0.00537472	0.0075408	0.00634902	0.00652225	0.00617285	0.00620386	0.00725004	0.0045395	0.00733553	0.00695768	0.00674727	0.00806874	0.00822082	0.00716294	0.00716182	0.00681672	0.00443382	0.00609881	0.00675838	0.00580135	0.00450471	0.00581041	0.00750548	0.00497678	0.00617188	0.00582883	0.00515783	0.00442551	0.00567164	0.00634025	0.00267736	0.00490349	0.00386763	0.00452698	0.00563422	0.00605568	0.00641441	0.00615711	0.0049545	0.00337488	0.00602324	0.00508118	0.00601706	0.00429948	0.00387908	0.00348788	0.0062367	0.00581921
1.08613	0.00729091	0.00447372	0.0072738	0.00503688	0.00550159	0.00583254	0.00527084	0.00656846	0.00364457	0.00665358	0.00629736	0.00604006	0.00753132	0.0075322	0.00650688	0.00635443	0.00643957	0.00417813	0.0057641	0.00648417	0.00518371	0.00443	0.00554408	0.00676928	0.00442548	0.00576652	0.00506574	0.00487569	0.00374303	0.00526565	0.00579557	0.00286004	0.00439109	0.00291058	0.00363677	0.00484011	0.00584759	0.00627488	0.00517239	0.00447178	0.00288503	0.00513685	0.00456907	0.00557895	0.0043483	0.0034928	0.00289896	0.00563638	0.00541807
1.08813	0.00647026	0.00462723	0.00704347	0.00456928	0.00489827	0.0057351	0.00504708	0.00641704	0.00310681	0.00621569	0.00601875	0.0057536	0.00769528	0.00718727	0.00624225	0.00621502	0.00612846	0.00439576	0.00588701	0.00620265	0.00510282	0.0045211	0.00535002	0.00660489	0.00434018	0.00576592	0.00514992	0.00472499	0.00377393	0.00498987	0.00561431	0.00259866	0.00409969	0.00294961	0.00358461	0.00451265	0.00565538	0.00629953	0.005038	0.00437897	0.00279551	0.00454643	0.00467179	0.00510355	0.00435018	0.00303087	0.00294495	0.00535256	0.00525927
1.09014	0.00731166	0.00515257	0.00739891	0.00460928	0.00619714	0.00596419	0.00569282	0.00702295	0.0037341	0.00752377	0.00633831	0.00590083	0.00796904	0.00782824	0.00642525	0.00649532	0.00654888	0.00496366	0.00617638	0.00657332	0.00549906	0.00606929	0.00565355	0.00685672	0.00472983	0.00631391	0.00527322	0.00499332	0.00407521	0.00519557	0.00600932	0.00314947	0.00445292	0.00293384	0.00374657	0.00509316	0.00607723	0.00675434	0.00503193	0.00473631	0.00317044	0.00470318	0.00542619	0.00593257	0.00467874	0.00350629	0.00320412	0.00602704	0.00564224
1.09214	0.00942586	0.00661646	0.00896381	0.00676037	0.0076955	0.00766817	0.00815502	0.00880304	0.0058812	0.00916847	0.0079868	0.00809686	0.00967107	0.00932146	0.00819552	0.00823292	0.0079472	0.00611985	0.0077732	0.00822563	0.00685567	0.00508787	0.00735763	0.0085105	0.00661653	0.00760107	0.00774811	0.00661972	0.00550276	0.00630398	0.00743336	0.00415956	0.00577596	0.00449987	0.00538144	0.00722386	0.00794882	0.00924742	0.00712918	0.00628724	0.0042447	0.00682888	0.00682471	0.00754322	0.00643798	0.00561455	0.00487636	0.00737625	0.00757837
1.09414	0.00711353	0.00550176	0.00752191	0.00553248	0.00614955	0.0058174	0.00595568	0.00704764	0.00436569	0.00694732	0.00665277	0.00649315	0.00861563	0.00833953	0.00706795	0.0067274	0.0069676	0.00494726	0.00640248	0.00686409	0.00577967	0.0052591	0.00618202	0.00726215	0.00499088	0.00635796	0.00618085	0.0055041	0.0046334	0.00566008	0.00641861	0.00314078	0.00511177	0.00384364	0.00430928	0.0057923	0.00643476	0.00707957	0.00630789	0.00535256	0.00344763	0.00573712	0.00531937	0.00624217	0.0049481	0.00426788	0.00373895	0.00612219	0.00564066
1.09614	0.00695665	0.005634	0.00764148	0.00553625	0.00659002	0.00573668	0.00616042	0.0070712	0.00388531	0.00701987	0.00635418	0.00640987	0.0081282	0.00798939	0.00712286	0.0066839	0.00665206	0.00417272	0.00631719	0.00682478	0.00533656	0.00440468	0.0056799	0.00708007	0.00427153	0.00616217	0.00561754	0.00542289	0.00450188	0.00536414	0.0061006	0.00242723	0.00543741	0.00340029	0.00426753	0.00547666	0.00610346	0.00644189	0.00565	0.0056774	0.00334881	0.00590021	0.0049194	0.00584349	0.00427829	0.00381333	0.00322476	0.00606223	0.00553568
1.09814	0.00658202	0.00436989	0.00742654	0.00446278	0.00520174	0.00539979	0.00570891	0.00664283	0.00334847	0.00620947	0.00566517	0.00571212	0.00773706	0.00746469	0.00649985	0.00606278	0.00643995	0.00412047	0.0064589	0.00627842	0.0049266	0.00396258	0.00546962	0.00646685	0.0040327	0.00580452	0.00529309	0.00515264	0.00401342	0.0045265	0.00570522	0.00217225	0.00430402	0.00286141	0.00379385	0.00464451	0.00535627	0.00604892	0.00501069	0.00448432	0.00280854	0.00489029	0.00484991	0.00549746	0.00421992	0.00296756	0.00305137	0.00514124	0.00530614
1.10014	0.0062498	0.00409585	0.00730636	0.00427845	0.00517488	0.00504731	0.00523199	0.00602508	0.0029855	0.00574598	0.00560232	0.00554013	0.00754502	0.00699564	0.00618846	0.00610032	0.00637723	0.0043393	0.00595322	0.00619896	0.0049468	0.00383734	0.00496689	0.0063749	0.00385315	0.00539002	0.00497277	0.00489658	0.00365547	0.00432827	0.00530306	0.00231147	0.00416386	0.00278856	0.0036053	0.004427	0.00517625	0.00615653	0.0046939	0.00411686	0.00265646	0.00440958	0.00471317	0.00531135	0.00380295	0.00286314	0.00295398	0.00512111	0.00507059
1.10214	0.00610472	0.00433864	0.00786609	0.00442399	0.00525681	0.00492838	0.00505701	0.00606444	0.00304588	0.00585976	0.00559535	0.00512945	0.00713462	0.00696222	0.00609446	0.00584002	0.00644518	0.00471206	0.00574876	0.00595977	0.00478878	0.00469691	0.00489069	0.00615676	0.00389925	0.00549975	0.00496548	0.00498078	0.0033658	0.00449498	0.00522286	0.002147	0.00399724	0.00259071	0.00360535	0.00442086	0.00477089	0.00612113	0.0047088	0.00448537	0.00279308	0.00428133	0.00445876	0.00504271	0.00373676	0.00318286	0.00292055	0.00498641	0.00489428
1.10414	0.0063836	0.00430753	0.00836338	0.00537711	0.00508188	0.00561878	0.00501962	0.00644729	0.00332934	0.00640067	0.00625255	0.00566978	0.00751822	0.00716934	0.00620577	0.00627922	0.00628032	0.00461043	0.00573644	0.00625952	0.00525747	0.00443571	0.0053676	0.00647428	0.00445748	0.00595638	0.00545087	0.00532229	0.00368162	0.00470214	0.00540184	0.00209806	0.00437228	0.00334577	0.00353565	0.00502047	0.00560646	0.00622988	0.00494212	0.00480105	0.00302976	0.00507896	0.0052844	0.00560613	0.00413157	0.00365627	0.00352376	0.00538986	0.00520025
1.10614	0.00637168	0.00412169	0.00772208	0.0048036	0.00487649	0.00506049	0.00530371	0.00588685	0.0028815	0.00580573	0.00595512	0.00522168	0.00762676	0.00697986	0.00585607	0.00612498	0.00618236	0.00413113	0.00582375	0.0059706	0.0049141	0.00491758	0.00515078	0.00611319	0.00429924	0.00576592	0.00510697	0.00508972	0.00377576	0.00446315	0.00557257	0.00196219	0.00406551	0.0028956	0.00344065	0.00474752	0.00523101	0.00577465	0.00480194	0.00457847	0.00271764	0.00464816	0.0048883	0.00519256	0.0041404	0.0031129	0.00312589	0.00511325	0.00493475
1.10814	0.00658995	0.00465572	0.00798794	0.0046098	0.00482395	0.00545342	0.00537363	0.00688747	0.00272161	0.0067996	0.00564577	0.0051396	0.00716962	0.00706977	0.00623481	0.00648604	0.00637616	0.00425508	0.00598789	0.00631763	0.0049552	0.00511594	0.00508597	0.00602763	0.00420388	0.00621538	0.00513075	0.00492725	0.00411789	0.00473222	0.00537198	0.00204464	0.00447838	0.00270534	0.00349898	0.00483551	0.00538061	0.00583073	0.00474491	0.00520138	0.00309885	0.00454989	0.00557877	0.00520156	0.00415883	0.00304477	0.00304548	0.00495226	0.00523426
1.11014	0.00735568	0.0051793	0.0081792	0.00507757	0.00525706	0.00628242	0.00593423	0.00818461	0.00336298	0.00720453	0.00636358	0.00601328	0.0084772	0.00792684	0.00697014	0.00743928	0.00722511	0.0046361	0.0065631	0.0073934	0.00592476	0.00404673	0.00557038	0.00642714	0.0050838	0.00672752	0.00619107	0.00541533	0.00442003	0.00539538	0.00574765	0.00215955	0.00467422	0.00331288	0.00419817	0.00521871	0.006097	0.00711098	0.00553674	0.00582122	0.0033687	0.00517552	0.00560392	0.00620377	0.00491143	0.00324464	0.00337365	0.00546071	0.00610998
1.11214	0.00603105	0.00431422	0.00783798	0.00456442	0.0047522	0.00493194	0.00499653	0.00632897	0.0025821	0.00560054	0.00551045	0.00548933	0.0079006	0.0070342	0.00600741	0.00601707	0.00632217	0.00409627	0.00542475	0.00623371	0.00493491	0.00353714	0.0053934	0.00604366	0.00409442	0.00586055	0.00515085	0.00493288	0.00348854	0.00452373	0.00531658	0.00191524	0.00424899	0.0028023	0.00363301	0.00427825	0.0050646	0.00618815	0.00508823	0.00469524	0.00268633	0.00425204	0.00463431	0.00503962	0.00378256	0.00295987	0.00283338	0.00467182	0.0052624
1.11414	0.00569881	0.00365472	0.00749256	0.00436058	0.00425422	0.00443064	0.00465379	0.00557443	0.00208888	0.00503052	0.00528264	0.00500288	0.00729871	0.00663059	0.00572712	0.00573162	0.00605757	0.00369598	0.00499963	0.00545671	0.00446969	0.00354028	0.00479987	0.00552908	0.00350161	0.0051914	0.00478056	0.00416059	0.00308583	0.00435126	0.00512089	0.00170234	0.00401571	0.00253877	0.00339962	0.00362311	0.00458318	0.00573871	0.00477827	0.00397928	0.00245189	0.00410829	0.0039458	0.00488937	0.00339405	0.00226845	0.00258033	0.00450924	0.00486592
1.11614	0.00511497	0.0036641	0.007249	0.0040995	0.00398558	0.00435062	0.00459614	0.00575913	0.00217643	0.00497779	0.00495533	0.00482412	0.00697259	0.00679069	0.0052755	0.00538727	0.00584625	0.00363573	0.00510249	0.00546476	0.00455544	0.00316217	0.00431797	0.00552041	0.00335817	0.00501657	0.00479409	0.00409044	0.00315068	0.00409602	0.00502581	0.00152747	0.00390094	0.0025123	0.00328652	0.00357726	0.0043381	0.00542557	0.00438254	0.00387351	0.00219553	0.0039428	0.00411201	0.00485526	0.00329621	0.00219651	0.00249059	0.00464963	0.00452536
1.11814	0.00544642	0.00394248	0.00698833	0.0037424	0.0043307	0.00407259	0.00474345	0.00577687	0.00206957	0.00509175	0.00480034	0.00457392	0.00688011	0.00645242	0.00535806	0.00566768	0.00580386	0.00370735	0.00530779	0.00547919	0.00457308	0.00361317	0.00418535	0.00555702	0.00346465	0.00507341	0.00471415	0.00379903	0.00345899	0.00406234	0.0049079	0.00140089	0.00354082	0.00223741	0.00307365	0.00362382	0.00475735	0.00527722	0.00435945	0.00373293	0.0021168	0.00393398	0.00397924	0.00468845	0.00328486	0.0021078	0.00217737	0.004539	0.00450671
1.12014	0.00559372	0.00440013	0.00722342	0.00393244	0.00437527	0.00478958	0.0048326	0.00574814	0.00256919	0.00583762	0.00502048	0.00486871	0.0071183	0.00677093	0.00580458	0.00582859	0.00587407	0.00401743	0.0054385	0.00560324	0.00474663	0.00472182	0.00468873	0.00575232	0.00378811	0.00522826	0.00467023	0.00414644	0.00355531	0.0044437	0.00505379	0.00176711	0.00387903	0.00229866	0.00325906	0.00358102	0.0048281	0.00562856	0.00445605	0.00419486	0.00237427	0.00399051	0.0045725	0.00500629	0.00361437	0.00253326	0.00246685	0.00484895	0.00488394
1.12214	0.00695798	0.00524357	0.00800261	0.00458833	0.00493948	0.00564949	0.00581113	0.00703599	0.00355482	0.00665359	0.00565042	0.00537115	0.00712639	0.00774086	0.00654526	0.00633151	0.00621037	0.004318	0.00619161	0.00611399	0.00509623	0.00397788	0.00533038	0.00579255	0.00399349	0.00600706	0.00511152	0.00500595	0.0042452	0.00483072	0.00525452	0.00245924	0.00452303	0.00273855	0.00414222	0.00459341	0.00536649	0.00671494	0.00509991	0.00516741	0.0028087	0.00459854	0.00551918	0.00578692	0.00412088	0.0029524	0.00298661	0.00546894	0.00574577
1.12414	0.00593594	0.00464625	0.00692789	0.00396307	0.00465451	0.00491224	0.00532577	0.00636972	0.00300894	0.00599674	0.00527227	0.00530941	0.00719692	0.00723244	0.00619447	0.00607928	0.00591187	0.00433889	0.00595152	0.00566276	0.00492553	0.00313106	0.00537366	0.00614849	0.00388591	0.00570708	0.00485723	0.00486779	0.00382764	0.00473622	0.00517141	0.00203644	0.00412022	0.00270846	0.00417209	0.00441758	0.00528488	0.00603455	0.00459221	0.00446211	0.00274709	0.00442234	0.00459328	0.00541128	0.00406382	0.00276246	0.00290591	0.00550965	0.00543413
1.12614	0.00522979	0.00392431	0.00652634	0.0034329	0.0042615	0.00413115	0.00448963	0.00561981	0.00220895	0.00519197	0.00491391	0.00500967	0.00689092	0.00671001	0.00550179	0.00545093	0.0057292	0.00381604	0.00563887	0.00530779	0.0047112	0.00287593	0.00485929	0.00558438	0.00343825	0.00521803	0.00433472	0.00424661	0.00334723	0.00422057	0.00492707	0.00178478	0.00377073	0.00220134	0.00324368	0.00355235	0.00450211	0.00537828	0.00428194	0.00382572	0.00216953	0.00390473	0.00383243	0.00484379	0.00366239	0.00251734	0.00221651	0.00457743	0.00475702
1.12814	0.00522172	0.00398319	0.00615217	0.00313866	0.00406197	0.00439528	0.00441094	0.00547378	0.0018842	0.00487859	0.00494215	0.00472163	0.00711647	0.00639898	0.0055123	0.00539514	0.00560872	0.00351782	0.00532435	0.00523546	0.00467331	0.00313835	0.00454216	0.00544456	0.00351377	0.0049601	0.00427784	0.00397488	0.00304259	0.00396733	0.0048501	0.0016201	0.00347239	0.00225139	0.0030858	0.00357511	0.00433344	0.00549334	0.00408454	0.00396742	0.00239482	0.00380782	0.00375536	0.00488579	0.00361547	0.00198751	0.00208296	0.00428045	0.00461674
1.13014	0.00548476	0.004159	0.00658952	0.00329412	0.00444077	0.00441188	0.00431111	0.00549655	0.00189416	0.00522375	0.0049437	0.00462857	0.0067799	0.0065617	0.00560017	0.00553933	0.00577977	0.00389235	0.00507887	0.00531607	0.00480701	0.00356205	0.00472562	0.00518593	0.00370512	0.00502524	0.00469242	0.00409223	0.00332648	0.00420473	0.00512809	0.00209099	0.00373937	0.00230527	0.00321419	0.00394384	0.0044971	0.00573593	0.00414397	0.00410455	0.00245197	0.00364536	0.00398122	0.00481362	0.00364251	0.00218017	0.00255503	0.00457756	0.0045399
1.13215	0.00618859	0.00470994	0.0073137	0.00384209	0.00490843	0.00471279	0.00451517	0.00601347	0.00252678	0.00558329	0.00530368	0.00514562	0.00739231	0.00713272	0.00584887	0.00605941	0.00612401	0.00433315	0.00586438	0.00597667	0.00512327	0.0041732	0.00511033	0.0058944	0.00385513	0.00553904	0.00500768	0.00477416	0.00379219	0.00458279	0.00549151	0.0025103	0.00400826	0.0025854	0.00364614	0.00406643	0.0049562	0.00596634	0.00450992	0.00442329	0.00281276	0.00403677	0.00485132	0.00553567	0.00381719	0.00287955	0.00278975	0.00492166	0.00538088
1.13415	0.00686289	0.00615755	0.00773446	0.00442924	0.0066375	0.00570704	0.00544659	0.00675943	0.00310918	0.00668873	0.00578727	0.00589681	0.00792122	0.0077118	0.00641458	0.00701805	0.00720988	0.0055309	0.00654809	0.00644603	0.00667592	0.00500633	0.00638592	0.00620222	0.00434313	0.00684453	0.0058977	0.00538773	0.00469254	0.00516016	0.00608932	0.00347185	0.0047882	0.00372213	0.00480646	0.00492017	0.00607748	0.00701553	0.00542418	0.00528876	0.003636	0.00482395	0.00574188	0.00681344	0.00458522	0.00372953	0.00359314	0.00532335	0.00680529
1.13615	0.00765602	0.00788758	0.00703107	0.00506183	0.00917517	0.00514038	0.00491208	0.00730695	0.00287422	0.00612354	0.00607094	0.0068857	0.00879312	0.00743857	0.00619475	0.00724026	0.00898009	0.00762481	0.00745386	0.00582226	0.00960435	0.011515	0.0074668	0.00659823	0.00595338	0.00807229	0.00665088	0.00592842	0.0052829	0.00545855	0.00745421	0.00524512	0.00537401	0.00554141	0.00579865	0.00542149	0.00691554	0.00839791	0.00574613	0.00651575	0.00476729	0.00512905	0.00595524	0.00714841	0.00405879	0.00532142	0.00475774	0.00508432	0.00892503
1.13815	0.0188209	0.0272213	0.0112018	0.0122715	0.0303603	0.00775424	0.0053073	0.0162553	0.00795913	0.00902927	0.00842786	0.0136999	0.0147622	0.00802848	0.00661554	0.0131457	0.0205868	0.0200042	0.0159779	0.00653207	0.035236	0.0300467	0.0161876	0.0106318	0.0175999	0.0186982	0.0139399	0.0111999	0.0188803	0.00908935	0.0152016	0.0247494	0.01343	0.0201886	0.0129409	0.0110517	0.0189255	0.0176511	0.0106269	0.0163771	0.0160631	0.00855034	0.0109847	0.0138184	0.00507911	0.0170643	0.0130784	0.00571379	0.0294937
1.14015	0.0437666	0.0469295	0.017408	0.03519	0.100319	0.0117964	0.00763756	0.0372753	0.0183216	0.0130487	0.0168728	0.0353843	0.037091	0.00997833	0.00900336	0.0295234	0.0479132	0.0458004	0.0332491	0.00884606	0.0755995	0.00846063	0.0523254	0.0241329	0.0416753	0.0364979	0.0442677	0.0260854	0.0372606	0.0209303	0.033829	0.0573808	0.0315111	0.05448	0.0451877	0.0239917	0.0441892	0.0506445	0.0244793	0.0449965	0.0389786	0.0288157	0.0197944	0.0370374	0.00970288	0.0529989	0.0409294	0.00738235	0.0762704
1.14215	0.0118815	0.0105776	0.00980661	0.00928869	0.0192804	0.00654139	0.00565054	0.0119537	0.00473565	0.00712873	0.00818132	0.0101388	0.01527	0.00793678	0.00679445	0.00972141	0.0173719	0.0114253	0.0113683	0.00677418	0.0160794	0.00657648	0.0154391	0.00928511	0.00933204	0.0137663	0.0123797	0.0100761	0.0125911	0.00811994	0.0126837	0.00955818	0.00994867	0.0121929	0.0135511	0.00758366	0.0119406	0.0153695	0.00941868	0.0110814	0.0089547	0.010488	0.0069706	0.0114818	0.00561306	0.0131732	0.00935164	0.00576765	0.015682
1.14415	0.00931527	0.00773896	0.0100975	0.00724218	0.0104775	0.00724792	0.00581473	0.00913763	0.00474918	0.00769079	0.00852198	0.00830501	0.0102213	0.00835727	0.0070075	0.008417	0.00981853	0.00786427	0.00807913	0.00777314	0.0102112	0.00642421	0.00880463	0.00793856	0.0073422	0.00883756	0.00867815	0.00706121	0.00702968	0.00635801	0.00806308	0.00570739	0.00678982	0.00658616	0.00685584	0.00671328	0.00801226	0.00997981	0.00702603	0.00748852	0.0054883	0.0065822	0.00637304	0.00806704	0.00537075	0.00652932	0.00578914	0.00624276	0.00997558
1.14615	0.00918533	0.00839906	0.010253	0.00640913	0.0104722	0.00704521	0.0060913	0.00945009	0.00496217	0.00839276	0.008892	0.00829951	0.010427	0.00847969	0.00751804	0.00850948	0.0102142	0.00865243	0.00888838	0.00818454	0.0112762	0.00915935	0.00941087	0.00766043	0.00801202	0.00945173	0.00915056	0.00758768	0.00716224	0.00680594	0.00821845	0.00586056	0.00664967	0.00664829	0.00686438	0.00622363	0.00811706	0.00985059	0.00699828	0.00786464	0.00568482	0.00668637	0.00652924	0.00828677	0.00540419	0.00593726	0.00561758	0.00625846	0.0101772
1.14815	0.0126969	0.0165125	0.0120643	0.00859902	0.0175637	0.00961573	0.00648676	0.0114358	0.00651331	0.00913459	0.00905618	0.0107578	0.0122126	0.00936393	0.00761539	0.0110416	0.0157912	0.0143951	0.0132569	0.00849485	0.0198234	0.030935	0.011909	0.00881598	0.0111968	0.0138997	0.011334	0.009808	0.0116429	0.00817856	0.0117301	0.0124676	0.00953525	0.0119813	0.0100175	0.0080336	0.0122776	0.0133866	0.00936996	0.012051	0.00958809	0.00813445	0.00927304	0.0104803	0.00635638	0.0103717	0.00861996	0.00790607	0.0181056
1.15015	0.0471734	0.0573473	0.0220099	0.034094	0.0944498	0.0169473	0.010204	0.0377079	0.0218972	0.0166698	0.0187471	0.0352457	0.0341343	0.0122534	0.0104106	0.031304	0.0462042	0.045848	0.0358236	0.0115967	0.0818648	0.0158652	0.0465283	0.022448	0.04378	0.038665	0.0408252	0.0267482	0.0408544	0.0205789	0.0328401	0.0632442	0.031688	0.0545391	0.0411907	0.0257763	0.0462976	0.0484695	0.0253061	0.0441206	0.0398773	0.0250895	0.0224301	0.0352539	0.0122296	0.0497837	0.0388287	0.0111654	0.078545
1.15215	0.0209273	0.0209121	0.0136349	0.017	0.0429563	0.00968513	0.0076184	0.0201219	0.00956123	0.00960244	0.0117771	0.0174404	0.0238015	0.010146	0.00820927	0.015828	0.0284688	0.0214432	0.0204154	0.00916795	0.0321535	0.00631317	0.0291868	0.0149043	0.017611	0.0234342	0.0242368	0.0175466	0.0220444	0.0126683	0.0212946	0.0211777	0.0173198	0.0242156	0.0280669	0.0123814	0.0223706	0.0283642	0.0152034	0.021656	0.0185926	0.0193431	0.0108435	0.0203288	0.00890639	0.026845	0.0198491	0.00843379	0.0315184
1.15415	0.0102647	0.00866449	0.0108891	0.00684367	0.0117754	0.00798798	0.00612643	0.00945202	0.00455817	0.00783415	0.00868585	0.00828093	0.0111206	0.00898157	0.00718388	0.00879836	0.0104546	0.00801347	0.00925678	0.00804959	0.0105423	0.00650636	0.00956116	0.00819939	0.00742803	0.00983386	0.00945434	0.00794648	0.0081918	0.00606245	0.00871414	0.00609673	0.00716731	0.00665872	0.00802624	0.00687551	0.00870591	0.0105056	0.0076531	0.00795133	0.00572072	0.00724661	0.00660459	0.0087738	0.00612304	0.00682606	0.00577045	0.00737441	0.0108503
1.15615	0.00973688	0.00771642	0.0106551	0.00674916	0.00861283	0.0086726	0.00661923	0.00936465	0.00500229	0.00912483	0.0094717	0.00830643	0.0104898	0.00951119	0.00778295	0.00875761	0.00897526	0.00781908	0.00885867	0.00890894	0.00915298	0.00547039	0.00850281	0.00811031	0.00775073	0.00934747	0.00906594	0.00757939	0.00725697	0.00636476	0.00784146	0.00443358	0.00673116	0.0055688	0.00646814	0.00686066	0.0079966	0.00900474	0.00740635	0.00715794	0.00497667	0.00643791	0.00662968	0.00826975	0.00573118	0.00558485	0.00558529	0.00794332	0.00930031
1.15815	0.00879569	0.00729829	0.00967814	0.00498994	0.00750017	0.00798362	0.00622708	0.00854726	0.00413333	0.00875421	0.00854269	0.00775843	0.00975495	0.00910849	0.00754031	0.00792769	0.00833148	0.00671155	0.00856718	0.00834119	0.00795775	0.00611314	0.00776232	0.00729749	0.00640391	0.00829566	0.00848261	0.00762324	0.00617136	0.00587001	0.00714608	0.00344872	0.00601723	0.00455792	0.00617974	0.0058527	0.00696104	0.00825658	0.00701634	0.00614238	0.00440154	0.00596369	0.00635723	0.00756341	0.00608489	0.00425616	0.00457411	0.00757095	0.00792416
1.16015	0.0093541	0.00915932	0.00965154	0.00507112	0.00690482	0.00983061	0.00699111	0.00791033	0.00520816	0.00906046	0.00842503	0.00753713	0.00914494	0.00991989	0.00778411	0.00870909	0.0081859	0.00609226	0.00971162	0.00902199	0.00802289	0.00632136	0.00766559	0.00719178	0.00544541	0.00833322	0.00815023	0.00798689	0.00654337	0.00602391	0.00723816	0.00426893	0.00628224	0.0046179	0.00694023	0.00622731	0.00738963	0.00810185	0.00755988	0.00669513	0.00488026	0.00602119	0.00711772	0.00742714	0.0071874	0.0045259	0.00478528	0.00921911	0.00821263
1.16215	0.010077	0.0094305	0.00919029	0.00487231	0.00699622	0.0104221	0.008012	0.00815661	0.00584327	0.00948627	0.00870324	0.00783569	0.00903904	0.00998077	0.00771802	0.00866573	0.00806437	0.00610097	0.0101878	0.00936815	0.00772062	0.00507579	0.00736006	0.00747577	0.00570283	0.00855488	0.00877948	0.00841182	0.0064514	0.00584802	0.00700992	0.00457192	0.00601283	0.00487097	0.00779531	0.00621314	0.00773529	0.00923792	0.00761892	0.00687831	0.00490231	0.00604042	0.00710734	0.00754699	0.00822097	0.00481852	0.00504855	0.00977868	0.00828382
1.16415	0.0095524	0.00722268	0.00761522	0.00448717	0.00692953	0.0087897	0.00637361	0.007411	0.00418194	0.00878937	0.0081538	0.00732051	0.00919471	0.0095447	0.00715582	0.00795539	0.0079006	0.00636769	0.00847603	0.00847699	0.00699654	0.00470547	0.00715943	0.00746085	0.00531143	0.00762688	0.00825393	0.00737221	0.00590894	0.00559158	0.00670457	0.00355829	0.00585261	0.00406029	0.00658789	0.00579359	0.0066959	0.00783625	0.00705759	0.00613485	0.00454494	0.00548926	0.00700298	0.00767376	0.00686837	0.00416425	0.00461289	0.00837377	0.00764079
1.16615	0.00962649	0.00728364	0.00777166	0.00446904	0.00707989	0.0101021	0.00615278	0.00801249	0.00421365	0.00916164	0.00893743	0.0076891	0.0102744	0.00946858	0.00813291	0.00844165	0.00826285	0.00710292	0.00843171	0.0087991	0.00736899	0.00634539	0.00738546	0.00801552	0.00616354	0.00774038	0.00834163	0.00777029	0.00570792	0.00533331	0.00773609	0.00401154	0.00619164	0.00485132	0.00638786	0.00663777	0.00641906	0.00806683	0.00701008	0.00671185	0.00524707	0.00560287	0.00753139	0.00793957	0.00650054	0.004166	0.0046022	0.00843788	0.00812837
1.16815	0.0125704	0.00935463	0.00894647	0.00557197	0.00767307	0.0130724	0.00808438	0.0102154	0.00616417	0.0112552	0.0113602	0.00906417	0.0116102	0.011466	0.0100833	0.0100013	0.0102257	0.00963238	0.0104488	0.0104429	0.00977544	0.0154682	0.00883793	0.00933317	0.00780673	0.00956196	0.0096073	0.00957203	0.00747845	0.00638499	0.00904726	0.0052219	0.00777591	0.0062247	0.00731381	0.00871479	0.00811547	0.0095832	0.00803605	0.0090052	0.00751246	0.00684857	0.00948561	0.00965802	0.00805153	0.0055998	0.00566647	0.0104131	0.00997593
1.17015	0.019289	0.0168466	0.0139065	0.0107379	0.0129886	0.0192398	0.0158163	0.0165101	0.0240323	0.019917	0.026634	0.0165816	0.0182679	0.0201869	0.0221966	0.0188596	0.0197266	0.021376	0.0170137	0.0200681	0.0259505	0.0301594	0.0170968	0.0150105	0.0151331	0.0166016	0.0168167	0.0152702	0.011992	0.0116931	0.0150765	0.0107593	0.0174034	0.0122353	0.013277	0.0172332	0.0150826	0.0168845	0.0142041	0.0236759	0.023259	0.0149725	0.0171214	0.0178398	0.0209434	0.0121727	0.01076	0.015845	0.0207293
1.17215	0.0457511	0.0497392	0.0349024	0.0267394	0.0295482	0.0474102	0.0402503	0.0396313	0.0463105	0.0467314	0.0459877	0.0345694	0.0394297	0.0423849	0.042048	0.0398276	0.0474027	0.0518354	0.0448644	0.0357078	0.0508359	0.168055	0.0340103	0.0329373	0.0389385	0.0471354	0.034505	0.0362145	0.0272371	0.0274813	0.0391474	0.0294249	0.0347141	0.0279878	0.0274264	0.0394405	0.040161	0.0413664	0.0331127	0.0464451	0.0443658	0.0342805	0.0429567	0.0368455	0.0439349	0.0316014	0.0243295	0.0439423	0.0438613
1.17415	0.415577	0.310985	0.304096	0.280163	0.255681	0.334539	0.359181	0.309381	0.28669	0.350401	0.231339	0.282171	0.285547	0.26049	0.236819	0.289898	0.227229	0.223194	0.262894	0.235458	0.265455	0.106711	0.224352	0.242246	0.285285	0.245752	0.277067	0.24367	0.226415	0.186595	0.212906	0.239905	0.209303	0.201872	0.208097	0.294265	0.344021	0.357482	0.250224	0.242793	0.207601	0.175588	0.254666	0.268382	0.261619	0.258152	0.198993	0.273834	0.305073
1.17616	0.194946	0.125095	0.121237	0.169652	0.151464	0.135614	0.228564	0.17748	0.137491	0.133165	0.138828	0.148212	0.219029	0.162292	0.151855	0.1506	0.158687	0.12122	0.167194	0.151801	0.124922	0.0189094	0.180329	0.173817	0.132709	0.168276	0.212174	0.179809	0.14093	0.138353	0.156577	0.102557	0.124353	0.107733	0.194278	0.153195	0.189274	0.256216	0.156343	0.140073	0.118956	0.182982	0.115567	0.187219	0.195744	0.179385	0.131637	0.155677	0.144275
1.17816	0.0384674	0.0244427	0.0247622	0.024895	0.026332	0.0329512	0.0355927	0.0323409	0.0237527	0.0295212	0.0296774	0.0271483	0.0391546	0.0310524	0.0273491	0.0268098	0.0313679	0.0235763	0.0300016	0.029063	0.024832	0.0151081	0.0298842	0.02846	0.0224572	0.0305709	0.0321272	0.031516	0.0276635	0.0216357	0.0274388	0.0183752	0.0229557	0.019044	0.0312715	0.0271743	0.0315037	0.0396457	0.0283211	0.0241313	0.0208667	0.0264033	0.0238049	0.0327265	0.0324999	0.027014	0.0209162	0.0310071	0.027266
1.18016	0.0266194	0.0199685	0.0179763	0.0141923	0.0173454	0.0272776	0.0196923	0.0216929	0.0234149	0.0235197	0.0267871	0.0193928	0.0247975	0.0241206	0.0226364	0.0202716	0.0216836	0.0200783	0.0208327	0.0215397	0.0246607	0.0247337	0.0193175	0.0185728	0.0152432	0.0189305	0.02	0.0186127	0.0158165	0.01367	0.0181199	0.0135983	0.0189699	0.0138206	0.0177914	0.0206746	0.0199269	0.0219461	0.0179268	0.0230937	0.0224574	0.0171903	0.0191094	0.0223569	0.0230983	0.0152004	0.0129022	0.0220662	0.0223999
1.18216	0.0364312	0.031194	0.025665	0.0210082	0.0237564	0.0363846	0.0299368	0.029403	0.0403334	0.0333103	0.0490832	0.0266177	0.0324719	0.0339172	0.0392759	0.0324168	0.033566	0.0361262	0.0298922	0.0348881	0.0392779	0.0430263	0.0293493	0.0260805	0.0240131	0.0284564	0.027805	0.0264194	0.0205723	0.0191171	0.0265947	0.0206515	0.0283419	0.0208074	0.0238648	0.0313338	0.027083	0.0313461	0.02393	0.0416357	0.0391653	0.0325289	0.0292287	0.0326562	0.0421876	0.0231371	0.019232	0.0305841	0.0342102
1.18416	0.0913629	0.0952922	0.0702605	0.0549523	0.0595284	0.092698	0.0827455	0.0783207	0.0626107	0.0880355	0.0580399	0.0672292	0.0799544	0.0782395	0.063136	0.071698	0.0904553	0.093663	0.0867049	0.0540654	0.0773973	0.357584	0.0536776	0.0649662	0.075658	0.0902657	0.0642884	0.0715265	0.0664336	0.0535965	0.0806206	0.0597419	0.0588359	0.0546135	0.0505787	0.0755276	0.0866767	0.0860697	0.067533	0.0671245	0.0577577	0.0425071	0.0850936	0.0666375	0.0595008	0.0648298	0.0474975	0.0885608	0.0791062
1.18616	0.886992	0.65362	0.645452	0.613237	0.556392	0.706641	0.787659	0.659719	0.612705	0.735986	0.493866	0.593453	0.609649	0.547204	0.514956	0.613431	0.470363	0.468031	0.556007	0.509895	0.554478	0.172559	0.48707	0.526669	0.606705	0.517814	0.608396	0.519192	0.469344	0.397348	0.44939	0.516802	0.436575	0.417448	0.460256	0.63841	0.723785	0.784366	0.521416	0.51015	0.440798	0.391716	0.539153	0.586947	0.572284	0.563536	0.433436	0.581043	0.636213
1.18816	0.299726	0.196449	0.18544	0.277571	0.237045	0.20716	0.370345	0.283573	0.217198	0.19813	0.215709	0.242892	0.367301	0.266287	0.234045	0.237555	0.275093	0.190439	0.272811	0.230657	0.194599	0.0293594	0.296422	0.283996	0.203644	0.284919	0.343062	0.299754	0.234533	0.231567	0.267801	0.174294	0.208064	0.184194	0.328526	0.234911	0.314897	0.422371	0.270018	0.226699	0.1911	0.309691	0.17483	0.302028	0.320462	0.298285	0.214619	0.249262	0.230678
1.19016	0.0606004	0.0523176	0.049094	0.0478846	0.0426728	0.0503009	0.0613855	0.0524181	0.0440788	0.0470264	0.0451416	0.0503305	0.0610656	0.0475887	0.0410642	0.0437575	0.0478236	0.0408293	0.0461224	0.0433217	0.0392147	0.0185275	0.0463988	0.0501267	0.0369867	0.0505089	0.0509694	0.0479485	0.0479615	0.036225	0.0417463	0.133013	0.0349799	0.0312448	0.0484928	0.0496415	0.0525975	0.0654198	0.0455893	0.0362253	0.0308615	0.0434829	0.0359424	0.0501178	0.0509697	0.0455144	0.0351307	0.0475869	0.0424205
1.19216	0.0390572	0.0371219	0.0365248	0.0309843	0.0286697	0.033961	0.0367528	0.0337092	0.0306763	0.0322022	0.0293598	0.0396016	0.0381857	0.0320576	0.0251499	0.0291559	0.0270025	0.0335475	0.0291551	0.0259649	0.0267252	0.0179646	0.0270193	0.0380501	0.0244039	0.0296258	0.0291388	0.0276197	0.0292501	0.0211081	0.024524	0.132509	0.0219787	0.0198574	0.0258375	0.0369071	0.0333922	0.0381965	0.0268095	0.0228842	0.0191168	0.0235638	0.0242175	0.0291871	0.0294554	0.0254507	0.0222617	0.0292442	0.027987
1.19416	0.0368793	0.0302511	0.0268152	0.0263556	0.034219	0.0337882	0.0324531	0.0290715	0.0264786	0.0314368	0.0275877	0.0309499	0.0327809	0.0299623	0.0258219	0.0262162	0.0300008	0.0346481	0.0285868	0.0232496	0.0265384	0.0370512	0.0259281	0.0291904	0.0259561	0.0291412	0.0299704	0.0269118	0.0238276	0.0213634	0.0262384	0.0410332	0.0225767	0.019796	0.0240961	0.0310722	0.0302897	0.0350387	0.0265844	0.0235593	0.019812	0.0227408	0.028801	0.02874	0.0267243	0.0250514	0.0202752	0.0299309	0.0277449
1.19616	0.0817301	0.0849929	0.0610291	0.058219	0.105215	0.0837458	0.0687417	0.0649249	0.0751803	0.0796425	0.0526748	0.0662139	0.0658108	0.0597252	0.0525868	0.0549946	0.0746379	0.0984567	0.0676372	0.0455145	0.0709288	0.215967	0.0480621	0.0540768	0.0698974	0.0721728	0.0558862	0.0630811	0.0593196	0.0434985	0.0618359	0.0953694	0.0494017	0.0420203	0.043889	0.084724	0.067122	0.0761872	0.0536624	0.0482634	0.0491724	0.0407864	0.0804949	0.0544065	0.0478781	0.0535859	0.0399046	0.0736251	0.0607932
1.19816	0.501726	0.355602	0.350746	0.38201	0.485574	0.391859	0.452744	0.369259	0.385867	0.399985	0.302251	0.383306	0.365016	0.317014	0.293697	0.342876	0.298955	0.340482	0.311033	0.286365	0.322691	0.0768458	0.299989	0.311037	0.359853	0.293497	0.370536	0.318147	0.263325	0.239724	0.26416	0.370486	0.263376	0.242348	0.281011	0.403758	0.411927	0.471648	0.304073	0.295365	0.257681	0.264469	0.321196	0.339137	0.336009	0.328163	0.254802	0.329466	0.366076
1.20016	0.133693	0.0872107	0.0837141	0.122505	0.129176	0.0915866	0.159643	0.129546	0.101761	0.0917061	0.101992	0.106434	0.172559	0.116234	0.110571	0.102589	0.134087	0.0978483	0.122391	0.108202	0.0904102	0.0200148	0.134493	0.122864	0.0902858	0.135927	0.144398	0.143381	0.113033	0.100359	0.125602	0.0958378	0.0972733	0.0819774	0.147534	0.119139	0.137144	0.187002	0.121208	0.0944578	0.0858231	0.140338	0.0806587	0.133145	0.140145	0.132005	0.0928994	0.111537	0.0951734
1.20216	0.0400511	0.0370848	0.0352921	0.0314808	0.0377345	0.0305274	0.0366533	0.0350891	0.0308704	0.0337135	0.0300394	0.0370132	0.0401535	0.0325305	0.0275774	0.0285652	0.0315702	0.0329925	0.0292711	0.0271703	0.027631	0.0161558	0.0309187	0.0342473	0.0262325	0.032095	0.0337225	0.0311242	0.0321579	0.0235752	0.0282805	0.115013	0.0254241	0.0218451	0.0301002	0.036526	0.0338085	0.040427	0.0307129	0.0245463	0.021089	0.0281237	0.0279937	0.0325546	0.0318005	0.0279195	0.0238435	0.0315853	0.0291193
1.20416	0.0301138	0.0332837	0.0326807	0.0264484	0.0324836	0.0233261	0.0271733	0.0278931	0.0274704	0.0277093	0.0249504	0.0376113	0.0323894	0.0264102	0.0216925	0.0242603	0.0234054	0.0342981	0.0224678	0.0207884	0.0231161	0.0155411	0.0243036	0.0345329	0.0214744	0.0249399	0.0255574	0.0233261	0.0256693	0.0187103	0.02145	0.14525	0.0200466	0.018614	0.0218753	0.0350956	0.0255116	0.0300443	0.0250843	0.0196757	0.0165706	0.0224605	0.0234531	0.0241764	0.0241231	0.0204093	0.0209847	0.0243083	0.023333
1.20616	0.0279882	0.0225608	0.0199658	0.0222206	0.0510144	0.0224069	0.020692	0.0220382	0.0288034	0.0262049	0.0231557	0.0287954	0.0259632	0.0219731	0.0199632	0.0169403	0.0264871	0.0397306	0.0193135	0.0183984	0.0235954	0.0233019	0.0212655	0.021518	0.0223816	0.0225733	0.0238087	0.0241533	0.0198609	0.0156992	0.0200928	0.0528603	0.021465	0.015887	0.0194802	0.0331062	0.0213596	0.0261519	0.0216006	0.0164754	0.0171204	0.0196575	0.0270629	0.0213269	0.020369	0.0176647	0.0163184	0.0236088	0.0200904
1.20816	0.038806	0.027963	0.0216003	0.0464664	0.194132	0.0325439	0.0251643	0.025718	0.0705987	0.0316556	0.0415416	0.0605154	0.0385352	0.0241715	0.0261264	0.0175528	0.0488073	0.100702	0.0207312	0.0223253	0.0400606	0.0173507	0.0318667	0.0228873	0.0430725	0.0262073	0.0323155	0.0428569	0.0237152	0.019198	0.0263153	0.112832	0.032999	0.0183123	0.0261218	0.0775268	0.0237143	0.0429324	0.0241795	0.0187013	0.0262081	0.0389776	0.0471334	0.0234755	0.0227266	0.0215693	0.0190085	0.0296933	0.0242885
1.21016	0.0275807	0.020182	0.0178079	0.0247358	0.06305	0.0202358	0.0200329	0.0211746	0.0288003	0.0246194	0.0238559	0.0290062	0.0258723	0.0214551	0.0201404	0.0163018	0.0284112	0.0372903	0.0188277	0.0186813	0.0214974	0.0157511	0.024062	0.0199039	0.0217385	0.0226358	0.0248011	0.0272396	0.0187008	0.0165507	0.0207968	0.0367245	0.0242895	0.0167652	0.0219786	0.0334124	0.0206631	0.0267614	0.0215465	0.0165888	0.0185018	0.0255239	0.0267495	0.0210773	0.0205227	0.0186672	0.0171776	0.023773	0.0192098
1.21216	0.0260875	0.0189891	0.0179755	0.0184145	0.0283105	0.0179861	0.0193482	0.0209132	0.0190058	0.0237789	0.0194027	0.0210185	0.0205987	0.0214268	0.0195524	0.0165746	0.0184895	0.0198294	0.0191526	0.0184389	0.018133	0.0166632	0.0215722	0.0199157	0.0185412	0.0213796	0.0243684	0.0208295	0.0174002	0.0156347	0.0193961	0.0199363	0.0209987	0.0165426	0.0204656	0.0219784	0.0208937	0.02224	0.0223621	0.0171038	0.0167598	0.0178197	0.0233036	0.0220628	0.0204203	0.0179357	0.0177276	0.0229455	0.0193269
1.21416	0.0262565	0.0200594	0.0197463	0.0180692	0.0240541	0.018382	0.0198272	0.0219122	0.0178363	0.0241887	0.0197521	0.0209148	0.0214311	0.0222843	0.0205123	0.0173309	0.0188474	0.0191697	0.0200388	0.0189651	0.0188678	0.0240339	0.0223032	0.0211894	0.0196829	0.0225482	0.0249454	0.0216564	0.0181536	0.0166413	0.0207227	0.0179536	0.0221772	0.0180421	0.021289	0.0211557	0.021237	0.0220006	0.023973	0.0187519	0.0176728	0.0182371	0.0234616	0.0233306	0.0216594	0.0186819	0.0187559	0.0234825	0.020427
1.21616	0.0344505	0.0357917	0.0302465	0.0284848	0.0311854	0.0277167	0.0294134	0.0303609	0.0337788	0.0360001	0.0257161	0.0301323	0.0273697	0.0289558	0.0254161	0.0230258	0.0252849	0.0270687	0.0264547	0.0225851	0.0250908	0.0368562	0.0271821	0.026564	0.0301072	0.0278265	0.0298896	0.0307302	0.0293488	0.0210607	0.0279342	0.0328136	0.0330527	0.0298144	0.0269162	0.0329442	0.0293662	0.029158	0.0325411	0.0278	0.0297108	0.0232806	0.034337	0.0279182	0.0308716	0.0304055	0.0274499	0.0305101	0.0283517
1.21816	0.0355286	0.0367148	0.033425	0.0403159	0.0414346	0.0276624	0.0368085	0.0355491	0.0399791	0.0367812	0.0360464	0.0375798	0.0363586	0.0351631	0.0327969	0.0270883	0.0314238	0.0342235	0.0302956	0.0293294	0.0277619	0.0192019	0.03732	0.0347873	0.036784	0.0310637	0.0380134	0.0395465	0.0350414	0.0290955	0.0359688	0.0398084	0.0413525	0.0422277	0.037013	0.0403926	0.0318367	0.0335103	0.0405392	0.0351325	0.038748	0.03973	0.0376513	0.0333793	0.0415477	0.0423087	0.0413955	0.0338242	0.0313707
1.22017	0.0261294	0.0212278	0.0205623	0.0192708	0.021677	0.0179089	0.0202724	0.0232285	0.0188999	0.0246006	0.0197867	0.0208441	0.0220602	0.0238127	0.0215257	0.0171745	0.0194385	0.0188063	0.0213599	0.0203842	0.0186821	0.0183743	0.0235065	0.0214736	0.01929	0.0243705	0.0258906	0.0239147	0.0204573	0.0169768	0.0216892	0.0170991	0.0249189	0.0196789	0.0220891	0.0201106	0.0218273	0.0217143	0.0251749	0.0196073	0.0192976	0.0198742	0.0231012	0.0232967	0.0234624	0.020546	0.0208326	0.0244572	0.0202343
1.22217	0.0257543	0.0201888	0.0191202	0.0183397	0.0207998	0.0178591	0.0193521	0.0224216	0.0172988	0.0240431	0.0197544	0.0201538	0.0221133	0.0231296	0.021969	0.0178867	0.0179867	0.0185822	0.0206522	0.0200768	0.0187033	0.0180342	0.0233434	0.0214789	0.0192125	0.0227705	0.0262473	0.0215005	0.0187504	0.0167023	0.0209237	0.0160801	0.0238665	0.0180294	0.0208926	0.0184697	0.0219698	0.0211014	0.0243987	0.0192538	0.0175592	0.0182913	0.0230667	0.0240676	0.0220932	0.0181989	0.0203507	0.0239638	0.0205106
1.22417	0.0248836	0.0182818	0.0179429	0.0164135	0.0189748	0.0165007	0.0180173	0.0214282	0.0161113	0.0220218	0.0185573	0.0193397	0.0231543	0.0213533	0.0207008	0.0167098	0.0171721	0.0182223	0.0194178	0.0188705	0.017327	0.0179147	0.0222821	0.0209917	0.017902	0.0212879	0.0244533	0.0197722	0.0177807	0.0163536	0.0196278	0.0146345	0.0241541	0.0168562	0.0194236	0.0185792	0.0200062	0.0200465	0.0230815	0.0182611	0.016097	0.0167305	0.0216464	0.0234379	0.0207391	0.0167542	0.0180012	0.0217477	0.0196066
1.22617	0.0232912	0.0192305	0.0178873	0.0153737	0.0186761	0.0161172	0.0174674	0.0206651	0.0167695	0.0212848	0.0169223	0.0191711	0.0223757	0.0200268	0.0193656	0.0159423	0.0169536	0.018058	0.0185135	0.017847	0.0166305	0.0298825	0.0201904	0.0200528	0.0175306	0.020184	0.0224331	0.0192631	0.017174	0.0153567	0.0190936	0.0147978	0.023998	0.016301	0.0179903	0.0186182	0.0188999	0.01878	0.0210077	0.0180384	0.0159647	0.0156849	0.0216359	0.0217731	0.0196682	0.0165474	0.0164167	0.0208377	0.0187419
1.22817	0.0357283	0.0396164	0.0327371	0.033382	0.0337825	0.029623	0.0330927	0.0329041	0.0396099	0.0367385	0.0284292	0.0335607	0.0317841	0.03056	0.0278274	0.025161	0.0272113	0.0305295	0.0277107	0.0243688	0.0270551	0.0321181	0.0298124	0.0290836	0.0346044	0.0273724	0.0313245	0.0331582	0.0319425	0.0225426	0.0300423	0.0383995	0.0388466	0.0347457	0.0284661	0.0367188	0.0306849	0.0309432	0.0344953	0.0314972	0.0338914	0.0259143	0.0377094	0.030456	0.0351308	0.0350095	0.0312053	0.0302539	0.0306444
1.23017	0.0290574	0.0288016	0.0259944	0.0314172	0.032342	0.0221087	0.0291413	0.029096	0.0296436	0.0278223	0.0291174	0.0301544	0.0318505	0.0298076	0.0280517	0.0228381	0.0269968	0.0277272	0.0256244	0.0247374	0.0228951	0.0165454	0.0322217	0.0298739	0.0286267	0.026842	0.0319695	0.0327546	0.0300059	0.0253009	0.0305329	0.0287759	0.0355878	0.033619	0.0313264	0.0308318	0.0266213	0.0273305	0.0340095	0.0290811	0.0305084	0.0343577	0.029999	0.0295285	0.0343472	0.0337423	0.033953	0.0276025	0.0262764
1.23217	0.0224038	0.0172638	0.0165025	0.0157024	0.0174213	0.0152803	0.0170716	0.0199688	0.014651	0.0201583	0.0168328	0.0178203	0.0210806	0.0203993	0.0188421	0.0157409	0.0165866	0.0159006	0.0180692	0.017346	0.015849	0.0148972	0.0202309	0.018984	0.0165126	0.0195418	0.0218805	0.0195673	0.0173497	0.0147748	0.018458	0.0135478	0.0216368	0.0157752	0.0183622	0.0160827	0.0186186	0.0182084	0.0210083	0.0170304	0.0150775	0.0165798	0.0193542	0.0208762	0.019478	0.0160625	0.0170177	0.0197931	0.0179569
1.23417	0.0199552	0.0141752	0.014028	0.0126602	0.0148227	0.013257	0.0145513	0.017682	0.0117148	0.0174354	0.0148005	0.015211	0.0197116	0.0178057	0.0170573	0.013903	0.0142876	0.0138918	0.0161187	0.0158413	0.0137145	0.0127307	0.0176594	0.0168709	0.0135702	0.0168317	0.0192252	0.0161742	0.0142533	0.0128873	0.0153693	0.0109289	0.0194718	0.0126505	0.015325	0.0135524	0.0157699	0.0155485	0.0175905	0.0150082	0.0119503	0.0133538	0.0168963	0.0191588	0.0165424	0.0126353	0.0133442	0.0169773	0.0155142
1.23617	0.0176179	0.0124558	0.0120734	0.00985574	0.0128439	0.0116911	0.0125701	0.0155429	0.00989895	0.0158223	0.0123795	0.0137723	0.0178685	0.0155486	0.0146212	0.0125211	0.0124848	0.0120539	0.0140698	0.0143693	0.0123485	0.0117308	0.0149096	0.015058	0.0115131	0.0150184	0.0167059	0.0141487	0.0118558	0.0109905	0.0130993	0.0090827	0.0172463	0.0104224	0.0129802	0.0128924	0.0136246	0.0135691	0.014693	0.0125323	0.0101369	0.0104828	0.0146192	0.0164624	0.0140291	0.0105151	0.0100774	0.0150182	0.0138828
1.23817	0.0164147	0.0113668	0.0110579	0.0091554	0.0134566	0.0112123	0.0111495	0.0140642	0.00879341	0.0145005	0.0114509	0.0130484	0.0167453	0.014601	0.013691	0.0116351	0.0122641	0.0124524	0.0126459	0.0134021	0.011333	0.0111985	0.0140869	0.014149	0.0107669	0.0141033	0.015316	0.012758	0.0109559	0.0100937	0.0126316	0.00929481	0.0161932	0.009685	0.0126658	0.0117592	0.0127139	0.0129599	0.0134874	0.0118226	0.00967421	0.0101813	0.0142268	0.0152399	0.0129476	0.00974224	0.00931421	0.01417	0.0129781
1.24017	0.0159831	0.0115365	0.0109917	0.00923068	0.0122481	0.0108228	0.010798	0.0137812	0.00868406	0.0143382	0.0112103	0.0125442	0.015905	0.0146518	0.0134207	0.0111901	0.0120525	0.0110786	0.0124648	0.0133014	0.0111013	0.012217	0.0137129	0.0138325	0.010636	0.0141834	0.0147336	0.0122246	0.0107014	0.0100881	0.0120562	0.00801585	0.015742	0.0103913	0.012663	0.0111446	0.0126899	0.0129167	0.0133777	0.011295	0.00978131	0.00949424	0.0136096	0.0144569	0.0126759	0.00935498	0.00899578	0.0139673	0.0126622
1.24217	0.0177557	0.0121036	0.0118282	0.0109495	0.0135607	0.0125014	0.0115861	0.0147502	0.0106727	0.0157805	0.0122211	0.0143641	0.0155763	0.015092	0.0139586	0.0119593	0.0127216	0.01187	0.0135429	0.013756	0.011685	0.0112892	0.0150465	0.0146771	0.01142	0.0147508	0.0165773	0.0135985	0.0110474	0.0108968	0.012947	0.00936358	0.0156337	0.0123092	0.01328	0.0131656	0.0143209	0.0137203	0.0148318	0.0122677	0.0112138	0.0105799	0.0151898	0.0152433	0.0139317	0.0117401	0.0113761	0.014912	0.0144853
1.24417	0.0165815	0.0120993	0.0108735	0.009901	0.0124897	0.0112051	0.0120422	0.0132419	0.00820812	0.0145658	0.0115589	0.0125635	0.0155636	0.0144178	0.013296	0.0112953	0.0123337	0.0108729	0.0129669	0.0125105	0.0106703	0.0106867	0.0143641	0.0133704	0.010561	0.0136941	0.0148247	0.0128378	0.0106669	0.0102053	0.0118579	0.00790591	0.0150402	0.0108563	0.0125644	0.0125452	0.0131974	0.0123247	0.0131936	0.0113945	0.00967402	0.0105433	0.0145955	0.0141747	0.0126758	0.0108633	0.0102625	0.0138834	0.0132664
1.24617	0.0161632	0.0117674	0.0108366	0.0099839	0.011691	0.0104656	0.0121399	0.0129985	0.00763533	0.0142141	0.0113701	0.0124707	0.015233	0.013774	0.013162	0.0114766	0.011383	0.0102247	0.0123643	0.0123862	0.0103129	0.00875658	0.0129749	0.0134545	0.0100945	0.0131033	0.0140195	0.0127681	0.00960849	0.00991167	0.0116654	0.0077905	0.0132916	0.00939148	0.0113952	0.0119716	0.0119683	0.0121983	0.0122536	0.0109513	0.00923997	0.00936602	0.0128067	0.0136818	0.0123916	0.0103895	0.00961273	0.0129592	0.0126561
1.24817	0.0146767	0.0105233	0.0100924	0.00857943	0.0110131	0.0096222	0.0114172	0.0118476	0.0065822	0.013317	0.0102791	0.0111777	0.0132511	0.0132834	0.0114974	0.0103026	0.0106735	0.0104707	0.0116393	0.0114625	0.00973811	0.00866116	0.01149	0.0121996	0.00908944	0.0124583	0.0126358	0.0113715	0.00871133	0.00863219	0.0101752	0.00800513	0.0115738	0.00811537	0.0111005	0.0100106	0.0106635	0.0113828	0.0106253	0.00947575	0.00818917	0.00834405	0.0114549	0.0123006	0.0108242	0.00778299	0.00775463	0.0117863	0.0106898
1.25017	0.0144577	0.0101949	0.00960095	0.00876633	0.0104544	0.00972106	0.0109499	0.0112561	0.00665843	0.0122734	0.0102553	0.0110451	0.0129397	0.0129163	0.0112322	0.009964	0.0108607	0.0102614	0.011001	0.011259	0.00945588	0.0100663	0.0118776	0.0117984	0.00925413	0.0122077	0.0124605	0.0115518	0.00850611	0.00832922	0.0103176	0.00726376	0.0114512	0.00871325	0.010928	0.00968277	0.0101306	0.0108767	0.0108387	0.00937781	0.0079368	0.00857265	0.0112715	0.0119809	0.0103492	0.00773248	0.0074903	0.0115884	0.0103318
1.25217	0.0158725	0.010951	0.0107299	0.00942348	0.0107557	0.0114594	0.0106068	0.0122562	0.00917396	0.0135108	0.0114066	0.0122334	0.0132905	0.0131331	0.0117248	0.010572	0.0109236	0.0103875	0.0114923	0.0119252	0.0103072	0.0118493	0.0127682	0.0124841	0.0101565	0.0126341	0.0133451	0.0120277	0.00923566	0.00919207	0.0110695	0.00830626	0.0121106	0.0104739	0.0109997	0.0110548	0.0119281	0.0114305	0.011975	0.0104848	0.00980865	0.00874322	0.012801	0.0128552	0.0107893	0.00929283	0.00928053	0.012404	0.0117871
1.25417	0.0179475	0.0117509	0.0120377	0.0115662	0.0128535	0.0131937	0.011792	0.0133891	0.010092	0.0151292	0.0121416	0.014279	0.0142748	0.0144078	0.0132261	0.011811	0.0121396	0.0117223	0.012343	0.0128856	0.011345	0.0117959	0.01421	0.0141348	0.0115233	0.0133514	0.0154631	0.0134434	0.0103102	0.0106645	0.0120752	0.00962768	0.0133152	0.012645	0.0121654	0.0132727	0.0134586	0.0134169	0.0135675	0.0116749	0.0111344	0.0105128	0.0147435	0.0141817	0.0122222	0.0113182	0.0116922	0.0139212	0.0140018
1.25617	0.0188894	0.0135192	0.0129766	0.0123209	0.0123537	0.0132783	0.0130793	0.013327	0.00898177	0.0154147	0.0128688	0.0138258	0.014712	0.0150058	0.0137709	0.0118463	0.0121131	0.0104551	0.0125317	0.0126898	0.0110078	0.0114177	0.0137405	0.014092	0.0113055	0.0133025	0.015154	0.0138086	0.0109708	0.0109872	0.0126423	0.00897077	0.0136751	0.0113076	0.0119606	0.0143987	0.0136809	0.0131386	0.013256	0.0118644	0.00992458	0.0108627	0.0151407	0.0143473	0.0126651	0.0114254	0.0117391	0.0137828	0.0142089
1.25817	0.0182583	0.0132495	0.0120112	0.0124445	0.0124223	0.0125101	0.0126964	0.0137705	0.00941426	0.0148869	0.0127384	0.0138365	0.0144901	0.0148454	0.0130777	0.0113538	0.0118049	0.0105358	0.0123226	0.0128011	0.0105267	0.00840172	0.013437	0.0140776	0.0110892	0.0129828	0.0150323	0.0133235	0.010638	0.0103468	0.0123116	0.00889216	0.0126104	0.0105808	0.0112448	0.0128877	0.0133987	0.0129839	0.0129112	0.0116384	0.00952614	0.0105302	0.0136124	0.0136434	0.0132565	0.0112489	0.0110091	0.0129558	0.013539
1.26017	0.0144456	0.0103763	0.00974333	0.00931007	0.0091802	0.00979814	0.011651	0.0110348	0.00624909	0.0119346	0.0103467	0.0107644	0.012102	0.0123625	0.0108223	0.00967931	0.00973487	0.00836233	0.0105477	0.0104738	0.00897481	0.00795668	0.0112777	0.0114804	0.0089833	0.0109066	0.0119056	0.0115108	0.00875814	0.00855898	0.0100915	0.00642842	0.0107822	0.0082079	0.0103918	0.00908932	0.0103417	0.0106626	0.0102897	0.00895744	0.00679427	0.00820895	0.0105056	0.011553	0.0102711	0.0077378	0.00769087	0.0102881	0.0103603
1.26217	0.0137643	0.010122	0.00937576	0.00876493	0.00807837	0.00998886	0.0106553	0.0106833	0.00637253	0.0116112	0.0099772	0.010582	0.0117552	0.0122387	0.0105997	0.00974105	0.00952554	0.00810774	0.0100775	0.00997397	0.00876052	0.0106456	0.0112977	0.0112258	0.00848266	0.0104806	0.0109768	0.0107472	0.00828578	0.00824815	0.00991065	0.00652261	0.0104952	0.00831836	0.00918196	0.00904405	0.00961394	0.0100006	0.00990202	0.0087478	0.00665604	0.00697663	0.0102497	0.0108769	0.00890979	0.00720004	0.00723525	0.0105148	0.0103057
1.26418	0.0166807	0.0123891	0.011132	0.0113661	0.01144	0.0130065	0.0115646	0.0124936	0.0100909	0.0146193	0.0116952	0.0136068	0.0134484	0.0137528	0.0126007	0.0111035	0.0112755	0.0104244	0.0114845	0.0123516	0.0103353	0.0107934	0.0135701	0.0132467	0.0110188	0.0121302	0.0135754	0.0127098	0.00999276	0.00985983	0.0115824	0.00912967	0.0122105	0.0109261	0.0108242	0.0122484	0.0128344	0.011644	0.0120346	0.0108644	0.0094002	0.00883912	0.013858	0.012708	0.0110751	0.0102802	0.0105727	0.012405	0.0132252
1.26618	0.0155967	0.0110634	0.0105282	0.0110541	0.0110755	0.0121684	0.011388	0.0117743	0.00849563	0.013587	0.0109591	0.0131848	0.0138557	0.0135278	0.0125261	0.01102	0.0111545	0.0101541	0.0113941	0.0122488	0.0103801	0.00995332	0.0132499	0.0131872	0.0108854	0.0118442	0.0142169	0.0127017	0.00986917	0.00988464	0.0116624	0.00861775	0.0116479	0.0104082	0.0107201	0.0114053	0.0118534	0.011657	0.0122877	0.0103763	0.00891313	0.00944454	0.0125185	0.0127526	0.0108657	0.0105672	0.0103711	0.011672	0.0125215
1.26818	0.0169046	0.0119649	0.0111107	0.0114178	0.0118869	0.012517	0.0132657	0.0121605	0.00869022	0.0138006	0.0109748	0.0128447	0.0136921	0.0141564	0.0123107	0.0107961	0.0115856	0.00917008	0.0121759	0.0123453	0.0100556	0.0102155	0.0134031	0.0129698	0.0119822	0.0114297	0.0140998	0.0119604	0.0102942	0.00969185	0.0114447	0.00856382	0.0112422	0.00975885	0.0100292	0.0128957	0.012624	0.0119032	0.011954	0.0104005	0.00826209	0.008872	0.0124871	0.0123773	0.0109903	0.009698	0.00996515	0.0122346	0.0128426
1.27018	0.0178214	0.0127703	0.0114589	0.0118794	0.0130352	0.0128945	0.0148531	0.0122155	0.00908029	0.0141457	0.0116066	0.0133244	0.0135659	0.0144223	0.0130569	0.011061	0.0117333	0.0098721	0.0122213	0.0133425	0.0102404	0.00878321	0.0146398	0.0130091	0.0123954	0.011757	0.0142904	0.0122457	0.0106336	0.0102313	0.011846	0.00891855	0.01099	0.00974257	0.010274	0.0133673	0.0130557	0.0120884	0.0119585	0.0106161	0.00831319	0.00929739	0.0127521	0.0124363	0.0119075	0.0104266	0.0100619	0.0119539	0.013131
1.27218	0.0191795	0.0125733	0.0121226	0.0106435	0.00944201	0.0116344	0.0118221	0.0106831	0.00677045	0.0118166	0.0102582	0.0114815	0.0133526	0.0130556	0.0131305	0.0107035	0.0107241	0.00861065	0.0108791	0.0140028	0.00944783	0.00659911	0.0118975	0.0115888	0.00951654	0.0114825	0.0126839	0.0109278	0.00893689	0.00967657	0.0105553	0.00716501	0.009736	0.00850241	0.0100816	0.0107995	0.0112535	0.0114371	0.0105271	0.00924409	0.00676592	0.00776462	0.010555	0.0115257	0.00999003	0.00841876	0.00782233	0.0105081	0.0110585
1.27418	0.0150199	0.0110995	0.00898962	0.00820601	0.00748383	0.0100073	0.0102974	0.00977476	0.0060352	0.0111752	0.00938456	0.00977966	0.0124362	0.0122704	0.0113847	0.00987931	0.0092965	0.00757146	0.0109815	0.0111553	0.00887852	0.00919366	0.0103995	0.0102093	0.00817062	0.010447	0.0110713	0.0101006	0.00817817	0.00805199	0.00933239	0.00646343	0.00876887	0.00708174	0.00847494	0.00939727	0.00994511	0.00996754	0.00891845	0.0079861	0.00614945	0.00650534	0.00955075	0.00984618	0.00821405	0.0059726	0.00590695	0.0102887	0.0100128
1.27618	0.0170178	0.0125906	0.0106636	0.0105818	0.0106782	0.013184	0.0121565	0.0117648	0.00847366	0.0149801	0.0108304	0.0129268	0.0133809	0.0144294	0.0126925	0.01152	0.0109619	0.00983859	0.0127298	0.0128685	0.0107281	0.0106578	0.0126081	0.0121866	0.0108946	0.01228	0.0137078	0.0128561	0.0101988	0.00956067	0.0106936	0.00899221	0.0108869	0.00953999	0.0107504	0.0124238	0.0131585	0.0118608	0.0114018	0.0101023	0.00844605	0.00795094	0.0135377	0.0118876	0.0111333	0.00913912	0.00896795	0.0121136	0.012833
1.27818	0.0186164	0.013126	0.0114908	0.0121011	0.0127777	0.0141521	0.0150273	0.0131943	0.0098289	0.0156913	0.0121021	0.0147173	0.0157825	0.0157695	0.0145861	0.0130606	0.0126014	0.0114422	0.0143699	0.0142824	0.0114515	0.0101578	0.0145479	0.0143934	0.0121982	0.0130553	0.0158293	0.0147198	0.011057	0.0112491	0.0124139	0.00970717	0.0119518	0.0107969	0.0122923	0.0142476	0.0142843	0.0146989	0.0136994	0.0118317	0.00955336	0.0101199	0.0142888	0.0138401	0.0131209	0.0115438	0.0108712	0.0132158	0.0144357
1.28018	0.0172633	0.0131849	0.0108926	0.0113821	0.0133915	0.0139306	0.0158294	0.0122085	0.00982543	0.0154916	0.0114789	0.014529	0.0137279	0.0152318	0.0133659	0.0117679	0.0122459	0.0107049	0.0138829	0.0137149	0.0108147	0.00811561	0.0150355	0.0133939	0.0136908	0.0120491	0.015024	0.0136321	0.0109158	0.010407	0.0116735	0.00922545	0.0117132	0.0105295	0.0105383	0.0152752	0.0139988	0.0132989	0.0125532	0.0114443	0.00933675	0.00935836	0.0137233	0.0130795	0.0117469	0.0102354	0.0105314	0.0129086	0.0143323
1.28218	0.0147936	0.0107039	0.00912743	0.00885581	0.0130677	0.0113109	0.0180899	0.00996107	0.00701375	0.0126527	0.0100427	0.0126214	0.0124288	0.0142854	0.01158	0.0103441	0.0112976	0.00895164	0.0133722	0.0127553	0.00946735	0.0052029	0.016797	0.0114977	0.012647	0.0102249	0.0135323	0.0117038	0.0098234	0.00897765	0.010549	0.00759493	0.0099392	0.00807349	0.00986156	0.012947	0.0118701	0.0118338	0.0100197	0.00942602	0.00721369	0.00838878	0.0112234	0.0112471	0.010083	0.00785578	0.00819014	0.0110061	0.0119742
1.28418	0.0136725	0.00969509	0.00784092	0.00657326	0.00727587	0.0104212	0.0107382	0.00852744	0.0038666	0.0116569	0.0093898	0.0101182	0.0113366	0.0123768	0.0108228	0.00919946	0.00911392	0.00756501	0.0119242	0.0110186	0.00854098	0.00495296	0.0118565	0.0100136	0.00726955	0.00949848	0.0111291	0.0105413	0.00739402	0.00746472	0.00959872	0.00585629	0.00827178	0.00626662	0.00791705	0.00889275	0.00986061	0.0100055	0.00802822	0.00752365	0.00640688	0.00639486	0.0092168	0.0095209	0.00809362	0.00414379	0.00622647	0.00916363	0.00989456
1.28618	0.0134835	0.010244	0.00818078	0.00660959	0.00748225	0.00983846	0.0101154	0.0084853	0.0033909	0.0112091	0.00958866	0.00927699	0.0107582	0.0130747	0.011209	0.00989128	0.00903636	0.0068845	0.0117025	0.0105594	0.00847496	0.00754171	0.0104073	0.00907536	0.00719616	0.00958304	0.0108766	0.0102531	0.00687048	0.00653965	0.0087011	0.00540638	0.00835109	0.00682127	0.00818223	0.00772921	0.00971555	0.00989002	0.00777213	0.00716604	0.00681504	0.00595108	0.008561	0.00959972	0.00859586	0.00427072	0.0069293	0.00906377	0.00935761
1.28818	0.0162654	0.0127244	0.0104752	0.00881806	0.00920734	0.0122335	0.0124335	0.0107179	0.00677188	0.0141545	0.0102366	0.0118954	0.0124615	0.0154722	0.0127413	0.0115704	0.0108925	0.00911321	0.0133161	0.0120941	0.0104508	0.0090636	0.0116467	0.0109459	0.00998217	0.0115535	0.0124052	0.0118536	0.00888712	0.00846254	0.010523	0.0087434	0.010615	0.00850568	0.00987278	0.010896	0.0115737	0.0120147	0.0103898	0.00973123	0.00821036	0.00739099	0.0114399	0.0116956	0.0104888	0.00816102	0.00817952	0.0111525	0.0115751
1.29018	0.0196963	0.0137203	0.0116617	0.0108554	0.0122251	0.0140902	0.0165596	0.0130239	0.0099904	0.0158207	0.0122627	0.0138283	0.0160199	0.0176599	0.0148717	0.0137313	0.012846	0.0112564	0.0152266	0.0148928	0.011956	0.00908134	0.0145464	0.0146052	0.0119522	0.0134134	0.0160453	0.0146271	0.00990977	0.0110032	0.0136845	0.00974922	0.0117293	0.0101517	0.0124525	0.014188	0.0136911	0.0159791	0.0130411	0.011585	0.0100551	0.0110095	0.0135201	0.0144088	0.013792	0.0114546	0.0109995	0.0134232	0.0136955
1.29218	0.0168725	0.0121954	0.00980671	0.0100561	0.0128041	0.0136734	0.0147044	0.0102491	0.00894017	0.0139708	0.0113916	0.0136787	0.0144894	0.0149237	0.0135034	0.0122583	0.0117659	0.0108484	0.0137194	0.0142033	0.0106354	0.00757911	0.0152558	0.0138418	0.0118773	0.0117551	0.0144205	0.0137111	0.0103495	0.0102147	0.0118243	0.00912309	0.0107188	0.00956369	0.0114287	0.0129283	0.0130055	0.0129477	0.0122025	0.00964185	0.00888474	0.0102338	0.0142099	0.0126898	0.0115446	0.0109004	0.0105945	0.0120786	0.0128948
1.29418	0.0146362	0.0109559	0.0084287	0.00920087	0.0116311	0.0113883	0.0150836	0.00940242	0.00653172	0.011934	0.00986733	0.0121934	0.013315	0.0142354	0.0125226	0.0116999	0.0112227	0.00948869	0.0132973	0.0127084	0.00936543	0.00364808	0.0158117	0.0121049	0.011385	0.0101647	0.0127967	0.0119594	0.0098644	0.00926888	0.0103407	0.00843967	0.00912489	0.00846538	0.0107646	0.0123643	0.0113232	0.0118274	0.0104875	0.00925089	0.00699187	0.00885741	0.0111809	0.0116058	0.0103357	0.0086512	0.0085796	0.0104229	0.0112302
1.29618	0.0132161	0.0113586	0.00738634	0.00651089	0.0070614	0.0112711	0.0102903	0.00768296	0.00389947	0.0109977	0.0101703	0.0101631	0.0125606	0.0134847	0.0114878	0.0100202	0.00913615	0.00818291	0.0115453	0.0109198	0.00886	0.00504963	0.0114135	0.00986892	0.00676888	0.00895189	0.0107795	0.0104405	0.00848413	0.0076522	0.00973038	0.00691373	0.00816552	0.00699794	0.007556	0.00841937	0.00951388	0.0101005	0.00789207	0.00735337	0.00685422	0.00643514	0.00905942	0.00902741	0.00748691	0.00397985	0.00689378	0.00870656	0.0089997
1.29818	0.0136057	0.01255	0.0073289	0.00743126	0.0074345	0.0109915	0.00992937	0.00774394	0.00376685	0.0116199	0.00991803	0.010241	0.0118587	0.0140118	0.0119649	0.0108457	0.00926022	0.00748373	0.0114352	0.0105348	0.00910825	0.00633913	0.0105954	0.0088999	0.00729292	0.00850389	0.0111227	0.0103019	0.0081905	0.00675206	0.00900085	0.00807538	0.00907884	0.00751133	0.00809384	0.0093324	0.00914012	0.0113399	0.00865877	0.00703281	0.00695206	0.00690243	0.00938119	0.0107023	0.00901686	0.00566844	0.00831972	0.00854325	0.00911557
1.30018	0.0144397	0.0134132	0.00881686	0.00961539	0.00793873	0.0129436	0.0109961	0.00934233	0.00644612	0.0119581	0.0107362	0.0126494	0.0120242	0.0155166	0.0126143	0.0124862	0.010744	0.0082939	0.0125039	0.0105937	0.0108157	0.00748914	0.0108182	0.0104072	0.0093476	0.00975375	0.0116204	0.0110348	0.00897244	0.00832656	0.0101736	0.0102295	0.0101266	0.00848826	0.00866213	0.0107122	0.0104733	0.0108346	0.0110542	0.00851621	0.00777095	0.00779312	0.0113514	0.0111169	0.0120658	0.00814217	0.00827154	0.0100779	0.00985038
1.30218	0.016193	0.0128407	0.00806884	0.00680575	0.0110974	0.0145961	0.0126548	0.00930682	0.00740296	0.0120579	0.0128885	0.0111572	0.0139842	0.0158006	0.0130274	0.01227	0.0112156	0.00907631	0.0131807	0.0122191	0.0103879	0.00844583	0.0111408	0.0124299	0.0103776	0.0105651	0.0125027	0.0108253	0.00937367	0.0094519	0.0117315	0.0084149	0.0103295	0.00852177	0.00932577	0.0116782	0.0101405	0.0119265	0.0114582	0.00893762	0.00899768	0.00891528	0.010821	0.0117033	0.0116649	0.00957352	0.00816604	0.0108392	0.0104898
1.30418	0.0152038	0.0110758	0.00785961	0.00773202	0.0115414	0.0153108	0.0125771	0.0075448	0.00624911	0.0113575	0.0121623	0.0124865	0.0144619	0.0144206	0.0129248	0.0125166	0.0113016	0.0103111	0.0127474	0.0123136	0.0100104	0.00718123	0.012693	0.0122583	0.0117636	0.00968235	0.0120958	0.0119516	0.00995842	0.00896152	0.0108771	0.0106131	0.0104921	0.00722932	0.01084	0.0105587	0.0104072	0.0113552	0.0112007	0.0090906	0.00940724	0.00833621	0.0127424	0.0120932	0.0112274	0.00949834	0.00908449	0.0106607	0.0113745
1.30619	0.0162572	0.0132804	0.00926076	0.00946145	0.00994075	0.0166916	0.0128257	0.0093857	0.00551346	0.0123355	0.0130577	0.0132496	0.0152928	0.0147121	0.0137881	0.0132051	0.0123109	0.0117383	0.0129742	0.0128399	0.00960988	0.00658067	0.0129133	0.0120264	0.0119881	0.0100528	0.0120118	0.0129128	0.0111601	0.00846964	0.01238	0.0129885	0.0109015	0.00956494	0.011873	0.0121233	0.0102624	0.0121915	0.0114855	0.0103614	0.0100973	0.00883098	0.0125817	0.0125279	0.0102637	0.00826321	0.00935222	0.0117303	0.0116042
1.30819	0.0167031	0.0169628	0.00934256	0.00925403	0.00854929	0.0181663	0.0119945	0.00969076	0.00740705	0.012491	0.0144609	0.0126392	0.0151063	0.015587	0.0132125	0.0124157	0.0109995	0.0123414	0.0130886	0.0123997	0.0109813	0.00972327	0.0127377	0.0117123	0.0119943	0.0107897	0.0119765	0.0141474	0.012128	0.00947294	0.0122368	0.0132589	0.0112575	0.00937057	0.0106465	0.0133541	0.0104429	0.0125575	0.010071	0.0101899	0.0108228	0.00964287	0.011997	0.0120366	0.00996095	0.00929572	0.00822082	0.0114066	0.0108869
1.31019	0.0161075	0.019486	0.0106622	0.0130108	0.0106894	0.0215416	0.0135063	0.009707	0.00919349	0.0145658	0.0161883	0.0161488	0.0151179	0.01739	0.0144145	0.0137515	0.0128681	0.0141101	0.0133054	0.011765	0.0134968	0.00906882	0.015955	0.0141296	0.0140414	0.0107207	0.0134966	0.0166722	0.0127594	0.0100649	0.0135254	0.0156958	0.0147101	0.0122951	0.0138041	0.0172518	0.0112338	0.0133862	0.0130833	0.0114586	0.0132221	0.0123668	0.0163932	0.0136764	0.0132395	0.0118878	0.0126854	0.0109223	0.01219
1.31219	0.0173979	0.0231892	0.0118451	0.014046	0.0130806	0.0280082	0.0155865	0.0108995	0.0117819	0.0148889	0.0219066	0.0177212	0.0165264	0.0192722	0.0155103	0.0153171	0.015024	0.0164941	0.0150669	0.0125926	0.0150369	0.0145819	0.0157938	0.0163277	0.0158866	0.0112734	0.0144805	0.0179099	0.0128862	0.0123989	0.0154276	0.0187069	0.0170338	0.0168577	0.0137637	0.020103	0.0125841	0.0137959	0.0155429	0.0136603	0.015365	0.0136836	0.0176702	0.0143024	0.0178378	0.0139474	0.0156434	0.0127597	0.0138144
1.31419	0.0230933	0.0272669	0.0134088	0.0168479	0.0220182	0.0353992	0.0203957	0.012881	0.0152133	0.0186613	0.0290406	0.0206984	0.0185887	0.0214228	0.0190557	0.0176904	0.0177508	0.0217146	0.0176495	0.0157736	0.0177411	0.0253546	0.017466	0.0199691	0.021158	0.012561	0.018129	0.0198029	0.0159076	0.015189	0.0174354	0.0257022	0.0179429	0.0189748	0.0164656	0.0240492	0.0149993	0.0163837	0.017961	0.0181934	0.0216923	0.0171036	0.0222713	0.0178065	0.019269	0.01814	0.018969	0.0153198	0.0163754
1.31619	0.0282127	0.0334283	0.0197121	0.0248357	0.0310995	0.0465484	0.0255676	0.0195763	0.0257289	0.0268968	0.0361194	0.032012	0.0272354	0.0296164	0.0239255	0.023692	0.0247248	0.0328827	0.0217369	0.0215602	0.0226328	0.0371426	0.0242826	0.0255766	0.0313911	0.0174141	0.023774	0.0290405	0.0238368	0.0198841	0.0284957	0.0431593	0.0275713	0.0324276	0.0262059	0.0363184	0.0200829	0.0235829	0.0258124	0.0270546	0.0333895	0.0258337	0.0360767	0.0246219	0.0265927	0.0269722	0.027707	0.0200487	0.0233963
1.31819	0.0419956	0.0600245	0.0318711	0.0402896	0.0423582	0.0726026	0.0405379	0.0341318	0.0473366	0.0425333	0.0552189	0.0442825	0.0395938	0.0423086	0.0343653	0.0332194	0.0383503	0.0527545	0.0331023	0.0305816	0.0333741	0.0841175	0.0363392	0.0384224	0.0467321	0.0277238	0.0322074	0.0449586	0.038939	0.029833	0.0460629	0.0677444	0.0403853	0.054439	0.0405053	0.0604111	0.0309266	0.0359174	0.0399528	0.0417429	0.0574308	0.0401299	0.0530233	0.0342921	0.0396558	0.0441011	0.0431347	0.0335606	0.0345359
1.32019	0.0835498	0.138021	0.078079	0.0973822	0.0945726	0.130053	0.0967554	0.074266	0.123017	0.0956594	0.10254	0.0934505	0.0736571	0.0841586	0.0677072	0.0634831	0.0862116	0.122528	0.0731007	0.0573738	0.0751965	0.237329	0.0755992	0.0751214	0.110834	0.064812	0.0676833	0.102194	0.0927367	0.0645784	0.0967373	0.14764	0.0947293	0.120985	0.0852123	0.130763	0.0733609	0.0791463	0.0897766	0.0951112	0.127753	0.0822106	0.124889	0.0695598	0.0937622	0.113795	0.0965553	0.0733115	0.077352
1.32219	0.195978	0.389254	0.211225	0.26846	0.264592	0.270738	0.27189	0.201041	0.341692	0.237985	0.238975	0.250022	0.202999	0.212422	0.179862	0.172922	0.262117	0.380322	0.208048	0.138468	0.207673	1.07418	0.197401	0.201316	0.319493	0.195549	0.180502	0.28426	0.238334	0.180907	0.307579	0.393856	0.254219	0.344663	0.221853	0.336821	0.197227	0.213792	0.26839	0.267787	0.342279	0.234995	0.335299	0.170977	0.250891	0.333627	0.275339	0.205943	0.204661
1.32419	1.32651	2.50378	1.40998	1.4676	1.29969	1.59253	1.45378	1.27582	2.27398	1.7377	1.04649	1.37985	1.03535	1.12206	0.881981	0.909557	1.23658	1.50675	1.11552	0.635735	1.1474	4.59348	0.867939	0.907034	1.66839	0.975529	0.820355	1.40607	1.84296	0.808656	1.40284	2.30369	1.51808	1.7807	0.901014	1.87818	1.37586	1.14302	1.40628	1.37144	1.78373	0.861059	1.8044	0.812117	1.2202	1.66793	1.26266	1.19626	1.24016
1.32619	2.88602	4.63655	3.69946	5.56328	5.13852	3.04565	4.58692	3.54376	5.86149	3.41698	4.05431	4.45272	3.50333	3.25357	3.07879	2.6209	3.29001	4.21044	2.74504	2.44846	2.7911	1.0684	3.8087	3.47098	4.79918	2.26851	3.37015	4.44183	4.13369	3.11437	3.8189	6.18876	4.32946	5.55844	3.90017	5.31083	3.1243	3.35264	4.16792	4.14787	5.20146	4.8305	4.13348	2.90907	4.83407	5.69292	5.34832	2.83154	3.18869
1.32819	0.508893	0.743107	0.583158	1.05874	0.9015	0.566019	0.827001	0.730997	0.974398	0.576222	0.813205	0.803311	0.892175	0.705443	0.6501	0.419298	0.952266	0.806866	0.594392	0.517839	0.538535	0.35026	0.921363	0.765819	0.756013	0.653221	0.667071	1.09348	1.11405	0.80428	0.999735	0.992323	0.9804	1.19229	0.966395	0.902049	0.642725	0.643828	0.984033	0.767627	1.01953	1.3304	0.658425	0.608277	0.992692	1.25263	1.15752	0.579312	0.551905
1.33019	0.207778	0.268168	0.209708	0.371	0.350218	0.266555	0.286794	0.253694	0.342894	0.236478	0.33627	0.31562	0.278117	0.253043	0.251501	0.156782	0.264127	0.292619	0.196463	0.19709	0.203823	0.197003	0.296494	0.284742	0.275846	0.186876	0.261064	0.313809	0.320973	0.247924	0.302734	0.358912	0.305651	0.3528	0.295451	0.333511	0.217181	0.223837	0.294058	0.26676	0.33408	0.356534	0.266753	0.2122	0.340324	0.373595	0.377952	0.203849	0.212815
1.33219	0.164712	0.252367	0.16696	0.217682	0.210475	0.235332	0.199878	0.170435	0.280395	0.192042	0.232573	0.193879	0.173491	0.171539	0.153338	0.12308	0.18244	0.227407	0.141466	0.127797	0.157825	0.367444	0.167784	0.1598	0.220383	0.14174	0.14336	0.203654	0.213015	0.155472	0.216041	0.282259	0.207272	0.267518	0.193588	0.257915	0.16297	0.16713	0.206053	0.204123	0.258112	0.20702	0.229424	0.13979	0.214131	0.241929	0.216914	0.152746	0.158326
1.33419	0.290237	0.562064	0.314557	0.399963	0.391466	0.404404	0.396077	0.309157	0.529115	0.360235	0.355561	0.358681	0.28514	0.317012	0.262675	0.233382	0.38001	0.553228	0.301577	0.206772	0.322644	2.01002	0.29673	0.289552	0.483336	0.305383	0.262398	0.410034	0.365077	0.29077	0.437159	0.573327	0.389051	0.518716	0.366652	0.481202	0.312836	0.334831	0.406126	0.40748	0.522749	0.375011	0.503539	0.256009	0.390771	0.493527	0.401442	0.308504	0.31297
1.33619	2.25559	3.81808	2.54191	2.84127	2.51699	2.52578	2.68184	2.25293	3.97723	2.82971	1.83886	2.48781	1.73087	1.87075	1.51836	1.50161	1.87393	2.45602	1.77484	1.16431	1.93096	4.13311	1.66911	1.62884	2.97042	1.5238	1.56491	2.47799	2.78509	1.33212	2.1539	4.0515	2.56884	2.91057	1.74449	3.26607	2.25951	2.05362	2.30934	2.34745	3.07193	1.63497	2.94741	1.52798	2.41242	3.0287	2.37765	1.90162	2.1211
1.33819	2.09155	3.45203	2.7422	4.58773	4.23921	2.23496	3.62536	2.83167	4.47715	2.47242	3.56057	3.61709	3.14663	2.76502	2.65452	2.15054	2.97268	3.47475	2.26352	2.09521	2.1732	0.713924	3.39559	3.04112	3.72435	1.95026	2.86915	3.76337	3.57333	2.92953	3.4237	4.72971	3.66901	4.88544	3.5086	4.18621	2.46307	2.68367	3.64904	3.44905	4.28731	4.67488	3.15034	2.42592	4.04912	4.8143	4.70037	2.29254	2.47931
1.34019	0.402288	0.532618	0.435014	0.76716	0.671828	0.455522	0.59415	0.535495	0.722864	0.46333	0.635373	0.601315	0.642151	0.497242	0.529452	0.314232	0.66124	0.565514	0.411691	0.411894	0.399847	0.226027	0.628907	0.551116	0.548055	0.448507	0.504575	0.722677	0.811073	0.547226	0.707597	0.695831	0.659446	0.816555	0.640151	0.680527	0.462515	0.460189	0.691162	0.537123	0.69561	0.847758	0.489893	0.430137	0.703396	0.84045	0.786797	0.425492	0.415547
1.34219	0.133754	0.164833	0.142052	0.2324	0.22278	0.162427	0.185507	0.17123	0.231427	0.154393	0.221922	0.18918	0.189132	0.163584	0.15543	0.10044	0.175365	0.177565	0.12714	0.12597	0.132753	0.11382	0.190375	0.171751	0.174812	0.130215	0.154421	0.199415	0.226042	0.165793	0.198742	0.221726	0.203931	0.235499	0.200563	0.208899	0.147847	0.148933	0.196988	0.174486	0.216349	0.242064	0.171426	0.138893	0.222964	0.24166	0.237879	0.136972	0.135335
1.34419	0.0752919	0.0860935	0.0784124	0.108253	0.108759	0.11167	0.0927869	0.0879952	0.14051	0.0934162	0.132668	0.0933934	0.0933134	0.0920551	0.0841527	0.058798	0.0879166	0.0964553	0.0649606	0.0783394	0.0907542	0.100237	0.0949278	0.0801467	0.109209	0.0799892	0.0725016	0.0877737	0.104985	0.0971539	0.10895	0.113313	0.110611	0.150977	0.131139	0.114688	0.0858488	0.0930584	0.121605	0.108292	0.131246	0.131664	0.120338	0.0782579	0.123038	0.110701	0.107794	0.0743139	0.08214
1.34619	0.0552359	0.06334	0.0552883	0.073003	0.0719147	0.117632	0.0654315	0.063598	0.133945	0.0762988	0.125716	0.0594792	0.06379	0.076154	0.0717399	0.0508189	0.0659285	0.0775449	0.0477036	0.0857335	0.100747	0.0689734	0.0818913	0.0527078	0.113168	0.0873343	0.0497471	0.0591186	0.0700674	0.107415	0.100435	0.0803283	0.0921294	0.174716	0.176723	0.0927646	0.0792215	0.102936	0.134909	0.114483	0.149138	0.142894	0.11944	0.0686626	0.119832	0.0771435	0.0677439	0.0552106	0.0788573
1.34819	0.0409027	0.0417814	0.0424685	0.0556085	0.0523996	0.0799358	0.05109	0.0504926	0.0908096	0.0572943	0.0879827	0.0455929	0.0499898	0.0576234	0.0522787	0.0370564	0.0499116	0.0580362	0.0360019	0.0597506	0.0662324	0.0501506	0.0632838	0.0414045	0.0752166	0.065481	0.038792	0.0454029	0.0528745	0.0728307	0.0760843	0.0571425	0.0697285	0.115891	0.140352	0.0678789	0.0579232	0.080993	0.0972407	0.0805449	0.100767	0.106802	0.0804937	0.0535711	0.0909917	0.057631	0.0513931	0.0418402	0.0561152
1.3502	0.0368271	0.0326218	0.0336376	0.042598	0.0426161	0.0569486	0.0396643	0.0417555	0.0657453	0.0465181	0.0597031	0.0370792	0.0425252	0.0431422	0.0381621	0.0299913	0.0379378	0.0429727	0.0294916	0.0409257	0.0447654	0.0373091	0.0446091	0.0331324	0.0525695	0.0447386	0.0312881	0.0347628	0.0412027	0.0483401	0.0546293	0.0445355	0.050507	0.0746059	0.0845959	0.0504151	0.0431224	0.0552173	0.0636817	0.0545506	0.0679482	0.0683322	0.0572781	0.0397587	0.0599309	0.0446617	0.0386619	0.0343543	0.0405885
1.3522	0.0321977	0.02631	0.0283939	0.0341967	0.0387507	0.040206	0.0340855	0.0367323	0.0463781	0.0383421	0.0428682	0.0298383	0.0365594	0.0336357	0.0302558	0.0217645	0.0299208	0.0329331	0.0258697	0.0283048	0.0313385	0.0347121	0.0316894	0.0291026	0.0355115	0.031335	0.0273719	0.029166	0.0333633	0.0312242	0.0371496	0.0356622	0.0368763	0.0433635	0.047816	0.0393809	0.0327767	0.0366491	0.0401419	0.0364923	0.0430406	0.0420361	0.0405154	0.0307394	0.0396271	0.0365347	0.031596	0.0294879	0.0300821
1.3542	0.0276522	0.0231228	0.0256037	0.030801	0.0356381	0.0361774	0.0303353	0.0325406	0.040487	0.0368199	0.0384835	0.0279874	0.0336349	0.0300875	0.0277469	0.0207966	0.0289435	0.0307218	0.0244204	0.0255677	0.0318401	0.0406169	0.0280717	0.0277503	0.0318495	0.029319	0.0268738	0.0252755	0.0274138	0.0292187	0.0338726	0.0295406	0.03357	0.0419456	0.0400002	0.0360715	0.0291539	0.0302463	0.0370913	0.0331501	0.0371545	0.0362821	0.0406717	0.0281333	0.0367921	0.0345828	0.0297569	0.0266704	0.0276381
1.3562	0.0261204	0.023956	0.0240488	0.0272748	0.0308314	0.0462334	0.0266963	0.030628	0.0509358	0.0370883	0.0473155	0.0257493	0.0301809	0.0332296	0.0318562	0.0241848	0.0300042	0.0341624	0.0225805	0.034798	0.0433124	0.0620359	0.031866	0.0250587	0.0424258	0.0382613	0.0236339	0.0239666	0.0239628	0.0420115	0.0419616	0.0286909	0.0375451	0.0637851	0.059732	0.0389003	0.0343581	0.0382834	0.051627	0.0440059	0.0541753	0.0491408	0.0554246	0.0302111	0.0427885	0.0293576	0.0260156	0.0253179	0.0334432
1.3582	0.0264274	0.0261989	0.0239725	0.0288777	0.0305901	0.0741526	0.0269139	0.031753	0.0797485	0.0442888	0.0743396	0.0247935	0.028527	0.042548	0.0427302	0.0320037	0.0356056	0.0462225	0.0224216	0.0604201	0.0731934	0.0536216	0.0465794	0.0238034	0.0730913	0.0623623	0.0249705	0.0254901	0.0244379	0.0750655	0.0627808	0.0351904	0.0517439	0.125009	0.124864	0.0483878	0.0484064	0.0672657	0.0928316	0.0767019	0.101083	0.0921151	0.0858911	0.0417322	0.0675026	0.0302885	0.0259218	0.0260588	0.0504921
1.3602	0.0245381	0.0222705	0.0224824	0.0273302	0.0260388	0.0662099	0.0264639	0.0302267	0.0737183	0.040162	0.0643167	0.0247507	0.0271388	0.0396639	0.0387813	0.0296217	0.0327477	0.0421038	0.0217799	0.0546749	0.0646432	0.0355082	0.0465057	0.0227511	0.0640619	0.0613189	0.0243393	0.0247872	0.0225889	0.0667523	0.0614426	0.030888	0.0497079	0.110256	0.142701	0.0438062	0.0455906	0.0734423	0.0908531	0.0728896	0.093586	0.0988046	0.0695631	0.0411375	0.0732879	0.0288464	0.0250059	0.0241332	0.0462478
1.3622	0.02327	0.0193031	0.0199735	0.0215842	0.0231971	0.0414784	0.0239469	0.0263299	0.0474718	0.0336602	0.040805	0.0198454	0.0256119	0.0279734	0.0271446	0.0214798	0.0244489	0.0300218	0.0202456	0.0347646	0.0412765	0.0261367	0.0324858	0.0214296	0.0387501	0.0398708	0.0227594	0.0209028	0.0196593	0.0385575	0.0400783	0.023297	0.0347303	0.0592387	0.0761616	0.033586	0.0316124	0.0447766	0.0514948	0.0433593	0.0534321	0.0535101	0.0424179	0.0284007	0.0441569	0.0261327	0.0203841	0.0213541	0.0308872
1.3642	0.0216402	0.0165227	0.0192611	0.0200896	0.0238138	0.0268609	0.0220149	0.0245828	0.0315434	0.0278703	0.0272839	0.0188266	0.0234993	0.0224025	0.0213533	0.0153776	0.0201752	0.0233922	0.0192942	0.022798	0.026836	0.023975	0.0238338	0.0218287	0.025003	0.0269516	0.0212017	0.0188487	0.0179408	0.023662	0.0267515	0.0191978	0.0270528	0.0308052	0.0400443	0.0261873	0.0237564	0.0278934	0.0302513	0.0268982	0.0302298	0.03053	0.0284512	0.0219791	0.0285554	0.0248094	0.0184814	0.0205024	0.0222203
1.3662	0.0214157	0.0175678	0.0193023	0.0214921	0.0215708	0.0233919	0.0218034	0.024173	0.0289313	0.0259174	0.0226418	0.0191563	0.0223608	0.0206867	0.0203203	0.0154407	0.0195541	0.0207472	0.0190102	0.0197264	0.0231612	0.0267237	0.0210239	0.021222	0.0234349	0.0232596	0.0206102	0.0180517	0.0174699	0.0204502	0.0234803	0.0188648	0.0252731	0.0242359	0.0284675	0.025339	0.0222483	0.0232176	0.0258511	0.0230359	0.0236689	0.0231176	0.0271645	0.0205527	0.025089	0.0247907	0.0165774	0.0204881	0.0205867
1.3682	0.0233503	0.0191683	0.0219599	0.0218265	0.023115	0.0291831	0.0222216	0.0250827	0.0311623	0.0278516	0.0275288	0.0203622	0.023316	0.0241737	0.0242426	0.0177533	0.020942	0.0228363	0.0186395	0.0230563	0.0254228	0.0375121	0.0223813	0.0207123	0.0279128	0.0255598	0.0210175	0.0195823	0.0183934	0.0244015	0.0271132	0.0201111	0.0291296	0.0327046	0.0331922	0.0251814	0.0250066	0.0251812	0.0313131	0.0270031	0.0305038	0.0280315	0.0337793	0.0225469	0.0286116	0.0238315	0.0198813	0.0208514	0.0236325
1.3702	0.0225247	0.0185337	0.0191878	0.0210371	0.0227766	0.0415267	0.0211956	0.0257489	0.0435956	0.031983	0.0408666	0.0208573	0.0235637	0.0292473	0.029325	0.0210144	0.0240382	0.0296152	0.0190798	0.0342884	0.0414956	0.0431323	0.0301956	0.0205468	0.040734	0.0372355	0.0214829	0.019844	0.018526	0.0403088	0.0378453	0.021995	0.036057	0.0619493	0.0599644	0.0310191	0.0307132	0.0370113	0.0504166	0.0421035	0.0530752	0.0461869	0.0511564	0.0277546	0.0378354	0.0235567	0.0209486	0.0215129	0.0312807
1.3722	0.0238218	0.0192529	0.0190146	0.0204622	0.021521	0.0494599	0.0211777	0.0258985	0.056715	0.0342062	0.0477862	0.0204752	0.0231777	0.0318794	0.031646	0.0239535	0.0249034	0.0309668	0.0205502	0.0430476	0.0512082	0.0280429	0.0361718	0.0207116	0.0494199	0.0475763	0.02403	0.0203256	0.0186097	0.0493938	0.0458965	0.0232522	0.0403594	0.0806132	0.0992115	0.0337195	0.0367994	0.0535835	0.0684306	0.0546519	0.0691287	0.0686244	0.0541004	0.0330024	0.0543522	0.0256171	0.0208052	0.0221735	0.0375506
1.3742	0.0229327	0.0180792	0.0186842	0.0194636	0.0207061	0.0295554	0.0198354	0.0245563	0.0343597	0.0289416	0.0294264	0.0185269	0.0219397	0.0241721	0.0233472	0.0178821	0.0201891	0.0230178	0.0197431	0.026496	0.0300065	0.0220313	0.026491	0.0213998	0.0281641	0.0321154	0.022494	0.0199286	0.0173953	0.0277922	0.0304048	0.0179841	0.0294895	0.0395616	0.0537922	0.0259814	0.0275362	0.0342112	0.0389906	0.0321775	0.0369306	0.0371116	0.0330513	0.0250184	0.0354789	0.022731	0.0184637	0.0217355	0.0253241
1.3762	0.0220831	0.0179611	0.0195176	0.0190222	0.0200591	0.0214477	0.0208132	0.0236943	0.0250573	0.0255351	0.0215787	0.0181647	0.0213092	0.0212416	0.0200269	0.0150594	0.0181924	0.0191729	0.0187032	0.0205033	0.0207683	0.0207832	0.0224463	0.0205051	0.0209158	0.0243502	0.0206109	0.0204898	0.0168874	0.0194035	0.0229349	0.016795	0.0250844	0.0241937	0.0322323	0.0213513	0.0234087	0.0238584	0.0266419	0.0231416	0.0242177	0.0232944	0.0262302	0.0211512	0.0263897	0.0201947	0.0173087	0.0226257	0.0202274
1.3782	0.0228047	0.0187983	0.0193529	0.0189707	0.0196979	0.0188233	0.0207085	0.024038	0.0240669	0.0241819	0.0180706	0.0178135	0.0209169	0.0213992	0.0194704	0.0152674	0.017593	0.0173569	0.0189535	0.0187888	0.0181617	0.0220042	0.0200862	0.0199259	0.0203974	0.0219859	0.0203489	0.0192436	0.0168874	0.0171134	0.0202944	0.0158448	0.0243196	0.0197135	0.0247647	0.0203738	0.0220273	0.0208969	0.023341	0.0209878	0.0198084	0.0184681	0.0243436	0.0203692	0.0237119	0.0218574	0.0159189	0.0221414	0.0188861
1.3802	0.0233402	0.0188787	0.021484	0.0201088	0.0219125	0.0209486	0.0207951	0.0247311	0.0235943	0.0253714	0.0205794	0.0194043	0.0224366	0.0231318	0.0218353	0.016068	0.0185796	0.0186536	0.0198547	0.0194395	0.018813	0.0233914	0.021387	0.0207559	0.0220336	0.0220556	0.02227	0.0202497	0.018286	0.0175259	0.0207746	0.0168431	0.0266503	0.0217639	0.0236209	0.0197141	0.0222441	0.0209656	0.0249271	0.0216444	0.0216813	0.0192237	0.0259989	0.0216394	0.0253222	0.0221401	0.0195001	0.0221273	0.0202614
1.3822	0.0233484	0.0178464	0.0195117	0.0189201	0.021428	0.0212623	0.0197141	0.0248859	0.0240552	0.0254451	0.0224347	0.0193065	0.0229546	0.0236673	0.0226966	0.0162626	0.0193714	0.0199159	0.0194322	0.0209031	0.0208958	0.0277898	0.0230163	0.0213895	0.0225119	0.0239829	0.0224871	0.0206419	0.0179654	0.0198434	0.0234536	0.0165894	0.0278953	0.0253007	0.0264993	0.0204195	0.022526	0.0218085	0.0272899	0.0233111	0.023998	0.0214541	0.0287753	0.0225813	0.0259355	0.0211318	0.0194337	0.0220671	0.0213888
1.3842	0.0250205	0.0191661	0.0200923	0.0187692	0.0211286	0.0272289	0.0196564	0.0260444	0.0309211	0.0277495	0.027449	0.0198609	0.0232986	0.0252205	0.0240305	0.0179383	0.0202815	0.022081	0.0199498	0.0261674	0.0270219	0.0251364	0.0265714	0.0216103	0.0283276	0.0288752	0.0235234	0.021595	0.0189507	0.0259718	0.027754	0.0179729	0.0317357	0.0375452	0.0424483	0.0227594	0.0265992	0.0289146	0.0365682	0.0303008	0.0339029	0.0308365	0.0343144	0.0263439	0.0325208	0.0209004	0.019487	0.024071	0.0255858
1.3862	0.0254488	0.019807	0.0207887	0.0211925	0.0229167	0.0215038	0.0208566	0.0271118	0.025389	0.0278119	0.0239453	0.0211575	0.0239316	0.0248024	0.0234289	0.0172318	0.0203334	0.0217001	0.021479	0.0220747	0.0218635	0.0229844	0.0263648	0.0233539	0.0231553	0.0259714	0.0243901	0.0238208	0.0204933	0.0204731	0.0251672	0.0180888	0.0296775	0.0268995	0.0329933	0.0221997	0.0247167	0.0251915	0.030378	0.0259008	0.0259324	0.0248889	0.0288347	0.025552	0.0302194	0.0216651	0.0220103	0.024669	0.0228743
1.3882	0.0252842	0.0195644	0.0196915	0.0194875	0.0217202	0.0188862	0.0205825	0.0263413	0.0223375	0.0271715	0.0196494	0.0208709	0.023085	0.0237744	0.0223667	0.016313	0.0191091	0.0196233	0.0219496	0.020303	0.0188259	0.0229628	0.0241872	0.0228328	0.0206198	0.0238849	0.0242068	0.023065	0.0197047	0.0174214	0.0220625	0.0162096	0.0277401	0.0214935	0.0258194	0.020215	0.0227834	0.0219862	0.026478	0.0227313	0.0220879	0.0197699	0.0263785	0.0242081	0.0268071	0.0214823	0.0201115	0.0240694	0.0209129
1.3902	0.0258599	0.0202522	0.0198453	0.0185624	0.0222642	0.0188481	0.0205349	0.0267508	0.0234127	0.0271295	0.0199192	0.0208459	0.0235255	0.0237764	0.0225005	0.0165475	0.0191173	0.019765	0.0221041	0.0207996	0.0188418	0.0232186	0.0245158	0.0236412	0.0207857	0.0241464	0.0245684	0.0233563	0.0197004	0.0174697	0.0216978	0.0160861	0.0280133	0.0219545	0.0245327	0.0197679	0.0231128	0.0210815	0.0255394	0.0232087	0.0216198	0.0184523	0.0269468	0.0244524	0.02643	0.0213563	0.0207766	0.0248461	0.0213477
1.3922	0.0264132	0.0202113	0.0204599	0.0185437	0.021782	0.0185639	0.0205668	0.0271997	0.0219317	0.0269143	0.0196405	0.02112	0.0241818	0.0239946	0.0224715	0.0172147	0.0192738	0.0196129	0.0225359	0.0213193	0.0190563	0.0244957	0.0251391	0.0241775	0.020659	0.0249757	0.0253863	0.0237625	0.0197258	0.0173682	0.0219043	0.0156059	0.0291996	0.0209288	0.0245936	0.0184901	0.0227946	0.0208627	0.0262868	0.0234338	0.0209135	0.0180114	0.0269662	0.0252434	0.0264293	0.0213399	0.019919	0.025522	0.0215419
1.39421	0.0282738	0.0225526	0.0225431	0.0192109	0.0224785	0.0198534	0.0218667	0.0288834	0.0230443	0.0289352	0.020569	0.022751	0.0262929	0.025877	0.0243028	0.0189357	0.0207987	0.0208582	0.0245656	0.0231609	0.0207033	0.0277317	0.0268497	0.0255972	0.0214776	0.027481	0.0267429	0.0254564	0.0210604	0.0181546	0.0231209	0.0160042	0.0328828	0.021808	0.0258065	0.0193652	0.0246643	0.0218105	0.0280584	0.0250247	0.0223819	0.0188705	0.0292987	0.0279408	0.0277782	0.0225519	0.0204157	0.0276918	0.0233019
1.39621	0.0317198	0.0269077	0.0253565	0.0234927	0.0250334	0.0225697	0.0242778	0.0323418	0.0259673	0.0318052	0.0233835	0.0237644	0.0272979	0.0281492	0.0265234	0.0202601	0.0229941	0.02295	0.0269391	0.0249049	0.0224438	0.0296905	0.029489	0.0283816	0.0245888	0.0301155	0.0289852	0.0282217	0.0241691	0.0195123	0.0257018	0.018343	0.0361321	0.0241791	0.028745	0.0218568	0.0268494	0.023877	0.0306254	0.0281795	0.0245089	0.0215215	0.0335924	0.0299393	0.0320591	0.0264763	0.0227731	0.0304159	0.0252455
1.39821	0.0318108	0.0244085	0.024577	0.0250737	0.0260376	0.0213369	0.0243897	0.0325699	0.0260147	0.0324719	0.0243726	0.0241748	0.0274828	0.0294768	0.0272781	0.020182	0.0230398	0.0241114	0.0280457	0.0256587	0.022593	0.029402	0.0311919	0.0282522	0.0246513	0.030432	0.0304212	0.029672	0.0252795	0.0200334	0.0259996	0.0199499	0.0366569	0.0254198	0.0303613	0.0227639	0.0274301	0.0240354	0.0310807	0.0287021	0.0254595	0.0226022	0.0341896	0.0303258	0.0335983	0.0264489	0.0254649	0.03124	0.0250646
1.40021	0.0319065	0.0237522	0.0234459	0.0234821	0.0255845	0.0215645	0.0234878	0.0320093	0.0267953	0.0329221	0.0233058	0.024664	0.0273787	0.0287308	0.0274194	0.0199992	0.0224913	0.0236241	0.0278211	0.0259195	0.0228666	0.0300147	0.0300201	0.0282407	0.0246038	0.0306107	0.0311211	0.0292643	0.0251229	0.02019	0.0255233	0.0195414	0.0368395	0.0257675	0.0298159	0.0225697	0.0281777	0.024837	0.0314842	0.0292346	0.0258466	0.0220303	0.0330524	0.0304643	0.0331946	0.0261159	0.0244116	0.0312124	0.0253992
1.40221	0.0322137	0.0241435	0.0244121	0.0220511	0.0261453	0.0212855	0.023379	0.0326968	0.0282888	0.03269	0.0239269	0.0248415	0.0274658	0.0294262	0.0282712	0.0209205	0.0225287	0.0244338	0.0286378	0.0276434	0.0247214	0.0286913	0.0320435	0.0290549	0.025869	0.0322795	0.0319227	0.0307978	0.025754	0.0205467	0.0265689	0.019611	0.0369805	0.0264988	0.0312327	0.0223385	0.0287847	0.0242864	0.0317105	0.0314989	0.0274258	0.0226431	0.0339616	0.0317581	0.0343916	0.0262448	0.025438	0.0331821	0.0262591
1.40421	0.0335415	0.0248796	0.0259541	0.0216261	0.0251728	0.0214244	0.0237847	0.0342655	0.0282872	0.0325682	0.0238392	0.0254387	0.027615	0.0304109	0.0285774	0.0229838	0.0236291	0.0236548	0.0299234	0.0297969	0.0266495	0.0285468	0.0317121	0.029098	0.0258276	0.03455	0.0325833	0.0308753	0.0257636	0.0201008	0.0272295	0.0191448	0.0377329	0.0258054	0.0314027	0.0214844	0.0280073	0.0245361	0.0324819	0.0300572	0.0263866	0.0222908	0.033464	0.0333876	0.0342453	0.0254567	0.0238637	0.0343243	0.0272052
1.40621	0.0338865	0.0269057	0.0269051	0.0220609	0.0252649	0.0230191	0.0243481	0.0343914	0.0269001	0.0333881	0.0236728	0.0257631	0.0293325	0.0305002	0.0285413	0.022862	0.0232917	0.0236531	0.0301303	0.0295773	0.0245783	0.0300716	0.0320399	0.0301814	0.0255274	0.0349846	0.032932	0.0310322	0.0257171	0.0205038	0.0268721	0.0193091	0.0395773	0.0257199	0.0319121	0.021467	0.0282274	0.0255033	0.0334927	0.029832	0.0261301	0.0219396	0.032408	0.0345224	0.0332477	0.0257045	0.0232287	0.0340501	0.0276322
1.40821	0.0339655	0.0279711	0.0262018	0.0247555	0.0264068	0.0225636	0.0252339	0.034271	0.0266256	0.0335214	0.0238739	0.0256311	0.0290147	0.0298769	0.0279787	0.0218158	0.0227624	0.0231182	0.0297344	0.028162	0.0233594	0.0293076	0.0322503	0.0309678	0.026405	0.0336881	0.0327434	0.0315621	0.0263951	0.0207899	0.0269213	0.01957	0.0397464	0.0249707	0.0309536	0.0218603	0.027904	0.0248619	0.0332848	0.0306757	0.0253781	0.0223133	0.0335318	0.0331267	0.0343377	0.0285476	0.0239657	0.0327587	0.0269055
1.41021	0.0336676	0.0250827	0.0249251	0.0236823	0.0256341	0.0216176	0.0246263	0.0336908	0.025617	0.033157	0.0233748	0.025691	0.0287576	0.0299897	0.0278789	0.0214312	0.0224922	0.0230499	0.0292856	0.0278027	0.0233167	0.0294642	0.0321628	0.0290631	0.0255541	0.0330639	0.0321638	0.031151	0.0262633	0.0208775	0.0267827	0.0189371	0.0395999	0.0247738	0.0312482	0.0227415	0.028163	0.0245452	0.0327785	0.0299466	0.0248858	0.022002	0.0338369	0.0324385	0.0340532	0.0268765	0.0235074	0.0328321	0.0262211
1.41221	0.0332511	0.0244821	0.0243726	0.0226076	0.0256346	0.0217952	0.0238957	0.0327386	0.0251965	0.0322691	0.0233089	0.0252989	0.0290722	0.0291803	0.0279929	0.0211563	0.0222187	0.0234911	0.0282396	0.0274132	0.0231576	0.0308754	0.0316822	0.0297044	0.0253883	0.0323064	0.032355	0.030721	0.0259769	0.021425	0.0267862	0.0191163	0.0397841	0.0249479	0.0304816	0.0224507	0.0278299	0.0249731	0.0322783	0.0299598	0.0251559	0.0220608	0.0329999	0.032074	0.0333491	0.0262222	0.0236194	0.0323382	0.0259328
1.41421	0.033288	0.0243388	0.0249582	0.0233626	0.0264081	0.0222199	0.0236385	0.0334006	0.0256002	0.0326581	0.0237092	0.0257029	0.0283248	0.0299367	0.0282158	0.0216659	0.0226838	0.0236119	0.0290826	0.0282239	0.0246938	0.0290375	0.0339875	0.0302663	0.0259863	0.0331807	0.03315	0.0314486	0.0264656	0.0218384	0.0271065	0.0202577	0.0387275	0.0258296	0.0317246	0.0228942	0.0292507	0.0255652	0.0326225	0.0313617	0.0268995	0.0227179	0.0337611	0.0329633	0.0341778	0.0268602	0.0248576	0.0334353	0.0267609
1.41621	0.0331704	0.0243918	0.0249628	0.0226864	0.025546	0.0213674	0.0235752	0.0340334	0.0269534	0.0320947	0.0241443	0.0259418	0.0274751	0.0300739	0.0278875	0.0225159	0.0229874	0.0225807	0.0291995	0.0291374	0.0253997	0.0270984	0.0335416	0.0298031	0.0255121	0.0337463	0.0329202	0.0305395	0.0255727	0.0214823	0.0270281	0.0196929	0.0375779	0.0255656	0.0306767	0.0224377	0.0278416	0.0248663	0.032624	0.029312	0.0257798	0.0225884	0.0323154	0.0330144	0.033335	0.0255978	0.0243653	0.0334568	0.0268292
1.41821	0.0313889	0.0231824	0.0233826	0.0218457	0.0244072	0.0208926	0.0227566	0.0318171	0.0249001	0.0308028	0.0227039	0.0256551	0.0271571	0.0284767	0.0269156	0.0204764	0.0217442	0.021696	0.0273905	0.0266351	0.0233876	0.0269158	0.03171	0.0289761	0.0238203	0.0312773	0.0317767	0.0291142	0.0246719	0.0206778	0.0257172	0.0190796	0.0358234	0.0244134	0.0288274	0.0213945	0.0266172	0.0247909	0.0317516	0.027294	0.0247192	0.021218	0.0296982	0.0314279	0.0309419	0.024051	0.0234177	0.0311488	0.0254941
1.42021	0.0316296	0.0244679	0.0241282	0.0217722	0.025336	0.0205851	0.0239857	0.0311337	0.024285	0.0313196	0.0226485	0.0258309	0.0273621	0.0286743	0.0271473	0.0205476	0.0215561	0.021751	0.0267259	0.0257703	0.0232112	0.0271807	0.0316924	0.0288312	0.0248134	0.0304977	0.0326152	0.0293769	0.0249628	0.0209111	0.026435	0.0191227	0.0357477	0.0235742	0.028462	0.0221568	0.027462	0.0253609	0.0315241	0.0277463	0.0241808	0.0215104	0.0312474	0.0312475	0.0310755	0.02506	0.0243846	0.0308664	0.0260896
1.42221	0.0319711	0.0246708	0.0248043	0.0226036	0.0257271	0.0216402	0.0234533	0.031602	0.0246724	0.0316766	0.023169	0.0260426	0.0281517	0.0288601	0.0279362	0.0213622	0.0222564	0.0221098	0.0269488	0.0257368	0.0236361	0.028165	0.0324677	0.0291374	0.0250815	0.031191	0.0328356	0.029584	0.025618	0.0221151	0.0272346	0.0191049	0.0367561	0.0241248	0.029122	0.0234172	0.0282211	0.0258542	0.0326026	0.0286018	0.0249617	0.0229514	0.0323771	0.0317797	0.030866	0.0253754	0.0248629	0.0315121	0.0268008
1.42421	0.0324949	0.0251001	0.0260548	0.0240338	0.0267649	0.0223151	0.0242502	0.0319626	0.0252063	0.0318032	0.0245189	0.0266714	0.0295679	0.0295538	0.028726	0.0219941	0.0230922	0.022943	0.0271556	0.0270226	0.0242408	0.0284661	0.0334547	0.030488	0.0258915	0.0315104	0.032919	0.0299044	0.0261998	0.0231937	0.0278723	0.0204863	0.0372231	0.0250883	0.0298657	0.0241834	0.0287608	0.0268662	0.0331523	0.0289054	0.0255656	0.0242129	0.0328359	0.0324269	0.0314524	0.0264149	0.0257981	0.0318928	0.0273881
1.42621	0.0314097	0.0246231	0.0257321	0.0246095	0.0266399	0.0225508	0.0239864	0.0310954	0.0254428	0.0307723	0.024091	0.0264658	0.028335	0.0286283	0.0273264	0.0212208	0.0227609	0.0229993	0.0265135	0.0260364	0.0236086	0.0291886	0.0323297	0.0297672	0.0256586	0.030353	0.031786	0.0296196	0.0253698	0.0225826	0.0269343	0.0216191	0.0355301	0.0253368	0.0288351	0.0240724	0.0276337	0.0258793	0.0321329	0.0282907	0.0256563	0.0239353	0.0315086	0.0308551	0.0304675	0.0269207	0.0256588	0.0304641	0.0260793
1.42821	0.0325619	0.0292973	0.0272746	0.0258884	0.0285207	0.0244314	0.0261576	0.0317944	0.0288929	0.0334905	0.024596	0.0279728	0.0284618	0.0296501	0.0271972	0.0217595	0.0246144	0.0253088	0.0275285	0.0256355	0.0245402	0.0470222	0.0321793	0.0302029	0.0275541	0.0306644	0.0317881	0.0310082	0.0272127	0.0228409	0.0287964	0.0248634	0.0360762	0.0274994	0.0289614	0.0276604	0.0290002	0.0271087	0.0332059	0.0289463	0.0280405	0.0244816	0.0340021	0.0305338	0.0312262	0.0294534	0.026847	0.0313293	0.0271254
1.43021	0.0463002	0.0499215	0.0442062	0.0517134	0.0500537	0.0384128	0.0463046	0.0470663	0.0559495	0.0502316	0.0423736	0.0480851	0.042897	0.0431293	0.0401206	0.0335844	0.0376005	0.0415549	0.0383476	0.0354492	0.0366462	0.035626	0.0462372	0.0437907	0.0484437	0.0386339	0.0449686	0.0481634	0.0446838	0.0348397	0.0433102	0.052288	0.053392	0.0509586	0.0436359	0.0537751	0.0426579	0.0427159	0.0501695	0.0461901	0.0495562	0.0424386	0.0517915	0.0421152	0.0513328	0.0531523	0.0482532	0.0427272	0.041484
1.43221	0.0331543	0.0297139	0.0293584	0.0330597	0.0343825	0.0248829	0.0305576	0.0350036	0.0329654	0.0342485	0.0296404	0.0324925	0.0341086	0.0335579	0.0311695	0.0238561	0.0298686	0.0282603	0.0297199	0.0281252	0.0263189	0.0266038	0.0375115	0.0347633	0.0307243	0.0323237	0.0355926	0.0362699	0.0325722	0.0282105	0.0340236	0.0284206	0.0399405	0.0338901	0.03533	0.0328015	0.0319343	0.0313774	0.0381295	0.0327226	0.0331662	0.0355541	0.0352056	0.0335396	0.0372559	0.0366699	0.0349705	0.033074	0.0293097
1.43421	0.0293571	0.0238382	0.0253732	0.0240282	0.0267327	0.0213855	0.0238252	0.029208	0.0250818	0.030127	0.0242345	0.0259062	0.0270512	0.0281402	0.0264708	0.0205867	0.023158	0.0211629	0.0253192	0.0246766	0.0228585	0.0277148	0.0303208	0.028092	0.0249215	0.0285161	0.030482	0.0283152	0.0248927	0.0220812	0.0268108	0.0203478	0.031587	0.0244029	0.027392	0.0247707	0.0272091	0.0258532	0.0307328	0.0269705	0.0246931	0.0244417	0.0308449	0.0286498	0.028443	0.0259835	0.0259197	0.0295664	0.0250817
1.43621	0.0298452	0.0241275	0.0259739	0.0242866	0.0270835	0.0223805	0.0240116	0.029017	0.0256728	0.0304766	0.0243259	0.0269362	0.0272594	0.0287075	0.0270547	0.0205879	0.0227606	0.0216062	0.0256678	0.0256501	0.0229922	0.0268884	0.0306479	0.0287096	0.0251834	0.0289215	0.0306001	0.0283512	0.0246023	0.022384	0.0263707	0.0197849	0.0319463	0.0248343	0.0279702	0.0252982	0.0277363	0.02631	0.0310591	0.0276195	0.0254503	0.0244848	0.0314803	0.0295269	0.0287748	0.0265325	0.0260692	0.0296476	0.0255476
1.43822	0.0283237	0.0231098	0.0250572	0.0230146	0.0261961	0.0212519	0.0231319	0.0277574	0.0246933	0.0288338	0.0229127	0.0259311	0.0265254	0.0273097	0.0255861	0.0197144	0.0222994	0.0215353	0.0247147	0.0243051	0.0212311	0.0290779	0.0291663	0.0279355	0.023962	0.0277154	0.0282972	0.0272768	0.0229117	0.021116	0.0256621	0.0192081	0.0305457	0.0240879	0.0266244	0.024493	0.0262515	0.024917	0.0294882	0.0262164	0.0246171	0.0233199	0.0291777	0.0274192	0.0275521	0.0259587	0.0247245	0.027717	0.0239823
1.44022	0.0325116	0.0315114	0.0286976	0.0283493	0.0295403	0.0261556	0.0269144	0.0309784	0.0318555	0.0354033	0.0253365	0.0287156	0.0279759	0.0293703	0.026777	0.0221438	0.025646	0.0254436	0.0273665	0.0251133	0.0244132	0.0499406	0.0294511	0.0291315	0.0286352	0.0295755	0.0290566	0.0301757	0.0284828	0.0225373	0.0288642	0.0268371	0.0332627	0.0287426	0.0273491	0.0331113	0.0290986	0.028571	0.0320685	0.0285956	0.029074	0.0250136	0.0344352	0.028172	0.0296365	0.030999	0.0272035	0.0303866	0.0269145
1.44222	0.0448585	0.0465189	0.0431327	0.0562897	0.0524421	0.0369541	0.046214	0.0448147	0.055005	0.0489568	0.0429008	0.0490214	0.0424882	0.0431992	0.0393145	0.0328489	0.0377947	0.0414657	0.0370517	0.0351025	0.0342072	0.0304702	0.0450915	0.0434474	0.0477962	0.0371257	0.0434256	0.0475952	0.0424419	0.0362297	0.0427202	0.051521	0.0507767	0.0514118	0.0440671	0.0580085	0.0411586	0.0441695	0.0487935	0.0457203	0.0497519	0.0476872	0.049707	0.0403099	0.0503528	0.0562151	0.0503732	0.0402734	0.0406405
1.44422	0.0285695	0.0234076	0.0248216	0.0292901	0.0288419	0.0217699	0.0249854	0.0285609	0.0270439	0.0293641	0.0252542	0.0276528	0.0288741	0.0280564	0.0262704	0.0198468	0.0253497	0.0225417	0.0249378	0.0243262	0.0210338	0.0251356	0.0296996	0.0290357	0.0249815	0.0273897	0.0284777	0.0291165	0.0261938	0.0236637	0.0280696	0.0215632	0.0313757	0.0276639	0.0281096	0.0303885	0.0260184	0.0273869	0.0308164	0.0263583	0.0264253	0.029285	0.0290316	0.0273109	0.0290501	0.0317283	0.0277597	0.0267378	0.0243027
1.44622	0.0262755	0.020024	0.0225478	0.0229548	0.02456	0.0200045	0.0207993	0.0248548	0.0232553	0.0265181	0.0213903	0.0242245	0.0247084	0.0245757	0.0230268	0.0178955	0.0205037	0.0187352	0.0220829	0.0220556	0.0187977	0.0236036	0.0250099	0.0254194	0.0216148	0.024032	0.02494	0.0233829	0.020138	0.0197625	0.0224905	0.0171379	0.0268689	0.0217208	0.0232529	0.0248048	0.0236019	0.0231354	0.0259403	0.0225966	0.0217569	0.0214489	0.0264804	0.0244413	0.0244229	0.0252466	0.021962	0.0239326	0.0221234
1.44822	0.0247159	0.0188216	0.0210248	0.020279	0.0228716	0.0194702	0.0196075	0.0239837	0.0220212	0.0251207	0.0203072	0.0231476	0.0230904	0.0237843	0.0220289	0.0173289	0.0194187	0.0177073	0.0215602	0.021579	0.0183454	0.0240098	0.0242836	0.0247812	0.0204716	0.0234889	0.0242869	0.0227404	0.0190914	0.0189735	0.021603	0.0159448	0.0255555	0.020435	0.0225346	0.0222808	0.0226759	0.0218932	0.0250589	0.0221373	0.0209807	0.0200542	0.0251345	0.0235464	0.0230478	0.0230426	0.0206179	0.0232599	0.0209284
1.45022	0.0252615	0.0195283	0.0213241	0.022247	0.0232921	0.0203201	0.0196411	0.0240747	0.0224079	0.0261173	0.0207199	0.0235076	0.0229811	0.0239589	0.02243	0.0173715	0.0197269	0.0182399	0.021144	0.0217314	0.0185616	0.0246703	0.0239949	0.02441	0.0204219	0.0236558	0.0243861	0.02242	0.0191577	0.0190988	0.0216034	0.0162974	0.0251139	0.0207696	0.0218582	0.0232958	0.0229954	0.0222261	0.0251668	0.0224117	0.0213414	0.0200114	0.0255736	0.0233412	0.0234814	0.0232942	0.0213709	0.0234129	0.0212996
1.45222	0.0262374	0.0193172	0.0218213	0.0249107	0.02411	0.0205476	0.020061	0.0243944	0.0219417	0.027514	0.0209991	0.024183	0.0234979	0.0245293	0.0227914	0.0180678	0.0202817	0.0186617	0.0218177	0.0220074	0.0184722	0.0277005	0.0245362	0.0252448	0.0208415	0.0239854	0.0245171	0.02312	0.0192228	0.0198576	0.0220618	0.0164674	0.0253775	0.0205854	0.0224709	0.0260023	0.0233018	0.0238872	0.0254324	0.0219287	0.0212483	0.0210249	0.0261071	0.0238978	0.0235296	0.0248956	0.0218518	0.0239943	0.0222792
1.45422	0.0296716	0.0211367	0.0233455	0.0278579	0.0268458	0.0230408	0.0217831	0.0260908	0.0246993	0.0311913	0.0228808	0.0272538	0.0252012	0.0262979	0.0244033	0.018939	0.0217072	0.0204107	0.0227113	0.0237123	0.01979	0.0273859	0.0257393	0.0270775	0.023125	0.025168	0.0265105	0.024048	0.0209112	0.0216315	0.0231902	0.0188616	0.0269902	0.0229417	0.0240507	0.0313522	0.0257274	0.0267252	0.0276812	0.0236531	0.0231223	0.0233152	0.0289837	0.0257066	0.0249769	0.0280389	0.0242024	0.0257004	0.0251355
1.45622	0.0291777	0.019536	0.0224594	0.0267743	0.0262954	0.0220736	0.0210809	0.0255902	0.0237827	0.0294768	0.0227666	0.0266263	0.0255173	0.0257953	0.0241778	0.0188715	0.0215216	0.0197565	0.02231	0.023421	0.0191486	0.0236861	0.0259327	0.0274276	0.0224298	0.0248634	0.0264844	0.0237149	0.0204876	0.0219473	0.023337	0.0175716	0.0270807	0.0223107	0.0244072	0.0305058	0.0247305	0.0270954	0.0274438	0.0233081	0.0224887	0.0241438	0.027635	0.0258428	0.0246576	0.0277542	0.0234176	0.024849	0.0242793
1.45822	0.0253734	0.0179582	0.0209117	0.0222701	0.0234073	0.0201642	0.0192787	0.0232634	0.0208646	0.0252858	0.0206402	0.02382	0.0239629	0.0237161	0.0227151	0.0173469	0.0195531	0.017623	0.0207529	0.0212369	0.0181015	0.0223331	0.0239318	0.0248946	0.0201427	0.022894	0.023626	0.0210576	0.0184132	0.0196785	0.0212731	0.0154716	0.0248129	0.0195601	0.0222211	0.0244916	0.0222387	0.0230505	0.0245115	0.0209537	0.0200293	0.0207395	0.0247056	0.023643	0.0226152	0.0239549	0.0202026	0.022206	0.0215388
1.46022	0.0237479	0.0180565	0.0202869	0.0223797	0.0221441	0.0204664	0.0186189	0.0225116	0.020115	0.0242833	0.0198399	0.0222966	0.0225302	0.0226164	0.0211875	0.0169368	0.018751	0.0173005	0.0196318	0.0204789	0.0175737	0.0268536	0.0223679	0.0233106	0.0198082	0.0222145	0.0221347	0.020464	0.017892	0.0191654	0.0205503	0.0157392	0.0238102	0.0193569	0.0205332	0.0223278	0.0213421	0.0206942	0.0234372	0.0204445	0.0193541	0.0190565	0.0242829	0.0224146	0.0211922	0.0226173	0.0196128	0.0215361	0.0206055
1.46222	0.027462	0.0211929	0.0237202	0.0284733	0.0266186	0.0249264	0.0206653	0.025386	0.0254398	0.0294963	0.0230948	0.0271475	0.0243081	0.026004	0.0244069	0.0191459	0.0214516	0.0202994	0.0220113	0.0238004	0.0197582	0.0277512	0.0259054	0.0269548	0.0231522	0.0243792	0.0261465	0.0236301	0.0204687	0.0216451	0.0232604	0.0192852	0.0266505	0.0233697	0.0230833	0.0278187	0.0256445	0.0239571	0.0274417	0.0236257	0.0231382	0.0216098	0.028835	0.0253948	0.0242583	0.0277295	0.0244697	0.0249423	0.0247116
1.46422	0.0279798	0.0214275	0.023699	0.0310669	0.0273399	0.0256214	0.0216588	0.0258761	0.0256109	0.0292243	0.0241959	0.0281001	0.0255761	0.0268374	0.0253717	0.01918	0.0226004	0.0207792	0.0226464	0.0243298	0.0196887	0.0265863	0.027326	0.0285371	0.0235312	0.0249605	0.0278506	0.0246097	0.0210512	0.022645	0.0242646	0.0193785	0.0275891	0.0238802	0.0239859	0.0290816	0.0266446	0.0253256	0.0284738	0.0241654	0.0235186	0.0233182	0.029137	0.0263125	0.0258102	0.0294168	0.0261192	0.0254541	0.0251043
1.46622	0.0279736	0.0209894	0.0236514	0.0300154	0.026818	0.0262875	0.02137	0.0251877	0.0248399	0.0301751	0.024191	0.0273077	0.0254283	0.0260384	0.0252778	0.019155	0.0220289	0.020191	0.0222272	0.0240274	0.0199325	0.0277206	0.0260165	0.0275053	0.0232695	0.0246041	0.0265368	0.023447	0.0203345	0.0227614	0.0236739	0.0193262	0.0267363	0.0228291	0.0234562	0.0299551	0.0258635	0.0254372	0.0275052	0.0233953	0.022812	0.0230645	0.0282545	0.0253808	0.0251389	0.0280909	0.0250301	0.0250459	0.0250694
1.46822	0.0292628	0.0208986	0.0241031	0.0308107	0.0275452	0.027779	0.0214858	0.0253062	0.0250839	0.0300871	0.0247806	0.0276366	0.026392	0.026165	0.0257019	0.0190624	0.0218769	0.0206707	0.0223193	0.0245283	0.019661	0.0255971	0.0260773	0.0278944	0.023991	0.0247692	0.0270043	0.0236685	0.0202178	0.023078	0.0238922	0.0204195	0.027653	0.0229257	0.0238297	0.0310924	0.0260885	0.0263889	0.0274931	0.0239861	0.0228656	0.0242928	0.0288043	0.0260486	0.0253206	0.0291732	0.0256978	0.0248731	0.0253892
1.47022	0.0265854	0.0193623	0.0241171	0.0264642	0.0254748	0.0286563	0.0208924	0.0240402	0.0231992	0.0282448	0.0245412	0.0252905	0.0262043	0.0254971	0.0253721	0.0183044	0.0209868	0.0198613	0.021504	0.0233163	0.0192123	0.0280928	0.0247324	0.0264228	0.0231916	0.0233911	0.025038	0.0220839	0.0190988	0.0219812	0.0230757	0.0201645	0.0270897	0.0217017	0.0234421	0.027217	0.0237421	0.0236739	0.0257706	0.0227327	0.0214325	0.0225279	0.0266381	0.0243116	0.0244425	0.026515	0.0241918	0.0235361	0.0234981
1.47222	0.0290691	0.023472	0.0297431	0.0311259	0.027174	0.0364969	0.0230811	0.0264233	0.0276214	0.0325071	0.0281943	0.0273165	0.0286745	0.0279689	0.0290874	0.0194785	0.0229407	0.0227538	0.0231937	0.025425	0.0205775	0.0421834	0.0259453	0.0279317	0.027523	0.0248011	0.026712	0.0240172	0.0208409	0.0236624	0.0255773	0.0256492	0.0306604	0.0245457	0.024201	0.0302269	0.0268963	0.024792	0.0279155	0.0257859	0.0239277	0.0236306	0.0300482	0.0255927	0.026903	0.030521	0.0284422	0.0257868	0.0272113
1.47422	0.0396346	0.0367978	0.0500261	0.0492992	0.0391329	0.0585589	0.0331766	0.0360296	0.044584	0.0490622	0.0407837	0.0388343	0.0408475	0.0390479	0.0461573	0.0261508	0.032346	0.0361231	0.0319411	0.0353982	0.0289771	0.0889345	0.0339294	0.038386	0.0454378	0.0337488	0.0375383	0.0341813	0.0293027	0.0348902	0.0373877	0.0447067	0.0464345	0.0367832	0.0319617	0.0445019	0.0396024	0.0334456	0.0395647	0.0385913	0.0345855	0.0337701	0.044321	0.0338098	0.0393304	0.0486883	0.0470918	0.0359685	0.0413183
1.47622	0.0817607	0.0927758	0.131668	0.111282	0.0781981	0.147458	0.067919	0.0726728	0.107624	0.116724	0.0838908	0.0766501	0.088175	0.0787538	0.106043	0.049795	0.0679605	0.0813358	0.0668999	0.0689166	0.0597344	0.416294	0.0597777	0.0731989	0.111655	0.0689029	0.0713613	0.0678838	0.066348	0.0733933	0.0823817	0.118562	0.106797	0.0798113	0.0587236	0.09841	0.0870321	0.0665907	0.0807928	0.0804708	0.0730778	0.0654627	0.0969298	0.0616106	0.0810755	0.111952	0.108504	0.0775798	0.0939575
1.47822	0.332867	0.332452	0.655454	0.543871	0.366434	0.605672	0.304042	0.306505	0.503684	0.492114	0.407405	0.350238	0.394664	0.317424	0.509175	0.198557	0.225121	0.277466	0.231381	0.322903	0.223188	0.262244	0.254774	0.305306	0.5004	0.210045	0.316997	0.25814	0.240117	0.318174	0.27844	0.562756	0.491239	0.342146	0.251732	0.415517	0.364505	0.266245	0.318304	0.359267	0.29449	0.309517	0.34572	0.248838	0.400794	0.498994	0.543633	0.268995	0.421948
1.48022	0.124068	0.123502	0.2304	0.263374	0.195641	0.209674	0.151161	0.151756	0.20524	0.169139	0.228056	0.171811	0.260299	0.174844	0.298916	0.0976527	0.148221	0.139904	0.128547	0.188147	0.100154	0.0636103	0.180344	0.192214	0.204104	0.128928	0.181082	0.159643	0.142605	0.230556	0.187711	0.215254	0.268391	0.187833	0.178774	0.194216	0.168324	0.134528	0.177037	0.188404	0.152733	0.256298	0.128124	0.135788	0.224963	0.275635	0.309845	0.13143	0.17527
1.48223	0.0461432	0.039141	0.0663419	0.0694482	0.0543538	0.0691466	0.0439505	0.0474385	0.0572946	0.0573462	0.0618634	0.0498759	0.0667781	0.0511994	0.0699908	0.0306556	0.0440623	0.0399858	0.0394981	0.0515324	0.0338509	0.0395892	0.0499147	0.0526206	0.0554016	0.0415754	0.0498869	0.0448985	0.0423411	0.055183	0.0508625	0.0562867	0.0684132	0.0487028	0.0481602	0.0562423	0.049519	0.0424974	0.0509299	0.0501673	0.0427594	0.0590467	0.0455614	0.0433905	0.0588185	0.0693311	0.072356	0.0438054	0.0510701
1.48423	0.0360323	0.0298494	0.0443971	0.0451934	0.0370087	0.0516653	0.0304951	0.0337557	0.039357	0.0435555	0.0417185	0.0352396	0.0413241	0.0366163	0.0441424	0.0231844	0.0293226	0.028841	0.0286087	0.0348451	0.0258144	0.0435524	0.0327773	0.0358129	0.0377554	0.0300186	0.0349099	0.0306675	0.0281236	0.0333711	0.0340928	0.0377854	0.0430969	0.0318683	0.031464	0.0398438	0.0355746	0.0311866	0.0351946	0.0340225	0.0299875	0.034845	0.0356724	0.0319699	0.0384622	0.0438643	0.0444562	0.0329701	0.0366531
1.48623	0.0404714	0.0369724	0.0540671	0.0521079	0.0411306	0.0624979	0.0353842	0.0371682	0.0467598	0.050742	0.0463172	0.0397227	0.0456581	0.0405551	0.0508261	0.026363	0.0337758	0.0362732	0.0325888	0.0375944	0.0292963	0.0837137	0.034626	0.0392904	0.0467879	0.033892	0.0392014	0.0345225	0.0304507	0.0371403	0.0396262	0.047611	0.0495035	0.0374739	0.0331873	0.0456069	0.0412407	0.0346427	0.0402142	0.0398618	0.034475	0.0369773	0.0430025	0.0348566	0.0423829	0.0510947	0.0516526	0.0373256	0.0433481
1.48823	0.0770084	0.0870184	0.127789	0.104113	0.0730192	0.141575	0.066027	0.0695936	0.102428	0.110413	0.0789651	0.0716247	0.0832682	0.0761993	0.098427	0.0453439	0.0640724	0.076545	0.0637296	0.0635172	0.0567849	0.396399	0.0551375	0.0683412	0.106192	0.0658322	0.0668203	0.0638793	0.0588686	0.0699924	0.0765532	0.113821	0.10402	0.0735304	0.0555704	0.0907571	0.0836185	0.0629763	0.0751608	0.0770791	0.068102	0.0624453	0.089839	0.0578519	0.0780103	0.105612	0.103331	0.073996	0.0899091
1.49023	0.32109	0.322981	0.632375	0.514702	0.345985	0.586519	0.29041	0.294761	0.484338	0.476693	0.397358	0.338164	0.386243	0.307553	0.492808	0.195852	0.219951	0.264783	0.223741	0.313317	0.215408	0.284042	0.240498	0.290037	0.47846	0.204463	0.300073	0.24752	0.238487	0.304843	0.272858	0.540881	0.476667	0.336496	0.239464	0.400455	0.354892	0.254986	0.313248	0.346925	0.282018	0.291393	0.332661	0.236949	0.380823	0.476126	0.516469	0.26039	0.409475
1.49223	0.137155	0.13609	0.263305	0.293577	0.216562	0.23477	0.167593	0.16607	0.2289	0.190771	0.241778	0.182894	0.274195	0.186754	0.322321	0.101796	0.153283	0.153726	0.138383	0.200048	0.109593	0.0635721	0.192728	0.207761	0.23133	0.13677	0.198528	0.171259	0.14946	0.243905	0.196155	0.243128	0.286247	0.193917	0.192315	0.210418	0.180612	0.146482	0.183327	0.201688	0.165476	0.274785	0.143545	0.148032	0.247535	0.301273	0.339834	0.143589	0.189852
1.49423	0.0455232	0.0380961	0.0661494	0.0695894	0.0544026	0.063779	0.0446344	0.0477532	0.0563875	0.0567753	0.0603785	0.0489652	0.0671548	0.0508067	0.0715626	0.0302093	0.0438215	0.038975	0.0398661	0.0518955	0.0333573	0.0342968	0.0496639	0.0519982	0.054545	0.0425058	0.0495494	0.0454449	0.043662	0.0543995	0.0511934	0.0546579	0.0682064	0.0480103	0.0482738	0.0553356	0.0492654	0.0421275	0.0507586	0.0492286	0.042055	0.0595654	0.0449898	0.0431595	0.0590478	0.069974	0.0721163	0.0441987	0.0502191
1.49623	0.0313661	0.0247408	0.0374272	0.0365382	0.0327515	0.0374633	0.0278575	0.0302376	0.0332572	0.0364141	0.0345164	0.0307673	0.036589	0.0319706	0.0373172	0.0207352	0.0254701	0.0234792	0.0265322	0.0304866	0.0228394	0.0275461	0.0297112	0.0315674	0.0308529	0.0284076	0.0310468	0.0275076	0.0252272	0.029217	0.0295929	0.0290224	0.0368609	0.02698	0.0285016	0.0330401	0.0315087	0.0272	0.0311588	0.0289064	0.0253802	0.0308791	0.0305181	0.0281589	0.0335638	0.036899	0.0367758	0.0294522	0.0305766
1.49823	0.0274395	0.0207357	0.0289409	0.0283503	0.0281834	0.0295159	0.0236233	0.0258946	0.0276018	0.0304176	0.0275158	0.0266853	0.0284991	0.0271111	0.0289205	0.0186081	0.0216111	0.0201443	0.0229074	0.0252248	0.0196521	0.0222624	0.0256063	0.0269409	0.0249657	0.0246312	0.0270689	0.0234954	0.0208889	0.0233452	0.0242394	0.022545	0.0293956	0.0223709	0.0235551	0.0273687	0.0272099	0.0238589	0.0265017	0.0242588	0.0217384	0.0245327	0.0268536	0.0248128	0.027701	0.029841	0.0288601	0.0257833	0.0256235
1.50023	0.0233844	0.0173639	0.0242203	0.0229167	0.0228981	0.0237079	0.0202298	0.0227675	0.0215835	0.0255663	0.0220687	0.0223466	0.0246143	0.0236661	0.023969	0.0165954	0.0186765	0.0166028	0.0203208	0.0212885	0.0174361	0.0202361	0.0217305	0.0232077	0.0206526	0.0218652	0.0227898	0.0204112	0.0176199	0.0189069	0.0208363	0.0179443	0.0245783	0.0182667	0.0199876	0.0217479	0.0232417	0.0202525	0.0225718	0.0196869	0.0175782	0.0201023	0.0224921	0.0215567	0.0228805	0.023609	0.0227211	0.0227826	0.0211476
1.50223	0.0224517	0.0162266	0.0224023	0.0229839	0.0209774	0.0211136	0.0191887	0.0215711	0.0200926	0.024718	0.0201457	0.0205954	0.022647	0.0222004	0.0218835	0.0160195	0.0176054	0.0154569	0.020055	0.0207312	0.0164337	0.0214145	0.0202257	0.0214391	0.0189249	0.0213986	0.0212656	0.0193114	0.0165472	0.0177682	0.0197462	0.015761	0.0220206	0.0169548	0.0192114	0.0215193	0.0217891	0.0196147	0.0212863	0.0182719	0.0163043	0.0183824	0.0216789	0.0200663	0.0208119	0.0216515	0.0198989	0.0224299	0.0196902
1.50423	0.0240905	0.0168251	0.0225225	0.0246786	0.0217707	0.0203476	0.0212404	0.0219076	0.0208065	0.0258048	0.0197159	0.0206648	0.0219639	0.0224123	0.0215697	0.0161489	0.0177745	0.0156622	0.0200127	0.0202762	0.0169676	0.0218084	0.0203081	0.0219152	0.0193109	0.0213535	0.0214241	0.0200026	0.0171164	0.0174995	0.0198366	0.016118	0.0222868	0.0172697	0.0197182	0.0234249	0.0212712	0.0205339	0.0213808	0.0189411	0.0173791	0.0186311	0.0234632	0.0205056	0.0207526	0.0229189	0.019682	0.0216145	0.0199213
1.50623	0.023935	0.0168666	0.0220178	0.0216792	0.0223554	0.0199464	0.0205561	0.0216735	0.0203346	0.0246382	0.0192943	0.0216125	0.0220332	0.0226434	0.021472	0.0161051	0.0180855	0.0156417	0.0199898	0.020291	0.0163763	0.0214411	0.0208131	0.022626	0.0187072	0.0212762	0.0217169	0.0201651	0.0166058	0.0179004	0.020008	0.0155877	0.0225584	0.0176283	0.0197499	0.0223569	0.021508	0.0200048	0.0217395	0.0190605	0.0178671	0.018811	0.0230311	0.0209872	0.0207191	0.0228432	0.0201399	0.0216031	0.0199446
1.50823	0.0230333	0.0170184	0.0215626	0.0196352	0.0221299	0.0198494	0.0192925	0.0213785	0.0204332	0.0241996	0.0189454	0.0216047	0.0219901	0.0223127	0.0209621	0.016232	0.017831	0.0155879	0.019624	0.0200424	0.0164489	0.0212789	0.0210601	0.0224821	0.018727	0.0213858	0.021608	0.0196557	0.0164465	0.0172714	0.0194208	0.0149495	0.0222054	0.0173838	0.0197406	0.0210205	0.0215731	0.0195634	0.0215448	0.0186076	0.0177108	0.0181111	0.0225765	0.0207168	0.0209839	0.0218253	0.0196767	0.0217674	0.0195676
1.51023	0.0231881	0.0168706	0.0208734	0.0192095	0.0220881	0.0192452	0.0186185	0.0213069	0.0202808	0.0239175	0.0186047	0.0218083	0.021698	0.0223556	0.0204716	0.0160214	0.0179115	0.0157795	0.0195544	0.0200499	0.0168146	0.0201964	0.0212361	0.0226895	0.0183451	0.0209346	0.0215581	0.0198504	0.0166994	0.0174521	0.0192762	0.0151679	0.022133	0.0174232	0.0194149	0.0206405	0.0217622	0.0197345	0.0215622	0.0188644	0.0179312	0.0181349	0.022901	0.0206389	0.0209899	0.0217376	0.0198374	0.0218851	0.0194073
1.51223	0.0223178	0.0163844	0.0198888	0.0184444	0.0210055	0.017848	0.0183858	0.0206597	0.0189355	0.0227241	0.0176447	0.0209085	0.0207108	0.0216855	0.0198054	0.0156113	0.0171399	0.0147083	0.0189155	0.019324	0.0158118	0.0191329	0.0205601	0.0216523	0.0173463	0.020927	0.0208268	0.018767	0.0161954	0.0167399	0.0186335	0.0143132	0.0211441	0.0167028	0.0187116	0.019764	0.0204593	0.0186298	0.0211479	0.0181141	0.0167261	0.0172538	0.0216616	0.0198065	0.0201077	0.0201774	0.0183944	0.0210402	0.0184126
1.51423	0.0221838	0.0157346	0.0194662	0.0184448	0.0192941	0.0172761	0.0180332	0.0199643	0.0179902	0.0225532	0.0166513	0.0193067	0.0197625	0.0205791	0.0186445	0.0151945	0.0162926	0.0141806	0.0190919	0.0189997	0.0155555	0.0196562	0.0190874	0.0201392	0.0164852	0.020491	0.0195988	0.0186391	0.0153842	0.0159699	0.0178758	0.0139766	0.0203058	0.0154228	0.0178596	0.0203957	0.0195226	0.0188664	0.0197138	0.0168365	0.0159556	0.0167104	0.0208341	0.0190211	0.0190033	0.0194492	0.0168624	0.0205728	0.0174121
1.51623	0.0227222	0.0157008	0.0195139	0.0190268	0.0198049	0.0169882	0.0200657	0.0201146	0.0184155	0.0226968	0.0169707	0.0198105	0.0200494	0.0204523	0.0187513	0.0150699	0.0167291	0.0145692	0.0192219	0.0185558	0.015621	0.0202151	0.0195213	0.0205126	0.0167173	0.0203989	0.0197666	0.0189714	0.0153716	0.0161925	0.0182658	0.0139189	0.0209091	0.0157523	0.018808	0.0206524	0.0199903	0.0191607	0.0200795	0.017371	0.0165659	0.0170382	0.0217233	0.0188469	0.0192078	0.0205605	0.0172917	0.019824	0.0177294
1.51823	0.0224391	0.0162342	0.0196386	0.0185058	0.0205942	0.0175964	0.0189399	0.0199724	0.0196564	0.0225957	0.0170572	0.0201337	0.0199513	0.0204192	0.0188937	0.0152171	0.0168129	0.0147035	0.0183886	0.0186256	0.0151635	0.0187231	0.0196363	0.0208492	0.0172992	0.0198773	0.0195482	0.0189403	0.0155353	0.0161863	0.0183353	0.0140242	0.0213274	0.0166244	0.018487	0.0203341	0.0199839	0.018451	0.0201103	0.0178548	0.0173131	0.0169578	0.0214481	0.0188719	0.0195218	0.0213944	0.0179259	0.0197295	0.0181262
1.52023	0.0204867	0.0146704	0.0180586	0.0166604	0.0193271	0.0159454	0.0170468	0.0190575	0.0174936	0.0203731	0.0156258	0.0187039	0.0188953	0.0195844	0.0181626	0.0143384	0.0158651	0.0136082	0.0176938	0.0177262	0.0144524	0.0187196	0.0187588	0.0197703	0.0153859	0.0190186	0.0185481	0.0172974	0.0142755	0.0152446	0.0170544	0.0126135	0.0192536	0.0154974	0.0175712	0.0182406	0.0186562	0.0173945	0.0185398	0.0165963	0.0158368	0.0158625	0.0195539	0.0178359	0.0183296	0.0192765	0.016457	0.0186538	0.0167569
1.52223	0.0208786	0.0149769	0.0185096	0.0162689	0.019225	0.0163133	0.0167233	0.018613	0.0172546	0.0208541	0.0154315	0.0190059	0.0190785	0.0201832	0.0180169	0.014364	0.0159367	0.0137491	0.0181354	0.0179078	0.0146469	0.0182699	0.0182926	0.0196718	0.0157731	0.0193238	0.0188298	0.0172331	0.014245	0.0149522	0.017075	0.0128091	0.0192611	0.0153068	0.0172518	0.0176108	0.0187767	0.0172107	0.0187473	0.0161968	0.0156695	0.0152782	0.0199687	0.0181188	0.0182281	0.0189089	0.0164631	0.0189091	0.0168671
1.52424	0.0207824	0.0151036	0.0182439	0.0166626	0.0191003	0.0159999	0.0174941	0.0187241	0.016988	0.0213101	0.0155048	0.0183679	0.0188472	0.0198395	0.0178209	0.0143517	0.0158335	0.0132205	0.0179405	0.0178423	0.0144195	0.0190732	0.0179852	0.0191174	0.0152959	0.0196195	0.0186961	0.0173166	0.0140165	0.0148328	0.0170686	0.0124324	0.0189561	0.0147386	0.0172253	0.0186894	0.018809	0.0172581	0.0188173	0.0160443	0.0155129	0.0153343	0.0197926	0.0176334	0.0179327	0.0186035	0.0156679	0.0186279	0.0167397
1.52624	0.0218527	0.0151751	0.0184421	0.018417	0.0193348	0.0161093	0.0176523	0.0187632	0.0173543	0.0220035	0.0160857	0.0187478	0.0185993	0.0204657	0.0183786	0.0147338	0.0157656	0.0134676	0.0179866	0.0182414	0.0149135	0.0176649	0.0185314	0.0193682	0.0155519	0.0195884	0.0188159	0.017988	0.0144241	0.0150019	0.0170881	0.0129553	0.0193256	0.014714	0.017846	0.0204651	0.0192773	0.018498	0.0190713	0.0165339	0.0158513	0.0159995	0.0200357	0.0182182	0.0183996	0.02007	0.0160441	0.0192379	0.0173985
1.52824	0.0203258	0.0145872	0.0175811	0.0172459	0.0184274	0.0151713	0.0166059	0.0181301	0.0164711	0.0207813	0.0153639	0.0179719	0.0179242	0.0195886	0.017427	0.0137615	0.0153588	0.0128228	0.0172132	0.0171251	0.0143617	0.0163367	0.017695	0.0184057	0.0151753	0.0189785	0.0182741	0.0174769	0.0136178	0.014297	0.0166491	0.0122625	0.018571	0.0138947	0.0174478	0.0189902	0.0182434	0.0178041	0.0183019	0.0161026	0.015157	0.0152091	0.0188226	0.0172098	0.0180668	0.0192114	0.0152492	0.0183393	0.0163176
1.53024	0.0198825	0.0138948	0.0169444	0.0163816	0.0174276	0.0144681	0.016523	0.0169824	0.0158257	0.0191082	0.0143361	0.0160528	0.0171039	0.0183788	0.0164635	0.0133293	0.0145803	0.0123738	0.0164669	0.0163722	0.0134761	0.015964	0.0164727	0.017298	0.014362	0.0182739	0.0169408	0.0164819	0.0128443	0.0135882	0.0156336	0.0119373	0.0180679	0.0135222	0.0158978	0.0182435	0.0165947	0.0168859	0.0169415	0.0155688	0.0147771	0.014411	0.0177603	0.0163779	0.0168439	0.0202936	0.014128	0.0173067	0.0153324
1.53224	0.0193563	0.0142513	0.0173742	0.0160324	0.0168028	0.014205	0.0159754	0.0173879	0.0163378	0.0188114	0.0140068	0.0162187	0.0164351	0.0178847	0.016219	0.013103	0.0144375	0.0123586	0.0160326	0.0156041	0.01336	0.0180755	0.0155536	0.0169376	0.0142657	0.0181191	0.0173496	0.0174502	0.0133068	0.0130967	0.0153197	0.0117205	0.0184107	0.0134328	0.0160063	0.0167902	0.0159623	0.0163536	0.0171334	0.0148291	0.0145517	0.0141094	0.0175493	0.0153929	0.0166917	0.0203387	0.014134	0.0164343	0.0150122
1.53424	0.018753	0.0142472	0.0178048	0.0170007	0.0181816	0.0151099	0.0164293	0.01728	0.0193152	0.0188854	0.0143096	0.0168001	0.0169987	0.0179573	0.0158507	0.0129119	0.0145255	0.0134227	0.0160773	0.0156068	0.013562	0.0200854	0.0164452	0.0174516	0.0150083	0.0174958	0.016312	0.0174865	0.0138993	0.013333	0.0157602	0.0132166	0.0226626	0.015423	0.0154879	0.0174563	0.0168627	0.0160685	0.0164791	0.0163776	0.017673	0.0146143	0.0182722	0.0155271	0.0163512	0.0193843	0.0166732	0.0165517	0.015081
1.53624	0.0204347	0.014225	0.0197845	0.0187088	0.0188481	0.0156991	0.0167336	0.0178734	0.0183845	0.0205887	0.0152675	0.0176837	0.0176319	0.0191273	0.0171399	0.0135724	0.0153719	0.0132002	0.0170598	0.0167631	0.0139367	0.0151974	0.0172994	0.0177673	0.0153632	0.0178755	0.0174131	0.0170426	0.013795	0.01431	0.0161297	0.0139478	0.0209956	0.0166449	0.0165278	0.0189506	0.0176903	0.0179221	0.0172039	0.0162706	0.0169421	0.0154667	0.0182337	0.0165609	0.0170245	0.0197592	0.0172768	0.0168561	0.0161557
1.53824	0.0181599	0.011985	0.0173603	0.0177287	0.0159088	0.0131914	0.0155056	0.016167	0.0158341	0.0174992	0.0137086	0.0143931	0.0157398	0.0172152	0.0151937	0.0118417	0.0136064	0.0115374	0.0153945	0.0151542	0.0123937	0.0139946	0.0145467	0.0149405	0.0133289	0.0163852	0.0151417	0.0147884	0.0120606	0.0123114	0.0146219	0.0111597	0.0184342	0.0128417	0.0148138	0.0170657	0.0150177	0.0164919	0.015087	0.0135932	0.0142509	0.0139142	0.0158424	0.0145538	0.0149872	0.0180251	0.0139031	0.0150371	0.0138487
1.54024	0.0167893	0.0113793	0.0151491	0.0154538	0.0143564	0.0126218	0.014202	0.0153267	0.013951	0.0170059	0.012775	0.0131993	0.0148453	0.0156861	0.014079	0.0110652	0.0125568	0.0108202	0.0141403	0.0137335	0.0118208	0.0149163	0.0130089	0.0135032	0.0123417	0.0151512	0.0140542	0.0138729	0.0110597	0.0114661	0.013579	0.0111763	0.0157516	0.0123796	0.0134335	0.0148332	0.0138511	0.0145952	0.014097	0.0129332	0.0129118	0.0124804	0.0151935	0.0133088	0.0137668	0.0170482	0.0130616	0.0143219	0.0129013
1.54224	0.0198259	0.0111661	0.0146277	0.0165253	0.0153783	0.0123421	0.0147601	0.0149691	0.0138049	0.0182233	0.0127725	0.0136024	0.0157878	0.0166305	0.0143829	0.0116679	0.0127161	0.0117456	0.0142584	0.0140103	0.0119122	0.0159396	0.0134109	0.0139969	0.0127107	0.015774	0.0140694	0.0138831	0.0107244	0.0122388	0.0134583	0.0111495	0.0156604	0.0116164	0.0139194	0.0187475	0.0138428	0.016725	0.0141712	0.0129265	0.0127376	0.0129452	0.0150488	0.0137879	0.0132633	0.0253023	0.0123112	0.0145297	0.0141799
1.54424	0.0213191	0.0124603	0.0149962	0.0181673	0.0161335	0.0134059	0.015789	0.0160503	0.0155399	0.0188159	0.0132412	0.0138426	0.015152	0.0165537	0.0146218	0.0120893	0.0130306	0.0122445	0.0148508	0.013841	0.0125156	0.0168115	0.0133358	0.0146294	0.0135535	0.0157761	0.0147936	0.0154976	0.0112759	0.0130531	0.0142357	0.0115905	0.0167819	0.0120878	0.0152053	0.0203077	0.0142549	0.0181893	0.0154883	0.0134939	0.0134573	0.0144112	0.0161315	0.013612	0.0146985	0.0320971	0.0128515	0.0143685	0.0147007
1.54624	0.0172122	0.0118844	0.0140566	0.015692	0.016367	0.0141152	0.015301	0.0153769	0.0178304	0.0175596	0.0141358	0.0148065	0.0150292	0.0170034	0.0146209	0.0121049	0.013231	0.0127459	0.0145548	0.0148307	0.0132317	0.0173442	0.0148605	0.0150097	0.0139699	0.0154446	0.014668	0.0148033	0.0118388	0.0135672	0.0148606	0.012448	0.0202521	0.0151559	0.0152361	0.0168325	0.0149917	0.0157056	0.0155963	0.0153925	0.0170531	0.0143372	0.016935	0.0138533	0.0146066	0.0200051	0.0148073	0.0142054	0.0137691
1.54824	0.0160606	0.0107851	0.0131176	0.0143175	0.0144944	0.0154907	0.0143747	0.0149063	0.0165386	0.0174812	0.0157305	0.0137875	0.0149681	0.0166123	0.0151368	0.0117914	0.0135904	0.0125381	0.0139887	0.0155449	0.0150341	0.0231708	0.01477	0.0139019	0.0144818	0.0162251	0.013731	0.012943	0.0107771	0.0148152	0.0158022	0.0118837	0.0176093	0.0177709	0.0173592	0.0161221	0.0153576	0.0165385	0.0169269	0.0152332	0.0173621	0.015381	0.0189674	0.0142881	0.0151083	0.0167127	0.0131924	0.0135858	0.0142966
1.55024	0.0148306	0.0104302	0.0122603	0.0131177	0.0129814	0.0257705	0.0136705	0.0141424	0.0273187	0.01901	0.0257611	0.0124055	0.0139208	0.0196864	0.0187013	0.0144793	0.0151313	0.0161415	0.0133467	0.024335	0.0268139	0.0198319	0.0178298	0.0121463	0.025469	0.0245189	0.0125158	0.0119147	0.00974195	0.026418	0.022808	0.0124938	0.0219866	0.0406019	0.0385923	0.0185416	0.0197182	0.0247517	0.0312557	0.025868	0.0345084	0.0292979	0.0306492	0.0172024	0.0226833	0.015624	0.011573	0.0131073	0.0198098
1.55224	0.0146917	0.00972294	0.0112776	0.0128195	0.011826	0.0234231	0.0128156	0.0138596	0.024909	0.0180225	0.0232426	0.011328	0.0133416	0.0184405	0.0168992	0.013611	0.0143798	0.0151397	0.0124131	0.0226295	0.0233622	0.0143926	0.0183414	0.0114939	0.0231568	0.0242374	0.0122189	0.011235	0.00912857	0.0244494	0.022895	0.0113255	0.0192366	0.0358105	0.0498979	0.0175976	0.0189009	0.0295724	0.032554	0.025619	0.0315566	0.0348473	0.0247482	0.0172353	0.0268054	0.0156654	0.0102844	0.0116779	0.0186504
1.55424	0.0184887	0.0087317	0.0110572	0.0153208	0.0133552	0.0138837	0.0138067	0.0126006	0.0145797	0.0176286	0.0148686	0.0110698	0.0130796	0.0153548	0.0129662	0.0107545	0.0120531	0.0122953	0.0115942	0.0138918	0.0137149	0.017152	0.0128734	0.011452	0.0139276	0.0147348	0.0107872	0.0111059	0.00828539	0.0146112	0.0146278	0.0101562	0.0145503	0.0149926	0.0200342	0.0198179	0.0133815	0.0194629	0.0162307	0.0137728	0.0154499	0.0165934	0.0156791	0.0125601	0.0144587	0.0273053	0.00966008	0.0108984	0.0145727
1.55624	0.0245265	0.00921234	0.0115754	0.0209208	0.0154213	0.0143507	0.015191	0.0129704	0.0140262	0.0192961	0.0152872	0.0114859	0.0133403	0.0163174	0.0134608	0.0110119	0.0122718	0.0124449	0.0121453	0.0134984	0.0131752	0.0148834	0.0121883	0.0118451	0.0141892	0.0145449	0.0111936	0.0111024	0.00847148	0.0158097	0.0141435	0.0114413	0.0135124	0.0136476	0.018026	0.0264334	0.0137423	0.0238494	0.0151302	0.013088	0.0141534	0.0178763	0.0166281	0.0126952	0.0129728	0.0483143	0.0102853	0.0116352	0.0166134
1.55824	0.0159331	0.0100793	0.0119898	0.0135567	0.0130603	0.0174216	0.0131202	0.0136363	0.0157982	0.0172194	0.0179982	0.0123647	0.0140566	0.0166765	0.0152437	0.0121238	0.0137772	0.0135005	0.0125244	0.0160531	0.0163325	0.0242548	0.0139265	0.0120668	0.0158144	0.0165178	0.0117643	0.011515	0.0089082	0.0170285	0.0171585	0.00996954	0.0142321	0.0186167	0.0210484	0.0170052	0.0154501	0.019356	0.0185839	0.0159511	0.0173459	0.0180362	0.0203037	0.0142027	0.0150917	0.0209373	0.00986141	0.0119276	0.0152402
1.56024	0.0139218	0.00998704	0.0111649	0.0116501	0.0119457	0.0303407	0.0124757	0.013673	0.0279944	0.0201405	0.0309183	0.0118404	0.0139316	0.0210601	0.0204789	0.0156944	0.017233	0.0204562	0.0121638	0.0265697	0.031517	0.0442973	0.0192697	0.0114702	0.0289234	0.0274964	0.0117155	0.0109455	0.0083834	0.0319598	0.0277855	0.0115959	0.0206947	0.0466973	0.0445829	0.0202174	0.0209687	0.0276259	0.0361523	0.0301219	0.0384771	0.0337092	0.038574	0.0183711	0.0240367	0.0140742	0.0092176	0.0120464	0.022386
1.56224	0.014435	0.0111297	0.0111419	0.0117291	0.0115085	0.0576422	0.0125645	0.0139569	0.0571921	0.0273796	0.057242	0.0125036	0.0139123	0.03062	0.0309587	0.0241286	0.0225239	0.0302226	0.0129519	0.0514275	0.0601481	0.033578	0.0331097	0.0110111	0.0592144	0.05139	0.0122457	0.0108161	0.00854733	0.062054	0.0484145	0.0169194	0.0340347	0.10549	0.114486	0.0300507	0.0343923	0.057599	0.0779825	0.061196	0.0836066	0.0792157	0.0666409	0.0290685	0.0521199	0.0141618	0.00929355	0.0134504	0.0385412
1.56424	0.0146881	0.0104546	0.0110058	0.0115906	0.0112508	0.0459571	0.0124951	0.0139175	0.046323	0.024026	0.0454534	0.0117627	0.0136242	0.0272289	0.0266249	0.0204085	0.0208437	0.0255686	0.012479	0.0419657	0.0471683	0.0218411	0.0301021	0.0106701	0.0461674	0.0454756	0.0125601	0.0106681	0.00827505	0.0498767	0.043016	0.0139338	0.0293241	0.0797704	0.109469	0.0263726	0.0305673	0.0560382	0.0668603	0.0512187	0.0668859	0.072885	0.0486503	0.0270461	0.0499451	0.0148206	0.00855716	0.0123595	0.0325828
1.56624	0.0169103	0.00981484	0.0111755	0.0130752	0.0123861	0.0289972	0.0124907	0.0133698	0.0284086	0.0208018	0.0290931	0.011268	0.0132304	0.0210429	0.018965	0.0149694	0.0162796	0.0182687	0.0116885	0.0260303	0.0281962	0.0193243	0.0203137	0.010729	0.0279219	0.0283045	0.0113996	0.0108465	0.00818885	0.0298681	0.0279245	0.011467	0.0204664	0.041663	0.0603017	0.0235268	0.021324	0.0364089	0.0383662	0.0301716	0.0376972	0.0418214	0.0299021	0.019533	0.0300155	0.0220696	0.00868386	0.0116936	0.0230471
1.56825	0.0251659	0.00959722	0.0116845	0.0204936	0.0149941	0.0195907	0.0149321	0.0131489	0.0183734	0.0215561	0.0213371	0.0114164	0.0132407	0.0184218	0.0158811	0.012416	0.0144481	0.0153757	0.0117278	0.0177071	0.0184617	0.0178653	0.0151451	0.0115943	0.0191816	0.0196127	0.0115073	0.0112418	0.00803388	0.0218042	0.019751	0.0114704	0.0153115	0.0223171	0.0327642	0.0291753	0.0163849	0.0305063	0.022958	0.0188322	0.021569	0.02715	0.0218219	0.0155778	0.0184847	0.0495663	0.00962318	0.0117567	0.0201924
1.57025	0.0150049	0.00946274	0.0110684	0.0120105	0.0113103	0.0230634	0.0122007	0.012987	0.0194977	0.0182311	0.0237487	0.0107022	0.0128377	0.0182521	0.0169869	0.0133244	0.0150933	0.0167526	0.0116711	0.0199896	0.0230199	0.0331924	0.015519	0.0106574	0.0208509	0.0214576	0.0113338	0.0106497	0.00795805	0.0235167	0.0219894	0.00910146	0.016097	0.0286056	0.0317779	0.0188079	0.0168485	0.0238297	0.0249412	0.0215531	0.0255988	0.025272	0.0279018	0.015721	0.0188501	0.0212712	0.00821397	0.011695	0.0182931
1.57225	0.0141001	0.0107548	0.0116312	0.0111234	0.0111931	0.0437272	0.0123195	0.0140322	0.0411372	0.0240822	0.0448861	0.011963	0.0135087	0.0256029	0.0260811	0.0201663	0.0203222	0.0265278	0.0122552	0.038672	0.0459847	0.0468456	0.0258063	0.0109887	0.0433919	0.0393436	0.0123576	0.0110307	0.00831937	0.0476684	0.0390918	0.0135862	0.0273883	0.0744004	0.078179	0.0250262	0.0269125	0.0422353	0.0562496	0.0454935	0.0599954	0.0553888	0.0528445	0.0242903	0.0378045	0.0136545	0.00900363	0.0127548	0.0311689
1.57425	0.0149868	0.0118021	0.0116558	0.0114963	0.0118123	0.0616168	0.012967	0.0148477	0.0591214	0.0298311	0.0622149	0.0131485	0.0143455	0.0327771	0.0339698	0.0256857	0.025202	0.0341874	0.0132765	0.0540483	0.0652788	0.0500407	0.0356167	0.0114124	0.0621041	0.0568087	0.0133879	0.0112511	0.00899448	0.0691065	0.0545421	0.0173859	0.0369391	0.111752	0.122496	0.0324585	0.0368374	0.0610016	0.0836077	0.0659176	0.0892437	0.0839502	0.0737359	0.0317976	0.0555697	0.0142703	0.00967995	0.014027	0.0419013
1.57625	0.0161145	0.0119586	0.0121126	0.0125583	0.0118371	0.0681633	0.0134475	0.0151464	0.069299	0.0310495	0.067844	0.0136463	0.0145527	0.035795	0.0358712	0.0278001	0.0260277	0.0352267	0.0138169	0.0619903	0.0702029	0.0255305	0.041424	0.0115995	0.07001	0.0641947	0.0139005	0.0119455	0.00939147	0.074797	0.0604095	0.0191813	0.0407953	0.125818	0.158583	0.0345276	0.0417274	0.0769421	0.0987435	0.076096	0.102399	0.105692	0.0748016	0.0365087	0.071007	0.0158122	0.0102867	0.0143668	0.0461326
1.57825	0.0156428	0.0104016	0.011347	0.011519	0.0113156	0.036515	0.0123879	0.0140311	0.0359841	0.022429	0.0365757	0.0120615	0.0134697	0.0251018	0.0229622	0.0182079	0.0190413	0.0218525	0.0126288	0.0337318	0.0361059	0.016668	0.0262578	0.0115758	0.0353306	0.0383962	0.0129231	0.0115508	0.00888783	0.0387757	0.0368354	0.0120952	0.0249586	0.0573453	0.0897329	0.0229813	0.0261073	0.0481277	0.0532904	0.0410417	0.0504222	0.0594543	0.0368785	0.0247148	0.0427116	0.0163215	0.00887239	0.0127121	0.0273526
1.58025	0.0199687	0.0102654	0.0120611	0.0153257	0.0131068	0.0199552	0.0130663	0.0137901	0.0179996	0.0197069	0.0214353	0.0113084	0.0131428	0.0185303	0.0162378	0.0131512	0.0145646	0.0150951	0.0124022	0.0188709	0.0194334	0.0174875	0.015844	0.0117222	0.0186782	0.0210251	0.0122513	0.0114908	0.00864382	0.0207676	0.0207993	0.00935196	0.0155745	0.0225561	0.0346186	0.0217249	0.0166399	0.0266439	0.0240279	0.0200658	0.022034	0.0261065	0.0219544	0.0162795	0.0202689	0.029979	0.00891153	0.0124278	0.0189951
1.58225	0.0157669	0.0112503	0.012529	0.0117823	0.011933	0.0223318	0.0127293	0.0137698	0.0191331	0.0183291	0.0232619	0.0119117	0.0128844	0.0186246	0.0171579	0.013818	0.0149096	0.015653	0.0129276	0.0205309	0.0223883	0.022759	0.0158466	0.0118151	0.0208225	0.0217978	0.0128613	0.011845	0.00884748	0.0224226	0.0213142	0.00923358	0.0162356	0.0280384	0.0318605	0.0174014	0.0169626	0.0233755	0.0256533	0.021505	0.0246248	0.0244123	0.0258305	0.0162728	0.020244	0.0179361	0.00887748	0.0127692	0.0187929
1.58425	0.0164709	0.012623	0.0151846	0.0129095	0.0137068	0.0304756	0.0138626	0.0153675	0.0269868	0.0220916	0.030015	0.0140574	0.0153016	0.0224164	0.0221508	0.0170152	0.0177719	0.0202055	0.0139966	0.0268173	0.0294222	0.0383541	0.0206167	0.0133459	0.0292265	0.0284622	0.0142339	0.0126823	0.0101984	0.0313792	0.0281145	0.0125717	0.0215278	0.0411467	0.0493301	0.019981	0.0216506	0.0310395	0.0363758	0.0303196	0.0355779	0.0360729	0.034929	0.0202451	0.0286967	0.0146057	0.011105	0.0143798	0.0239544
1.58625	0.0165003	0.0133049	0.0142507	0.012881	0.0134389	0.0484408	0.0140667	0.0159634	0.0454599	0.0272695	0.0492796	0.0141194	0.0156198	0.0290562	0.0300627	0.0221785	0.0225369	0.0279397	0.0147109	0.0429054	0.0503058	0.0408348	0.0288796	0.0131135	0.048041	0.044351	0.0148123	0.0133128	0.0105711	0.0518398	0.0420484	0.016398	0.0310357	0.0826692	0.0820149	0.0269555	0.0303862	0.0436998	0.0612745	0.049784	0.0657811	0.0586138	0.0595589	0.0268712	0.0416521	0.0148602	0.0117913	0.0157345	0.0340603
1.58825	0.0171303	0.0132354	0.0135563	0.0130194	0.0128731	0.054597	0.0139429	0.0159993	0.0565084	0.0276701	0.0536722	0.0139632	0.0148222	0.0316934	0.0310538	0.0239101	0.0230398	0.028941	0.0150267	0.0507046	0.0555373	0.0175621	0.0358299	0.012737	0.0564044	0.0537889	0.0153201	0.0137162	0.0105395	0.0590788	0.0492907	0.0172231	0.0348356	0.0975349	0.129986	0.0285575	0.0363044	0.0650931	0.0802154	0.0623353	0.0814373	0.0865459	0.058674	0.0327542	0.0607561	0.0152446	0.0111307	0.0155819	0.0386099
1.59025	0.0155428	0.0116241	0.0121881	0.0110082	0.0122222	0.0233233	0.0127961	0.0145363	0.022153	0.0190345	0.024257	0.0122546	0.0137467	0.0206597	0.0186666	0.0150136	0.016004	0.0161697	0.0138249	0.0240546	0.0234623	0.0130781	0.0198539	0.0123494	0.0220194	0.0283723	0.0139492	0.0130321	0.0096481	0.0239875	0.0262951	0.00942488	0.0190305	0.0323738	0.0523041	0.0163838	0.0201829	0.031385	0.034025	0.0262451	0.0294364	0.0347677	0.0246259	0.0203441	0.02912	0.0124235	0.00921526	0.0144208	0.0196099
1.59225	0.0165371	0.0117462	0.0131051	0.0115279	0.0124918	0.0150577	0.0128754	0.0144092	0.0141753	0.0168786	0.016259	0.0119317	0.0132173	0.017256	0.0150834	0.012625	0.0135839	0.012316	0.0135773	0.0165955	0.015388	0.0126737	0.0143622	0.0123301	0.0145777	0.0183973	0.0138378	0.0129938	0.00971431	0.0145202	0.0167288	0.00845192	0.0143761	0.0157858	0.0229673	0.0138182	0.0151901	0.0189787	0.0188483	0.0160616	0.0157203	0.0174541	0.0177391	0.0158864	0.0178369	0.0143426	0.00928047	0.0139471	0.0149802
1.59425	0.0164203	0.0123348	0.013886	0.0114822	0.0127742	0.0147468	0.0126835	0.0146973	0.0132969	0.0164733	0.0152989	0.0123393	0.0133481	0.0169014	0.0147171	0.0123322	0.012916	0.0116464	0.0138459	0.0157448	0.014518	0.0147143	0.0137086	0.0124842	0.0138686	0.0173042	0.0144181	0.0130989	0.00988015	0.0129886	0.0157362	0.00871323	0.0141251	0.0141748	0.0190172	0.0126765	0.01533	0.0166459	0.0170155	0.0146651	0.0142057	0.0148212	0.0168336	0.0150315	0.0165086	0.0131945	0.00971214	0.0143972	0.0142419
1.59625	0.0175979	0.0137959	0.0157023	0.01326	0.0139923	0.0177632	0.0140704	0.0159612	0.0160043	0.0187381	0.017992	0.0138049	0.0152705	0.0183107	0.0173145	0.0133375	0.0144063	0.0134243	0.0151309	0.0177507	0.016467	0.0221327	0.0151023	0.0139652	0.0165878	0.0194343	0.0157447	0.0139108	0.0111948	0.0155566	0.0177653	0.011241	0.016502	0.0175306	0.0206062	0.0142085	0.0170652	0.0172283	0.0198371	0.0168471	0.0164913	0.0167155	0.0203318	0.0164692	0.018305	0.0140526	0.0117442	0.015369	0.0165839
1.59825	0.0175842	0.0134704	0.014755	0.013179	0.0140744	0.025797	0.0145148	0.0164317	0.0252475	0.020986	0.0269725	0.0140914	0.0153512	0.0216597	0.0212287	0.0159854	0.0164734	0.0168313	0.0152163	0.02583	0.0266571	0.0179067	0.0197261	0.0139432	0.0262143	0.0272215	0.0162051	0.014674	0.0114073	0.026037	0.0243963	0.0128011	0.020933	0.0378012	0.0396124	0.0178125	0.0210435	0.0252441	0.032929	0.0269841	0.0316872	0.0298127	0.0311171	0.0200737	0.0261426	0.0144699	0.0118709	0.0157489	0.0218777
1.60025	0.0170575	0.0128266	0.0138239	0.0116041	0.0131341	0.0214451	0.013825	0.0155904	0.0218955	0.0188526	0.0218288	0.013317	0.013938	0.0201643	0.0185827	0.0150119	0.0151971	0.0149283	0.0148345	0.0231783	0.0222717	0.0126056	0.0193514	0.0133742	0.0219278	0.0261698	0.0154019	0.0141384	0.010808	0.0219778	0.0228752	0.010405	0.0187356	0.0302257	0.044895	0.0155916	0.019797	0.0276832	0.0310807	0.0246069	0.0275736	0.0310135	0.0241696	0.019825	0.0275584	0.0127317	0.0104996	0.0154331	0.0193533
1.60225	0.0164867	0.0124087	0.0138097	0.0110017	0.0126659	0.0138672	0.0133923	0.0149734	0.012862	0.0167831	0.0143552	0.0127601	0.0135657	0.0171019	0.0150428	0.0123901	0.0133791	0.011406	0.0145101	0.0160453	0.0147392	0.0128111	0.0146363	0.0130162	0.0132642	0.0186691	0.0153782	0.0138342	0.0107161	0.0127321	0.0161534	0.00852489	0.0146232	0.0139124	0.0202715	0.0121953	0.0153402	0.0163741	0.0176153	0.0147242	0.0138656	0.0153153	0.016572	0.0161601	0.0171769	0.0115676	0.00991972	0.0150924	0.0143384
1.60425	0.0170827	0.0132351	0.0148496	0.0114527	0.0131593	0.0129052	0.0139371	0.0153081	0.0125412	0.0168582	0.013173	0.0129039	0.0137563	0.0169883	0.0144318	0.0123395	0.0132034	0.0108169	0.0149701	0.0153607	0.0131747	0.012259	0.0136365	0.0131265	0.0124531	0.0173027	0.0159141	0.0146646	0.0105799	0.0111469	0.0148552	0.00869795	0.0146825	0.0117917	0.0158456	0.0123997	0.0149236	0.0146477	0.0156325	0.0132933	0.0121751	0.0131866	0.0154551	0.0152193	0.0157064	0.0121301	0.0100769	0.0154542	0.013664
1.60625	0.0175178	0.0130458	0.0143164	0.0117425	0.0130887	0.0125185	0.0139268	0.0151557	0.0119901	0.0170786	0.0130968	0.0128672	0.0138392	0.0167709	0.0142811	0.0121475	0.0127247	0.0105343	0.0146609	0.0145405	0.0128947	0.0120731	0.0134383	0.0132596	0.0122171	0.0168027	0.0154611	0.0140773	0.010779	0.0110131	0.0142092	0.00870066	0.014459	0.0111804	0.0149685	0.0122615	0.0148337	0.0144738	0.0152221	0.0128456	0.0115497	0.0125625	0.0152055	0.0151699	0.0154029	0.0127089	0.0103177	0.0152724	0.0135147
1.60825	0.0176089	0.0132217	0.0140225	0.0125247	0.0135151	0.0122532	0.0137875	0.0154423	0.0117621	0.0172258	0.0131814	0.0130928	0.0142648	0.0167132	0.014291	0.0125861	0.0127817	0.0106953	0.0150382	0.0146785	0.0128799	0.0122081	0.0137581	0.0134629	0.0120372	0.0167267	0.015468	0.0141795	0.010911	0.0111313	0.0142448	0.00900518	0.0142272	0.0110446	0.0143819	0.0125338	0.0147912	0.0145236	0.0150894	0.0128489	0.0112772	0.0123312	0.0150027	0.0152837	0.0154411	0.0132473	0.0103546	0.01524	0.0139018
1.61025	0.0175491	0.0131456	0.013981	0.0118591	0.0136546	0.0121739	0.0138917	0.0152403	0.0114242	0.0168158	0.0126259	0.0129411	0.0140854	0.0168247	0.0143147	0.0124731	0.0128159	0.0106789	0.0151594	0.0144328	0.0130224	0.0127276	0.0135083	0.0134361	0.0117942	0.0168202	0.0157966	0.0140413	0.0109098	0.0107853	0.0139765	0.0087779	0.0141892	0.0107315	0.0141991	0.012054	0.014173	0.014115	0.0147468	0.0128806	0.011239	0.0121807	0.0146809	0.0151545	0.0150194	0.0129817	0.0101625	0.0151437	0.0135733
1.61226	0.0178302	0.0133846	0.0149914	0.0120483	0.0136782	0.0124146	0.0144093	0.0149494	0.0113177	0.0172764	0.0125931	0.0133432	0.0145681	0.0166099	0.0145002	0.0125298	0.0131568	0.0106635	0.0149741	0.0146106	0.0132533	0.0130601	0.0140023	0.0137247	0.0121856	0.0171106	0.0159754	0.0147257	0.0110766	0.0109772	0.014192	0.00870858	0.0143814	0.0108416	0.0142442	0.0122247	0.0144462	0.0147724	0.0148546	0.012835	0.0109422	0.0123833	0.0147506	0.0151818	0.0152852	0.0129966	0.0101686	0.0154139	0.0134882
1.61426	0.0177776	0.013782	0.0155865	0.0121032	0.0139918	0.0125874	0.0141221	0.01541	0.0118812	0.017337	0.0129426	0.0135755	0.0144632	0.017127	0.0145662	0.0127501	0.0136629	0.0106371	0.0154433	0.0151355	0.0133165	0.0140019	0.013838	0.0138016	0.0126428	0.017141	0.0165378	0.0147689	0.0113558	0.0108789	0.0145236	0.00876443	0.0145439	0.0110414	0.0146042	0.0122931	0.0148692	0.0146138	0.0152067	0.0129844	0.0114332	0.0126446	0.0152652	0.015524	0.0154032	0.01282	0.0103892	0.0158571	0.0138637
1.61626	0.0188596	0.0142098	0.0165583	0.012921	0.0147753	0.0128354	0.0149165	0.0160248	0.0125	0.0182804	0.0134638	0.0136655	0.014366	0.0178366	0.0148229	0.0134445	0.0140742	0.0110766	0.0161069	0.0153898	0.0135048	0.0141559	0.0143027	0.0141192	0.0130932	0.01739	0.0171213	0.0154643	0.0115041	0.0113441	0.0146098	0.00952581	0.0155273	0.0115431	0.0148279	0.0128273	0.0151203	0.0149659	0.0157513	0.0133725	0.0120149	0.0130461	0.0155896	0.0159995	0.0158768	0.0138694	0.0112473	0.0163442	0.0142983
1.61826	0.0195657	0.014121	0.0156199	0.0145464	0.0148935	0.0131723	0.0151909	0.0160026	0.0121321	0.0189053	0.0138341	0.0138038	0.0142746	0.0180062	0.0151017	0.0134291	0.0139926	0.0115823	0.0163865	0.0155851	0.0135395	0.0147521	0.0146941	0.014295	0.0127521	0.0176193	0.0168832	0.0152938	0.0120368	0.0116555	0.0148654	0.00994112	0.0156935	0.0115558	0.01502	0.0147406	0.0151806	0.0160471	0.0159313	0.0133442	0.012075	0.0133491	0.0159858	0.0158622	0.0158762	0.0165229	0.0115396	0.0162502	0.0150223
1.62026	0.0208088	0.0148554	0.0163072	0.0160928	0.0155048	0.0138301	0.0162487	0.0166973	0.0130157	0.0201031	0.0143058	0.0147327	0.0150336	0.0184304	0.0157814	0.0137036	0.0147342	0.0122071	0.0169804	0.0160819	0.0138604	0.0154129	0.0151734	0.0151404	0.0133951	0.0180819	0.0171235	0.0158904	0.0125222	0.0125022	0.0151361	0.0108878	0.0158586	0.012223	0.0158575	0.0163952	0.0152833	0.017478	0.0161463	0.0136782	0.0124506	0.0138501	0.016687	0.0164932	0.0161224	0.0180813	0.0120935	0.0167886	0.015839
1.62226	0.0205858	0.0147792	0.0173549	0.0154634	0.0160832	0.0136749	0.0165085	0.0168387	0.0129549	0.0202025	0.0141981	0.0149891	0.0156572	0.0186332	0.0158008	0.0137782	0.0146877	0.0122414	0.0170085	0.0163303	0.0140634	0.0154501	0.0155451	0.0154492	0.0140512	0.0183651	0.0178718	0.0160443	0.012596	0.0121373	0.0155397	0.0104035	0.0161095	0.0121174	0.015702	0.0157992	0.0157385	0.0176984	0.0161448	0.0143156	0.0124163	0.0150779	0.016237	0.0165848	0.0164625	0.0173103	0.0120676	0.017299	0.0158694
1.62426	0.0204301	0.0145793	0.017466	0.0150603	0.0157611	0.013332	0.0164279	0.0165572	0.0122423	0.019862	0.01409	0.0147836	0.0154102	0.0185909	0.015594	0.0139036	0.0147719	0.0118698	0.0170657	0.0161027	0.0143026	0.0150942	0.0151683	0.0153585	0.0138602	0.0183585	0.0177421	0.0158057	0.0125647	0.0115455	0.0152097	0.00988509	0.0159437	0.0116199	0.0156347	0.0152914	0.0155643	0.0172317	0.0160747	0.0142309	0.0119208	0.0148271	0.016087	0.0167296	0.0161399	0.0172143	0.0118334	0.0172355	0.0156254
1.62626	0.0201169	0.0145095	0.0176207	0.0147452	0.0155099	0.0136449	0.016248	0.0169119	0.0126013	0.0197097	0.0143182	0.0146829	0.0153099	0.0189604	0.0157524	0.0142505	0.0148175	0.0115727	0.017252	0.0165901	0.0142855	0.0147379	0.0152548	0.0154863	0.0141598	0.0187164	0.0179091	0.0159999	0.0128832	0.0119588	0.0154686	0.0100538	0.0155089	0.0115522	0.0156618	0.0150669	0.0160746	0.0171449	0.0163323	0.0140149	0.0120231	0.0143877	0.0164121	0.0170107	0.016516	0.016915	0.0120037	0.0172828	0.0158585
1.62826	0.0199448	0.0149606	0.0173518	0.0150441	0.0158733	0.0136085	0.0164136	0.0172756	0.0125488	0.0199512	0.0143442	0.0150806	0.0153913	0.0190869	0.0161384	0.0146047	0.0150724	0.0120399	0.0176106	0.0169578	0.0144379	0.016994	0.0153961	0.0159291	0.014172	0.0188802	0.0182463	0.0163207	0.0129845	0.0125768	0.0156061	0.0102169	0.0158245	0.011765	0.0159988	0.0152626	0.0161892	0.0173284	0.016351	0.014529	0.0122023	0.0142662	0.0168815	0.0174505	0.0170959	0.0170192	0.0119029	0.0177137	0.0163053
1.63026	0.0222262	0.0163894	0.0193933	0.016704	0.0172423	0.0156398	0.0182764	0.0183049	0.013568	0.0222022	0.0154499	0.0164319	0.0164192	0.0208296	0.0174477	0.0159069	0.0162656	0.0132828	0.0194165	0.0191732	0.0157704	0.0196124	0.0165174	0.0173441	0.0159218	0.0206016	0.0200002	0.0177565	0.0143018	0.0139892	0.017235	0.0115281	0.0174447	0.0131759	0.0171139	0.0176161	0.0176906	0.0187706	0.0176529	0.0157018	0.0136872	0.0155013	0.0183519	0.0189936	0.0183306	0.0190478	0.0135543	0.0195808	0.018127
1.63226	0.0253202	0.0184029	0.0218869	0.0205938	0.0217223	0.0177967	0.0204651	0.0206342	0.015774	0.0259624	0.017236	0.0194217	0.0182802	0.0236541	0.0201201	0.0182737	0.0184212	0.0155474	0.0228621	0.022561	0.0180446	0.0202722	0.0189795	0.0202505	0.0186947	0.0233139	0.0226216	0.0202485	0.0167642	0.0161374	0.0194408	0.0134763	0.0198226	0.0153113	0.0195433	0.0217696	0.0201405	0.02246	0.020101	0.0178369	0.0159317	0.018427	0.0209477	0.022346	0.021223	0.0233566	0.0161118	0.0231144	0.0219712
1.63426	0.0275287	0.0188871	0.0243513	0.021591	0.023079	0.0175279	0.0220978	0.0221671	0.0154274	0.0290966	0.0177541	0.0197106	0.0197535	0.0272867	0.0216745	0.0210174	0.0200261	0.0172128	0.0271042	0.0268882	0.0203841	0.0212798	0.0192039	0.0214857	0.0200845	0.0262009	0.0247231	0.0221399	0.0190654	0.0166875	0.0214318	0.0135805	0.02088	0.0147269	0.0208998	0.0224878	0.0219774	0.0256035	0.0212217	0.0189019	0.0158725	0.0204529	0.0214452	0.0267366	0.0242907	0.0263587	0.0160475	0.0269891	0.0257393
1.63626	0.0334574	0.0226602	0.0297906	0.0230056	0.0268241	0.0215413	0.0266771	0.0301144	0.017448	0.0386974	0.0204026	0.0253186	0.0237129	0.0367264	0.0270752	0.0290281	0.024248	0.020518	0.0389123	0.0387972	0.0275757	0.0251955	0.0214119	0.0273989	0.0257512	0.0333872	0.0317447	0.0280677	0.025113	0.019511	0.0274121	0.0153525	0.0234207	0.016204	0.0253393	0.0236252	0.0308816	0.0340811	0.0254691	0.0235823	0.0179903	0.0245428	0.0269884	0.0413333	0.0350987	0.0293588	0.0180668	0.0392627	0.0386819
1.63826	0.0397917	0.0266748	0.0349387	0.0281472	0.0376165	0.0276607	0.03596	0.0409954	0.0228238	0.0488023	0.0261551	0.0370996	0.0274605	0.0426222	0.0328403	0.0358972	0.0295474	0.0269223	0.0470744	0.0473699	0.0343876	0.0272736	0.0283655	0.0402886	0.0350528	0.038944	0.0436647	0.037951	0.0355465	0.0256997	0.036143	0.0192696	0.0293705	0.0202797	0.0324304	0.0286294	0.0368225	0.0429057	0.032046	0.0336279	0.0234237	0.032214	0.0355669	0.0504959	0.0528072	0.0366543	0.023808	0.0456011	0.0507043
1.64026	0.0301862	0.0223467	0.0285715	0.0284618	0.0354394	0.0220919	0.0312504	0.0325179	0.0210108	0.0346825	0.0236588	0.0307074	0.0220806	0.0321729	0.0265762	0.0264203	0.0258783	0.0253401	0.034644	0.03395	0.026864	0.0252314	0.0265505	0.0351125	0.0303652	0.0320647	0.0341308	0.0329856	0.0314104	0.0256516	0.0315402	0.019889	0.0291231	0.0218709	0.0277729	0.0266078	0.0258105	0.0297387	0.0277599	0.0306125	0.0230786	0.0307825	0.0299012	0.032926	0.0393179	0.0357733	0.0253897	0.032514	0.0334177
1.64226	0.0263366	0.0208457	0.0255536	0.0233563	0.0274026	0.0200771	0.0243567	0.025071	0.0186119	0.0281375	0.0203111	0.0241226	0.0199304	0.0266708	0.0229405	0.0213534	0.0216758	0.0200105	0.0266315	0.0267868	0.021605	0.0248405	0.0230809	0.0263802	0.0239116	0.0269338	0.0273453	0.0261234	0.0235127	0.0214088	0.0249798	0.0173082	0.0250679	0.0208624	0.0227397	0.022329	0.0227233	0.0235572	0.0240056	0.0236723	0.0201991	0.0237098	0.0253657	0.0257031	0.0275383	0.026608	0.0221563	0.0263707	0.0251026
1.64426	0.0286858	0.0206611	0.0254631	0.0249826	0.0271931	0.0200527	0.024208	0.0233574	0.0186173	0.0292174	0.0199219	0.0230707	0.0203633	0.0256535	0.0225125	0.0205204	0.021336	0.0184427	0.0249267	0.0251834	0.0199109	0.02142	0.0230547	0.023966	0.0224468	0.0256027	0.0264124	0.0245864	0.0204389	0.0200282	0.0230216	0.0163953	0.0237673	0.0192182	0.0231573	0.0259563	0.0226537	0.0256065	0.0232549	0.0216993	0.0193819	0.0228339	0.024531	0.0243009	0.0247981	0.028348	0.0207532	0.0248583	0.0240046
1.64626	0.0271548	0.0183285	0.0217147	0.0235545	0.0224121	0.0172898	0.0223812	0.0207862	0.0156441	0.0270599	0.018159	0.0189436	0.0182139	0.0230335	0.0199465	0.0178352	0.0188258	0.016089	0.0226759	0.0217113	0.0175138	0.0210154	0.0197948	0.0202762	0.0188017	0.0232103	0.0228328	0.0211594	0.0178593	0.0173174	0.0201227	0.0144431	0.0211996	0.0159153	0.0210462	0.024457	0.0193595	0.0252265	0.0208616	0.0186863	0.016355	0.0199653	0.0212163	0.0213268	0.0213351	0.0285377	0.0174645	0.0218293	0.0212571
1.64826	0.0262911	0.018354	0.0221144	0.0221855	0.0209394	0.0175872	0.0215237	0.0206186	0.0161324	0.026279	0.0181021	0.0194343	0.0184994	0.0230473	0.0198862	0.0177368	0.0181465	0.0158852	0.02227	0.0207726	0.0174367	0.0195881	0.0198677	0.0202831	0.0187031	0.0225612	0.0227433	0.0208063	0.0168538	0.0170163	0.0197709	0.014296	0.0212038	0.0160155	0.0199098	0.022614	0.0198123	0.0238531	0.0205559	0.018586	0.0162172	0.0190008	0.0215001	0.02108	0.0210985	0.0257966	0.0169787	0.0219491	0.0207934
1.65026	0.0248335	0.0179556	0.0204542	0.01983	0.0202535	0.0170198	0.020004	0.0210493	0.0158624	0.0247844	0.0176986	0.0198596	0.0189218	0.0224293	0.0198297	0.0169337	0.0180908	0.0155266	0.0218535	0.0205746	0.0171314	0.0203924	0.0203658	0.0211146	0.017938	0.0222387	0.0232546	0.0209903	0.01636	0.0169181	0.0197617	0.0130894	0.0206913	0.0158792	0.0199343	0.0207958	0.0201345	0.0221311	0.020816	0.0184263	0.0162327	0.0181555	0.0213581	0.0210166	0.0211917	0.0224953	0.0167631	0.0218568	0.0204571
1.65226	0.0255045	0.0188765	0.0216661	0.019919	0.0202523	0.0177029	0.0205284	0.0209139	0.0159455	0.0252965	0.0183929	0.019731	0.0186608	0.0225838	0.0197555	0.0174348	0.0185501	0.0154313	0.0218619	0.0204485	0.0174147	0.0235731	0.0203442	0.0208906	0.0185627	0.0227311	0.0230987	0.0211209	0.0170741	0.0167935	0.0198731	0.013486	0.0206341	0.0161835	0.0199381	0.0212883	0.0197129	0.0224102	0.0209307	0.0186675	0.0164253	0.0182562	0.0218674	0.0207625	0.0210062	0.023334	0.0167633	0.0217661	0.0201373
1.65426	0.0284989	0.0204264	0.023349	0.0236826	0.0231767	0.0194187	0.0228146	0.021993	0.0186661	0.0285521	0.0198828	0.0219806	0.0201133	0.0246713	0.0217762	0.0188626	0.0199459	0.0172742	0.023563	0.0225262	0.0185876	0.0231143	0.0225804	0.0228086	0.0204638	0.0245426	0.0256315	0.0229474	0.0182539	0.018771	0.0211561	0.016026	0.0231608	0.01902	0.0223973	0.0253085	0.0222948	0.0252555	0.0224995	0.0205185	0.0190489	0.0204286	0.0242726	0.0226768	0.0225531	0.0271877	0.0198405	0.0234083	0.0224972
1.65627	0.0293658	0.0208111	0.0237178	0.0249336	0.0242686	0.0196497	0.0233144	0.0220825	0.0188042	0.028775	0.0198734	0.0216917	0.0200937	0.0248683	0.0216907	0.0186507	0.0203999	0.0169678	0.0234578	0.0231932	0.018608	0.0211811	0.0224978	0.0222541	0.0203056	0.0248615	0.0252987	0.0236064	0.0184739	0.0183364	0.0213958	0.0159066	0.0227362	0.0185803	0.0231348	0.0270148	0.022806	0.025748	0.0230066	0.020322	0.0184279	0.0206647	0.0242153	0.0230251	0.02257	0.0284001	0.0195096	0.0237613	0.0227685
1.65827	0.026774	0.0192313	0.0221643	0.0223311	0.0216996	0.018071	0.0215982	0.0209591	0.0167665	0.026426	0.0189671	0.019743	0.0191149	0.0236623	0.0203092	0.0177983	0.0189458	0.0160384	0.0225004	0.0214729	0.0178715	0.0229489	0.0208571	0.0208513	0.0187018	0.0242781	0.0239739	0.0219455	0.0173469	0.0170547	0.0204594	0.0140403	0.0215334	0.0167541	0.0216896	0.0231354	0.0213053	0.0237686	0.0218784	0.0193259	0.0168681	0.0191927	0.0227217	0.0219252	0.021248	0.0251722	0.0175521	0.0225689	0.0207626
1.66027	0.0282756	0.0208851	0.0241047	0.022772	0.0228691	0.0192404	0.0220691	0.0224656	0.018435	0.028041	0.0203021	0.0220375	0.0201792	0.0248807	0.0218447	0.0190321	0.0200076	0.0176991	0.023659	0.0224915	0.0188366	0.0221673	0.0224637	0.0230042	0.0204315	0.025112	0.0258476	0.0230267	0.0181638	0.0184811	0.0212949	0.0152861	0.0232905	0.0189175	0.0223589	0.0237888	0.0225255	0.024258	0.0233667	0.0207345	0.0186025	0.0197883	0.0247731	0.0232763	0.0229366	0.0248913	0.0191144	0.0240082	0.0219432
1.66227	0.0276535	0.0201504	0.0228935	0.0216473	0.0225179	0.0183779	0.0218168	0.0226972	0.0178123	0.0275275	0.0200803	0.0218507	0.0207073	0.0247353	0.0218111	0.0188902	0.0202078	0.0172986	0.0235215	0.0221987	0.0185265	0.0236141	0.0230365	0.0233138	0.0199922	0.0250247	0.0259417	0.0235827	0.0177714	0.0181425	0.0217197	0.0147578	0.0232343	0.0186247	0.0225861	0.023101	0.0222309	0.0240302	0.0230324	0.0203122	0.0182452	0.019964	0.0241141	0.023471	0.0230393	0.0245983	0.0186569	0.0239231	0.0215426
1.66427	0.0295626	0.0210592	0.0238029	0.0242362	0.0240618	0.0198471	0.0234095	0.0230401	0.019035	0.0293686	0.0212058	0.0224654	0.0208944	0.0256169	0.0226854	0.019411	0.0204469	0.0180995	0.0247224	0.0233964	0.0194569	0.0248561	0.0234762	0.0239172	0.0213655	0.0259441	0.0262002	0.0240576	0.0186408	0.0193747	0.0222759	0.0163037	0.0243464	0.0205133	0.0239035	0.025744	0.0233757	0.0255561	0.0245693	0.0214217	0.0196464	0.0205595	0.0256438	0.0240548	0.0237988	0.0273354	0.0197252	0.024955	0.0230232
1.66627	0.0311032	0.0219448	0.0240707	0.0255182	0.0257265	0.020489	0.0258164	0.0244056	0.0205169	0.0302632	0.0223337	0.0237455	0.0215669	0.0268715	0.0234184	0.0198766	0.0214544	0.0195288	0.0255348	0.0243487	0.0198961	0.0250007	0.0247045	0.02448	0.0225853	0.0270558	0.0275709	0.0254309	0.0198727	0.0202812	0.0233726	0.0174845	0.0252919	0.0219679	0.0255298	0.0274207	0.0247735	0.0271184	0.0258157	0.0225992	0.0205807	0.0219233	0.0265989	0.0250716	0.0250859	0.0308923	0.0210228	0.0262036	0.0243252
1.66827	0.0310972	0.0231467	0.0244197	0.0261327	0.0260986	0.0215002	0.0256452	0.0249397	0.0217535	0.0305892	0.0226931	0.0243011	0.0220134	0.0268698	0.0235024	0.0197192	0.0224795	0.0196887	0.0251846	0.025712	0.0204032	0.0257767	0.024951	0.0243445	0.0228327	0.0277026	0.0277456	0.0259495	0.0204255	0.0202615	0.0235083	0.0170714	0.0254935	0.0217105	0.0261486	0.027723	0.0252834	0.0270742	0.0267317	0.023083	0.0206005	0.0213973	0.0273842	0.0259693	0.0247805	0.0311814	0.021645	0.0268353	0.0247213
1.67027	0.0301365	0.0231542	0.0261249	0.0241566	0.0252081	0.0213409	0.0241133	0.025423	0.0211665	0.0296784	0.0226842	0.0245467	0.0224589	0.0273536	0.0242265	0.0204988	0.0226122	0.0194254	0.0256743	0.0254592	0.0208452	0.0286487	0.0256333	0.0252789	0.0233024	0.027993	0.0285907	0.0266282	0.0207947	0.0205702	0.0242073	0.0167006	0.0258279	0.0216698	0.026234	0.0249924	0.0252945	0.0254938	0.0270158	0.0237058	0.0210403	0.022015	0.0279063	0.02641	0.0254391	0.0265171	0.0215431	0.0274956	0.0245086
1.67227	0.0335747	0.0249636	0.027432	0.0268956	0.0276154	0.0237754	0.0257653	0.0277422	0.0237565	0.0332375	0.025076	0.028108	0.0240943	0.0300118	0.0267258	0.0220334	0.0243583	0.0220943	0.0279944	0.0269249	0.0226139	0.032277	0.0286434	0.0287158	0.0255474	0.0302153	0.0318854	0.0288352	0.0221839	0.0229434	0.0264263	0.0191127	0.029137	0.0247915	0.0279756	0.0289226	0.0282677	0.028659	0.0298353	0.0261199	0.0243648	0.0241889	0.0313299	0.0290737	0.0280971	0.0293789	0.0249661	0.0301139	0.0271059
1.67427	0.0375571	0.0270157	0.0284966	0.0304664	0.0313683	0.0270588	0.0272548	0.0306162	0.028756	0.0367163	0.0286095	0.031497	0.0259295	0.0325561	0.028325	0.0235286	0.026245	0.0248159	0.0297985	0.0293609	0.0242033	0.0301624	0.0317388	0.0313233	0.0283801	0.0327399	0.0354921	0.0315159	0.0245609	0.0250574	0.0289972	0.0211024	0.0320572	0.0285969	0.0304446	0.0326447	0.032476	0.0310543	0.0341265	0.0292319	0.0280582	0.0263371	0.0345473	0.0322545	0.0315585	0.0341591	0.0291097	0.0328992	0.030376
1.67627	0.0348915	0.0247029	0.0265536	0.0288383	0.0301452	0.0233855	0.0268468	0.0297836	0.025195	0.0350537	0.0273725	0.0292057	0.0254781	0.0315163	0.0275404	0.0224858	0.0253616	0.0228554	0.0290193	0.028501	0.0228635	0.0253889	0.0308084	0.0303971	0.0259171	0.0318473	0.0332092	0.0301629	0.0233481	0.0242153	0.0274071	0.0191107	0.0304845	0.0260603	0.0302423	0.029687	0.0283903	0.0296203	0.0316268	0.0277099	0.0251064	0.0260236	0.0321953	0.0317976	0.0302492	0.033642	0.0269284	0.0313166	0.027843
1.67827	0.0326769	0.0228824	0.0248217	0.0256791	0.0252153	0.0212032	0.0246281	0.0268175	0.0213209	0.0323295	0.0242442	0.0247804	0.0234282	0.0286711	0.0251575	0.0207497	0.0232735	0.0200127	0.0270985	0.0264461	0.0212955	0.0282787	0.026656	0.0266917	0.0234443	0.0299688	0.0288791	0.0268702	0.0213896	0.0213617	0.0246576	0.0167891	0.0276228	0.0228615	0.0278461	0.0266982	0.0249584	0.0276508	0.0285581	0.024961	0.0216506	0.0225453	0.029429	0.028594	0.0264841	0.0302426	0.0218433	0.0288784	0.0257052
1.68027	0.0349974	0.0258987	0.0274737	0.0283212	0.0277842	0.024131	0.0256694	0.028152	0.0245562	0.0335533	0.0263953	0.0271644	0.0242995	0.0299934	0.0267366	0.0216742	0.0240715	0.0220209	0.0284935	0.0283581	0.023377	0.0315928	0.0280822	0.0273658	0.0260956	0.0316822	0.0315403	0.0288246	0.023432	0.0229449	0.0263963	0.0188912	0.0299667	0.0250573	0.0292086	0.0300221	0.0284545	0.0292853	0.0321443	0.0270379	0.0243323	0.0241177	0.0314867	0.0296073	0.0282203	0.0322038	0.0246255	0.0309903	0.0280127
1.68227	0.0357644	0.0272116	0.0302363	0.029114	0.0297231	0.0256375	0.0264696	0.0301448	0.0266132	0.0344145	0.0283556	0.0300752	0.0262528	0.0320646	0.0287737	0.0233023	0.0258738	0.0241696	0.0305521	0.0301851	0.0247545	0.0309913	0.0316924	0.0303988	0.0283305	0.0335511	0.0351909	0.032116	0.0251309	0.0247851	0.0286957	0.0206569	0.0326865	0.027958	0.0308136	0.0297623	0.030911	0.0298373	0.0339669	0.0294871	0.0268126	0.0263658	0.0335929	0.032131	0.031424	0.0315908	0.0276694	0.0330929	0.0293262
1.68427	0.0356307	0.0264937	0.0286878	0.0283024	0.0296468	0.0250637	0.0264711	0.0309328	0.0263179	0.0347214	0.0284012	0.0305149	0.0272665	0.0324447	0.028915	0.0232051	0.0258385	0.0243336	0.0306652	0.0296219	0.0247222	0.0318357	0.0325827	0.0316553	0.0277105	0.0338186	0.0358582	0.0322397	0.0249244	0.0250268	0.0293248	0.0203826	0.0332666	0.0282466	0.0310256	0.0295959	0.0309163	0.0299158	0.0342752	0.0297948	0.0268319	0.0264333	0.0338997	0.0328029	0.0317147	0.0309562	0.0280856	0.0336382	0.0293034
1.68627	0.0375221	0.0282162	0.0293326	0.0292231	0.0304855	0.0269603	0.0264041	0.0328214	0.0286445	0.0365859	0.0300262	0.0317012	0.0275174	0.0331244	0.0295423	0.0238016	0.0266347	0.0257819	0.0311827	0.0303069	0.0257847	0.0400003	0.0328338	0.0323527	0.0288156	0.0352204	0.0362402	0.0325937	0.0260814	0.025989	0.0304671	0.0210746	0.0346278	0.0298444	0.0317575	0.0311266	0.0328116	0.030678	0.0368109	0.0308567	0.028095	0.0265198	0.0358347	0.0342513	0.0325278	0.0334327	0.029507	0.0353829	0.030734
1.68827	0.043883	0.0324771	0.0326335	0.0352587	0.0365049	0.0331266	0.0299817	0.0369153	0.0369961	0.0422369	0.0364245	0.0379122	0.0309055	0.0374004	0.033745	0.026749	0.0302045	0.0313907	0.0344544	0.0347806	0.0292668	0.040995	0.0380717	0.0370589	0.034048	0.0392105	0.0429145	0.0376515	0.0306943	0.0303976	0.0348792	0.0254301	0.0402231	0.0362878	0.0362776	0.0374805	0.0397348	0.0348961	0.043493	0.0359861	0.0344846	0.0309256	0.041967	0.0393701	0.0377941	0.0406678	0.037243	0.0401253	0.0357856
1.69027	0.0425317	0.0313971	0.0316077	0.0357022	0.0372997	0.0316057	0.0305714	0.036805	0.0362944	0.0409397	0.0367142	0.0378503	0.0315374	0.0377261	0.0343163	0.0265122	0.0306209	0.0313055	0.034311	0.0354147	0.0290146	0.0390558	0.0396952	0.0376922	0.0339985	0.0395042	0.043255	0.0385348	0.0305744	0.0314991	0.0355093	0.0249033	0.0405983	0.0366761	0.0378484	0.0371528	0.0388575	0.0350282	0.0436519	0.0367831	0.0347177	0.0327634	0.0413798	0.0395657	0.0386804	0.0413352	0.0378285	0.0398315	0.0353807
1.69227	0.0430345	0.0320002	0.0330832	0.0350091	0.0359151	0.0318215	0.0306268	0.0372767	0.0351363	0.0424463	0.0353599	0.0372387	0.03108	0.0375707	0.0339432	0.0265522	0.0305376	0.0298706	0.0347155	0.0351505	0.0289744	0.0371257	0.0378575	0.036982	0.0336411	0.0395665	0.0416522	0.0372811	0.0306393	0.0299097	0.0339822	0.0245611	0.039829	0.0352623	0.0359559	0.0366714	0.0381669	0.0346436	0.0428453	0.035524	0.0334977	0.0305066	0.041729	0.0393893	0.0369501	0.0397645	0.0355399	0.0402665	0.0353984
1.69427	0.0400829	0.0295488	0.0313209	0.0333926	0.0348626	0.0285393	0.029971	0.0369149	0.0320753	0.0398321	0.0337528	0.0362883	0.0305782	0.0369043	0.0334095	0.0261399	0.0305117	0.0283741	0.0339514	0.0343395	0.0277962	0.0319854	0.038076	0.0376791	0.0317962	0.0386068	0.0411757	0.0370605	0.0291352	0.0294729	0.0334057	0.0232521	0.0382497	0.0336027	0.0353354	0.0338196	0.0355429	0.033343	0.0408364	0.0342162	0.0316659	0.0311379	0.0396483	0.0391618	0.0363077	0.037303	0.0342885	0.0388902	0.0333581
1.69627	0.0370037	0.0277498	0.0292659	0.0286059	0.0301427	0.026683	0.026389	0.034754	0.0287387	0.0368891	0.0298392	0.0325703	0.0284631	0.034377	0.0307412	0.0241749	0.0282099	0.0257163	0.031541	0.0315572	0.0263648	0.0382065	0.0343905	0.033865	0.0288654	0.0367555	0.0370485	0.0335715	0.0270156	0.026193	0.0308936	0.0210731	0.0354412	0.0304089	0.0323269	0.0289565	0.0327633	0.0297539	0.0377608	0.0310857	0.0287079	0.0268901	0.037106	0.0364226	0.0329961	0.0310185	0.0296343	0.0368668	0.0304931
1.69828	0.0414429	0.0314579	0.031597	0.0353762	0.0356165	0.0311625	0.0288307	0.0372025	0.0354025	0.040671	0.0350689	0.0378643	0.0309163	0.0368116	0.0334778	0.0262171	0.030015	0.0298322	0.0336698	0.0344712	0.0285863	0.0361334	0.0380634	0.037741	0.0331616	0.0389902	0.0419038	0.0366872	0.0293277	0.0298792	0.0342452	0.0243863	0.0396496	0.0355823	0.0351818	0.0347477	0.0378118	0.0325626	0.0431688	0.0352122	0.0333778	0.0299929	0.0416362	0.0395927	0.037409	0.0365247	0.035892	0.0399843	0.0348751
1.70028	0.0392982	0.0292334	0.0298241	0.0385105	0.033498	0.0281537	0.0272162	0.0348738	0.0316977	0.037632	0.033137	0.0349458	0.0306612	0.0354304	0.0323968	0.025103	0.0285722	0.0279697	0.0322433	0.0329467	0.0274002	0.033782	0.0367818	0.0359531	0.0308933	0.0375773	0.0399061	0.0354286	0.0284036	0.0289319	0.0332529	0.0228266	0.0387279	0.0330295	0.0346853	0.034109	0.0353726	0.0318987	0.0409168	0.0337264	0.0311079	0.0298562	0.0381555	0.037389	0.0359394	0.0358277	0.0335231	0.0378235	0.0327046
1.70228	0.037963	0.0284194	0.0293437	0.0332839	0.0318674	0.0278089	0.026873	0.0340418	0.0300023	0.0369232	0.0315961	0.0330876	0.0295483	0.0343684	0.031663	0.0243917	0.027817	0.0268477	0.0318873	0.0323676	0.0273126	0.038749	0.0348844	0.0341902	0.0296546	0.036942	0.0382582	0.0342304	0.0274666	0.0275596	0.0321177	0.0219016	0.0374737	0.0314085	0.0331551	0.031898	0.0336112	0.0311665	0.0388152	0.0327314	0.0300582	0.0281382	0.0368098	0.0358261	0.0342071	0.0335847	0.0310999	0.0371144	0.0310042
1.70428	0.0425178	0.0329269	0.0323321	0.0344853	0.0356963	0.0331658	0.0294053	0.0371724	0.0360834	0.0411907	0.035452	0.0370939	0.0315421	0.0373947	0.0337848	0.0261251	0.0308683	0.0309712	0.0342372	0.0350328	0.0299053	0.0525095	0.0375957	0.0371455	0.0336034	0.0398674	0.0419549	0.0376458	0.0308306	0.0297642	0.0351682	0.0251199	0.0402456	0.0359508	0.0349258	0.0355547	0.038362	0.0335465	0.0433692	0.0359696	0.0342134	0.0301222	0.042304	0.0390101	0.0370672	0.0374223	0.035851	0.0410148	0.03502
1.70628	0.0528394	0.0402156	0.0378943	0.0457976	0.0478725	0.0429587	0.035812	0.0449147	0.0504945	0.050625	0.0461615	0.0497846	0.0368576	0.045332	0.0404823	0.0311163	0.037402	0.0401299	0.0396119	0.0423056	0.035098	0.0519001	0.0476122	0.0462089	0.0429651	0.0463173	0.0530158	0.0461049	0.0368829	0.0376468	0.0428105	0.0331682	0.0484082	0.0479661	0.0426722	0.047557	0.0499387	0.040915	0.0546069	0.0450113	0.0448451	0.0385356	0.0532078	0.0479372	0.0464805	0.050299	0.0500345	0.0487451	0.0439991
1.70828	0.0505865	0.0389432	0.0374692	0.047306	0.0475007	0.0407881	0.0346886	0.0434443	0.0478759	0.0479793	0.0443091	0.0481528	0.037054	0.0443929	0.0400201	0.0306418	0.0371734	0.0390929	0.0390585	0.0415592	0.0343431	0.0505077	0.0482648	0.0456826	0.0413293	0.046199	0.0521279	0.0459747	0.0368588	0.0380371	0.0430392	0.0319908	0.0481585	0.0466821	0.0435327	0.0468072	0.0486638	0.0404555	0.0532376	0.0441525	0.0439607	0.0394674	0.0504001	0.0464534	0.0463692	0.0501784	0.0493686	0.0475686	0.0423561
1.71028	0.0497646	0.0380505	0.0387233	0.0509336	0.0469935	0.0393126	0.0339709	0.042004	0.0456701	0.0474221	0.0425381	0.047176	0.0368899	0.0439155	0.0401505	0.0306306	0.0360281	0.0370463	0.0389386	0.0411929	0.0336774	0.0434519	0.0473022	0.045799	0.0404228	0.0449847	0.0503075	0.0446878	0.0362754	0.0376978	0.0414834	0.0316694	0.0479261	0.0452117	0.0433137	0.0471899	0.0474632	0.0401519	0.0515274	0.0428491	0.0427571	0.0388681	0.0492123	0.04515	0.0452933	0.0490999	0.0467611	0.0465039	0.0415289
1.71228	0.0442244	0.0329801	0.0341457	0.0518672	0.0414831	0.0328076	0.0316748	0.0387588	0.0380598	0.0429721	0.03695	0.0425061	0.0345268	0.0405083	0.0370729	0.0281699	0.0332748	0.0325444	0.036185	0.0377002	0.0299581	0.035015	0.0436966	0.0426326	0.0352821	0.0410799	0.0454782	0.0407437	0.0318536	0.0340304	0.0372636	0.0272265	0.0432481	0.0388455	0.0400351	0.0429416	0.0409305	0.0367444	0.0443274	0.0379284	0.0369273	0.0358522	0.0438222	0.0418485	0.0407147	0.0435586	0.0398888	0.0419154	0.0367339
1.71428	0.0386643	0.0288276	0.0295088	0.0472955	0.0340327	0.0289604	0.0279685	0.0348344	0.0317734	0.0390371	0.0317235	0.0352654	0.0302656	0.0360906	0.0322931	0.0247626	0.0296835	0.0277269	0.0322411	0.0332915	0.026776	0.040924	0.0364547	0.0362351	0.0299121	0.037201	0.0381152	0.035011	0.0274557	0.0280172	0.0326584	0.0225679	0.0369428	0.0323665	0.0339121	0.0369673	0.0344012	0.0319303	0.037992	0.0324526	0.0305916	0.0293287	0.0385801	0.0365716	0.0343757	0.0366409	0.0317767	0.0371628	0.0315409
1.71628	0.0435361	0.0340205	0.0326052	0.0463296	0.0383569	0.0353465	0.0303316	0.0379114	0.0392883	0.0434839	0.0359458	0.0400616	0.031062	0.0388635	0.0344536	0.0267022	0.0322743	0.0323986	0.0340682	0.0360527	0.0297375	0.0505914	0.0386514	0.0386779	0.0344632	0.039831	0.0419707	0.0378901	0.03052	0.0303295	0.0354034	0.0264287	0.0400175	0.0371186	0.0353084	0.0410567	0.0399172	0.0344648	0.043005	0.036284	0.0355467	0.0308543	0.0443482	0.0393883	0.0373934	0.0407021	0.0377309	0.0410091	0.035506
1.71828	0.0501622	0.0392533	0.0373101	0.0490898	0.0469203	0.0417639	0.0341056	0.0421333	0.0481706	0.0483501	0.0428236	0.0479431	0.0351835	0.0435093	0.0391502	0.0298764	0.0364185	0.0381305	0.0379671	0.0409327	0.0337351	0.0523897	0.0454727	0.0450521	0.0407182	0.0443443	0.0499237	0.0446541	0.0354708	0.0362117	0.0409378	0.0317161	0.0456928	0.0456006	0.04117	0.0478152	0.0478576	0.0396755	0.050711	0.0423849	0.043046	0.03707	0.0506433	0.0446409	0.0441777	0.0487462	0.0474767	0.0461612	0.0411891
1.72028	0.0500607	0.0389349	0.0398101	0.0493627	0.0483287	0.0408634	0.0347227	0.0421991	0.0468846	0.0480659	0.0421571	0.0487887	0.0368983	0.0446241	0.0402316	0.0309333	0.037204	0.0374643	0.0391876	0.0415293	0.0335024	0.0542393	0.0475825	0.0472212	0.0406874	0.0451415	0.0499219	0.0452819	0.0365053	0.0379089	0.0418863	0.0323059	0.0472462	0.0461491	0.0437779	0.0484485	0.0473999	0.0402954	0.050532	0.0432712	0.0436252	0.0394229	0.0506758	0.0448428	0.045421	0.0504768	0.0476799	0.0463732	0.0412451
1.72228	0.0528565	0.0412412	0.0440958	0.054215	0.0514971	0.0436495	0.0369844	0.0447767	0.0490215	0.0522501	0.0418025	0.0530229	0.0390438	0.0481571	0.0437271	0.0334238	0.0402206	0.0377988	0.0418954	0.0450888	0.0351744	0.0562038	0.0501976	0.0513264	0.0428496	0.0475265	0.0502137	0.0466959	0.0383913	0.0401573	0.0430098	0.0347212	0.0500833	0.0471824	0.0456478	0.0522894	0.0493275	0.0425737	0.0507823	0.0447109	0.0457472	0.0406019	0.0546081	0.0472837	0.0465482	0.0530351	0.0481082	0.0486593	0.0439353
1.72428	0.0550119	0.0409933	0.0436482	0.0622223	0.0540234	0.0439679	0.0390324	0.046424	0.0507549	0.0541561	0.0435573	0.0559716	0.0405157	0.0499433	0.0452895	0.0345237	0.0412758	0.0397488	0.0436871	0.0464438	0.0351039	0.0534118	0.0530712	0.0543114	0.0435179	0.0480749	0.0530318	0.0488315	0.0389803	0.0414045	0.0444045	0.034768	0.0509134	0.0479817	0.0476583	0.0557465	0.050598	0.0448254	0.0518271	0.0460422	0.047343	0.042813	0.0553373	0.0490217	0.0486409	0.0568427	0.0495392	0.0489715	0.0448596
1.72628	0.0519819	0.0377298	0.0388525	0.071328	0.0499363	0.0412548	0.0359043	0.0420142	0.0480182	0.0498696	0.0426643	0.0499333	0.0375836	0.0457019	0.0414679	0.0311471	0.0378041	0.0383574	0.0397102	0.0423858	0.0328533	0.0445838	0.0488055	0.0479873	0.0405927	0.0449847	0.0498706	0.0456554	0.0355145	0.0385478	0.0417457	0.0322168	0.0470482	0.0454413	0.0450113	0.0555179	0.048256	0.0426296	0.0491664	0.0435084	0.0440448	0.0408055	0.0504138	0.0443209	0.0455684	0.0566735	0.0472822	0.0456133	0.0416894
1.72828	0.0448383	0.034336	0.0338541	0.054541	0.0427255	0.0369235	0.0318497	0.0381197	0.040772	0.044881	0.0371686	0.043602	0.0331471	0.0411629	0.0366382	0.0277147	0.0347869	0.0340382	0.0357918	0.0380877	0.0300634	0.050615	0.0421243	0.0417939	0.0353136	0.0407396	0.0433888	0.0407322	0.0315927	0.033005	0.0376275	0.0276955	0.0409979	0.039233	0.0392453	0.0466013	0.042332	0.0370872	0.0433535	0.0375215	0.0379885	0.0349071	0.0452109	0.0399397	0.0393224	0.0460074	0.040179	0.0416533	0.0366683
1.73028	0.04942	0.0389229	0.0372014	0.0533742	0.0483197	0.0424621	0.0346207	0.042316	0.0485668	0.0503948	0.0414602	0.0503967	0.0349505	0.0446804	0.0392312	0.0302961	0.0380613	0.0387918	0.0381592	0.0417835	0.0328213	0.0621685	0.045461	0.0464215	0.040334	0.0437329	0.0482201	0.0444402	0.0342451	0.0359709	0.0405109	0.03185	0.0445928	0.0446751	0.0413699	0.0503923	0.048053	0.039952	0.0482326	0.0417142	0.042974	0.0370005	0.0515721	0.0439615	0.0430623	0.0490218	0.0469571	0.0460572	0.0412013
1.73228	0.0570564	0.0449532	0.043683	0.0563783	0.0563139	0.0498506	0.038796	0.0464706	0.0584096	0.0552015	0.0481432	0.057709	0.0388968	0.0494071	0.043896	0.0335725	0.0418859	0.0443019	0.0429061	0.0459312	0.0361496	0.068205	0.0523204	0.0523433	0.0465697	0.0483453	0.0546975	0.0502257	0.0401443	0.0420462	0.046073	0.0380479	0.0522708	0.0534351	0.0466797	0.0581916	0.0555604	0.0448439	0.0562657	0.0482603	0.0514277	0.043033	0.0587141	0.0481655	0.0498389	0.0595318	0.0565624	0.050969	0.0470374
1.73428	0.0621351	0.0477522	0.0489186	0.0609975	0.0626273	0.0531734	0.0421613	0.0500475	0.0627238	0.0590786	0.0503887	0.0644525	0.0438616	0.053998	0.048922	0.0368572	0.0454094	0.0461147	0.0469287	0.0507183	0.0388787	0.0623668	0.0585078	0.0591512	0.0504541	0.051958	0.0588197	0.0544347	0.043638	0.0468592	0.0492144	0.0413669	0.0578616	0.0576687	0.0521251	0.0635158	0.0600173	0.0496721	0.0595299	0.0525814	0.0559138	0.0478989	0.0630907	0.0521874	0.0542841	0.0657963	0.060634	0.0540061	0.0507917
1.73628	0.0567277	0.0412221	0.0446299	0.0596705	0.0585224	0.0462051	0.0394867	0.045884	0.0548141	0.0526537	0.0460817	0.0589796	0.0428717	0.0503311	0.045871	0.0339854	0.0418914	0.0418844	0.0438006	0.0470413	0.0353169	0.0489896	0.0562043	0.0558157	0.0450416	0.0480586	0.0557642	0.0506991	0.0397589	0.0439053	0.0457931	0.0369836	0.0531837	0.0520892	0.0500472	0.0588368	0.0536411	0.0465755	0.0539365	0.0484584	0.0506669	0.0466441	0.0550446	0.048475	0.0515231	0.0622444	0.0548762	0.0489961	0.0459464
1.73828	0.0465255	0.0346679	0.0384792	0.055119	0.0456305	0.037106	0.0341059	0.0385162	0.0423243	0.0453136	0.0363146	0.0466168	0.0358048	0.0428177	0.0384795	0.0292047	0.0355007	0.0330743	0.0375224	0.0394734	0.0300511	0.0450644	0.0447317	0.045119	0.0360019	0.0412062	0.0437267	0.0412674	0.032849	0.0353845	0.0378743	0.0298459	0.0441552	0.0406222	0.040624	0.047899	0.0426817	0.0380534	0.0431128	0.0390931	0.0398874	0.0370106	0.0455792	0.0398174	0.0415529	0.0508567	0.0418816	0.0410152	0.0373678
1.74028	0.044459	0.0335467	0.0350771	0.0523201	0.0440239	0.0365231	0.032571	0.0372611	0.0407646	0.0438452	0.0349626	0.0455728	0.0337492	0.0412686	0.0375443	0.0282569	0.0340412	0.0323862	0.0356266	0.0384821	0.0294067	0.0402053	0.0428382	0.0435645	0.0350595	0.038888	0.0427634	0.0397176	0.0304835	0.0334502	0.0362212	0.0281329	0.0409278	0.0382331	0.0384974	0.0465198	0.0419648	0.0368778	0.0403019	0.0374855	0.0377863	0.0351776	0.043698	0.0387445	0.0395822	0.0456016	0.0400447	0.0397548	0.0365658
1.74229	0.0398006	0.0301949	0.0299151	0.0449596	0.039834	0.0333909	0.0285406	0.0334721	0.038044	0.0380865	0.0333964	0.0398077	0.0299383	0.0357144	0.0320857	0.0246911	0.0303511	0.0300447	0.031385	0.0342773	0.0263792	0.0344314	0.0379449	0.0371949	0.0316233	0.0348828	0.0397217	0.0364389	0.027731	0.0295631	0.033386	0.0250379	0.0358551	0.035085	0.0344387	0.0415988	0.0389408	0.0329418	0.0381999	0.0338279	0.0341395	0.0317927	0.0381353	0.0345175	0.0360396	0.0401461	0.0373995	0.0357448	0.0330437
1.74429	0.0338514	0.0261023	0.0273147	0.0334898	0.0325595	0.0290618	0.0245209	0.029035	0.0313167	0.0330047	0.0280808	0.0333804	0.0261767	0.0310883	0.0271915	0.021582	0.0266036	0.0250305	0.0280693	0.0291664	0.0228877	0.0394828	0.0314109	0.0315475	0.0271283	0.0313278	0.0325406	0.0317576	0.0246138	0.0251644	0.0288257	0.021718	0.0315837	0.0299586	0.0290511	0.033388	0.0321674	0.0282407	0.0333109	0.0289685	0.0287318	0.0264293	0.0334426	0.0292361	0.030249	0.0333011	0.0307727	0.0316519	0.0277556
1.74629	0.0384303	0.0296492	0.0330252	0.0354193	0.0381398	0.0331296	0.0272895	0.0331755	0.035527	0.038774	0.0304128	0.0405315	0.028925	0.0359752	0.0320159	0.0255731	0.0299751	0.0274603	0.0315859	0.0334613	0.0256402	0.0416148	0.0357695	0.0377505	0.0312211	0.0343125	0.036047	0.034396	0.0272001	0.0285791	0.0311083	0.0250228	0.0361175	0.0335321	0.0322696	0.0371827	0.0361705	0.0313099	0.0357993	0.0325582	0.032861	0.0291888	0.0396008	0.0337175	0.0338109	0.0372704	0.0344295	0.0351203	0.0317395
1.74829	0.0402211	0.0305636	0.0342869	0.0355112	0.0402781	0.0343507	0.0294544	0.0357638	0.0373074	0.0410767	0.0316587	0.0431034	0.0314204	0.0386452	0.0344592	0.0268955	0.0324334	0.0291617	0.0333501	0.0354113	0.0268054	0.0500564	0.038492	0.0415123	0.0321397	0.0364705	0.0375786	0.0357048	0.0286742	0.0302881	0.0330058	0.0256894	0.0374398	0.0345753	0.0338972	0.0386303	0.0385301	0.0327558	0.0374884	0.0341312	0.0345818	0.0307484	0.0418196	0.0365106	0.0356743	0.040138	0.03582	0.0373086	0.0332461
1.75029	0.0462572	0.0345317	0.0360249	0.044784	0.0464766	0.0405339	0.0317762	0.0375711	0.0460196	0.0436978	0.0384817	0.0478284	0.0338327	0.0405509	0.0365833	0.0281064	0.0334874	0.0346796	0.0350301	0.0376352	0.0295085	0.0400564	0.0433193	0.0433121	0.0375838	0.0383128	0.0442725	0.0398666	0.0319105	0.0346592	0.0368109	0.0308914	0.0426078	0.0419642	0.0373876	0.0463212	0.0452106	0.0368757	0.0440703	0.038688	0.0409067	0.0352596	0.0454651	0.0383693	0.0407157	0.0472425	0.0445812	0.039853	0.0379347
1.75229	0.0380125	0.0273136	0.0293885	0.0413789	0.0395009	0.0314059	0.0276532	0.0321029	0.0354068	0.0352156	0.0317919	0.0404641	0.0309147	0.0346983	0.0319468	0.0242111	0.0293011	0.0280335	0.0305646	0.0326236	0.0245881	0.0234761	0.0384554	0.0381515	0.0301772	0.0331187	0.038909	0.0353596	0.026605	0.0298294	0.0324312	0.0240233	0.0356737	0.0339173	0.0338715	0.0392622	0.0370577	0.0329594	0.0362814	0.03254	0.0329428	0.0322911	0.0358766	0.0330792	0.0354074	0.0397777	0.0361337	0.0328309	0.0308673
1.75429	0.0254907	0.018714	0.0202992	0.0244397	0.0247063	0.0214543	0.0197181	0.0228648	0.0210013	0.0240607	0.021295	0.0263948	0.0219907	0.0245804	0.0217202	0.0175462	0.0212762	0.0178089	0.0221759	0.0231555	0.017868	0.0194665	0.0245949	0.0245327	0.0197959	0.0241877	0.0252608	0.0240528	0.0181751	0.0188111	0.0228045	0.0144991	0.0230831	0.0203595	0.022322	0.0240636	0.0245859	0.0224789	0.0242522	0.021259	0.0199378	0.0206997	0.0237509	0.0228257	0.0231371	0.023846	0.0212794	0.0234786	0.0206183
1.75629	0.0218004	0.0167767	0.0180311	0.0201235	0.0197899	0.0189525	0.0172328	0.0202308	0.0178087	0.0223728	0.0187653	0.0220609	0.0189088	0.0215823	0.0189056	0.0158369	0.0184839	0.0155389	0.0196129	0.0196977	0.0159362	0.0255122	0.0195924	0.0208275	0.0170944	0.0213487	0.0213074	0.0202262	0.0159506	0.01559	0.0197528	0.0127015	0.0196048	0.0171066	0.0181677	0.020325	0.0208355	0.0192862	0.0209041	0.0182099	0.0168148	0.0166002	0.0215053	0.0195875	0.0192535	0.018807	0.0173481	0.0209383	0.0185504
1.75829	0.0268054	0.0210775	0.0217295	0.0240003	0.0251334	0.0249137	0.0191678	0.0235803	0.0248556	0.0270982	0.0231909	0.0277527	0.0214171	0.0248082	0.0219621	0.0181105	0.0211974	0.0195489	0.0220798	0.0231872	0.0190499	0.0302958	0.0233331	0.0245457	0.0217146	0.0242172	0.0257168	0.0237933	0.019163	0.0190988	0.0227526	0.0168031	0.0238922	0.0227913	0.0210394	0.0260956	0.026806	0.0221438	0.0260112	0.0225283	0.0218673	0.0191698	0.0266615	0.0232468	0.0230488	0.0237614	0.0230452	0.0250998	0.0230307
1.76029	0.0289571	0.0217992	0.0232772	0.0264803	0.028518	0.0252382	0.0212208	0.0254331	0.0274092	0.0279127	0.0261723	0.0302142	0.0230943	0.0263686	0.0240496	0.0193597	0.0228234	0.0216444	0.0236093	0.0249874	0.019584	0.0267116	0.0273155	0.0282621	0.023629	0.0256494	0.0294243	0.0262402	0.020651	0.02201	0.0250814	0.0179999	0.0267705	0.0257525	0.0237764	0.0282195	0.0281935	0.0250579	0.0287263	0.0251679	0.0247038	0.0231369	0.0290315	0.0252316	0.0262105	0.0289036	0.0274978	0.0260926	0.02442
1.76229	0.0268052	0.0203062	0.0225295	0.0242069	0.025795	0.023751	0.0197901	0.0240445	0.0238428	0.0267486	0.0235438	0.0285367	0.0222896	0.0252182	0.0231022	0.0183635	0.0218796	0.0192779	0.0223098	0.0234696	0.0187553	0.0210973	0.0253659	0.0263747	0.0217554	0.0241792	0.0263397	0.0243242	0.0196021	0.0203775	0.0232628	0.0170903	0.0250002	0.0230475	0.0218803	0.0261897	0.0258383	0.0233141	0.0261921	0.0230394	0.0222902	0.0207932	0.027261	0.0235776	0.0242195	0.0252419	0.0240376	0.0242531	0.0229303
1.76429	0.0229004	0.0167406	0.0187997	0.0208684	0.0221234	0.0205262	0.0177252	0.0212426	0.0189015	0.0226188	0.0200249	0.0255481	0.0208106	0.0223415	0.0206936	0.0165114	0.0198118	0.0161562	0.0202892	0.020805	0.0163241	0.0169807	0.0224582	0.0232732	0.0180755	0.0212195	0.0235445	0.021087	0.0169155	0.0176035	0.0206769	0.0135344	0.0206933	0.0184969	0.0196571	0.0222259	0.0222652	0.0210154	0.0220622	0.0196115	0.0177534	0.0185117	0.0226305	0.0213225	0.0212646	0.0208067	0.0193738	0.0212222	0.0196372
1.76629	0.0192345	0.0143907	0.0168083	0.0186021	0.0175582	0.0179893	0.0152389	0.0188789	0.0152041	0.0197158	0.0173083	0.0209177	0.0182108	0.0196424	0.0178534	0.0144885	0.0172249	0.0131813	0.0178108	0.0182274	0.0146865	0.0183068	0.0180607	0.0189304	0.0153757	0.0185327	0.019377	0.018083	0.0152831	0.0148172	0.0179248	0.0111937	0.0173025	0.014761	0.0159544	0.0196608	0.0189711	0.0182838	0.0188524	0.0171412	0.014525	0.0149648	0.0204544	0.0184085	0.017344	0.0167745	0.0152274	0.0184925	0.0174142
1.76829	0.0193605	0.0132377	0.0161066	0.0216986	0.0166011	0.0181972	0.0153759	0.0181942	0.0148285	0.0196976	0.0180751	0.0202915	0.0175535	0.0192154	0.0193011	0.0141395	0.0174614	0.0131173	0.0173219	0.01772	0.0140011	0.0178463	0.0170295	0.0185708	0.014906	0.0184137	0.0191461	0.0179518	0.0159867	0.014577	0.019272	0.0105933	0.0168194	0.0147181	0.015318	0.0235412	0.0192573	0.0189041	0.0184686	0.018062	0.0148119	0.0146128	0.0232342	0.0184576	0.0172556	0.0166693	0.0151874	0.017647	0.0187144
1.77029	0.0195118	0.0132587	0.0155946	0.0213469	0.01637	0.0177386	0.0152007	0.0180732	0.0142734	0.0195265	0.0176861	0.0199257	0.0171076	0.0187234	0.0195371	0.0140845	0.0176835	0.0124262	0.0171013	0.0173713	0.0136623	0.0186612	0.0167433	0.0183964	0.0146612	0.0182468	0.018863	0.0178423	0.0160674	0.014451	0.0199378	0.0104157	0.0165775	0.0142175	0.0150545	0.0245039	0.0190568	0.019486	0.0179465	0.0176961	0.0144613	0.0142612	0.0228814	0.0187903	0.0169025	0.0160354	0.014844	0.0173862	0.0188818
1.77229	0.0194103	0.013819	0.016526	0.0222598	0.0166442	0.0182976	0.015414	0.0180981	0.0150653	0.0196251	0.0185652	0.0202231	0.0173265	0.018904	0.0193678	0.014115	0.0178984	0.0129468	0.0174501	0.0177474	0.013617	0.0203985	0.0168923	0.0187958	0.0153572	0.0180346	0.0192413	0.0180824	0.0166917	0.0149937	0.0204427	0.010838	0.017386	0.0148804	0.0151301	0.025659	0.0193175	0.0200342	0.0183206	0.0183803	0.0150477	0.0145586	0.024214	0.0187938	0.017216	0.016524	0.0160064	0.0177465	0.019248
1.77429	0.0207546	0.013729	0.0171027	0.025555	0.0173013	0.0195491	0.0161465	0.0189073	0.0151207	0.0208424	0.0206735	0.0218051	0.0181818	0.0198971	0.0217825	0.0151712	0.0191483	0.0130861	0.0184667	0.0192275	0.0137127	0.0196024	0.0177038	0.0202633	0.0157553	0.0188179	0.019906	0.0188556	0.0183334	0.0161019	0.0223776	0.0112108	0.0179873	0.0156209	0.015955	0.0300412	0.020834	0.0219067	0.0187881	0.0206212	0.0161337	0.0153411	0.0274797	0.0202152	0.0185107	0.0180014	0.0165757	0.0183553	0.0209347
1.77629	0.0209252	0.0131512	0.0162944	0.0251392	0.0166109	0.0196576	0.0161881	0.0180538	0.0143304	0.0207449	0.0198484	0.022177	0.0180548	0.0195847	0.0217066	0.0143414	0.0191602	0.0128006	0.0180444	0.01839	0.0134615	0.018735	0.0172153	0.0196698	0.0150823	0.0185995	0.0196725	0.0182742	0.0183034	0.0156443	0.02228	0.0105956	0.0169195	0.0146761	0.0158303	0.0298823	0.0206466	0.0222506	0.0186372	0.0197784	0.0155068	0.0148392	0.0261483	0.0199593	0.0177957	0.0177501	0.0157122	0.0181591	0.0208786
1.77829	0.0203431	0.0125356	0.0162335	0.0245441	0.0156991	0.0188146	0.0153752	0.0182731	0.0137841	0.0202717	0.0189652	0.0209864	0.0178421	0.0189334	0.0209113	0.0137531	0.0185498	0.012271	0.0177187	0.0180104	0.0130202	0.0214572	0.0165249	0.0188444	0.0147585	0.018346	0.0190184	0.0179073	0.0181533	0.0152056	0.0219211	0.0104327	0.0164577	0.0141528	0.0154192	0.0300673	0.0195809	0.0215751	0.01811	0.0191675	0.0152285	0.0144856	0.0267077	0.019661	0.0170417	0.0176108	0.0148335	0.0176647	0.0202704
1.78029	0.0218969	0.0126507	0.0169325	0.033738	0.0157399	0.0207706	0.0165977	0.0185706	0.0147533	0.0217814	0.0210157	0.0216752	0.0181822	0.0198256	0.0251364	0.0140708	0.020291	0.0126736	0.0187356	0.0189518	0.0130125	0.0195042	0.0169155	0.0197381	0.0155862	0.0191731	0.0194523	0.0193994	0.0214733	0.0161845	0.0254886	0.0109348	0.0174323	0.0150368	0.015922	0.0394848	0.0216775	0.0241225	0.0182599	0.0224934	0.0173373	0.0148152	0.0346751	0.0216661	0.0188571	0.0192012	0.0161874	0.0185457	0.0238303
1.78229	0.0212195	0.0120688	0.0158615	0.0307014	0.0157606	0.0192752	0.0163048	0.0182914	0.0135319	0.0210114	0.0198195	0.0209254	0.018197	0.0194858	0.0248971	0.0139561	0.0199461	0.0123308	0.0183985	0.0187551	0.0128422	0.0175141	0.0168258	0.0194758	0.0150884	0.019036	0.0194254	0.0191595	0.0199576	0.015903	0.0256188	0.0100845	0.0169799	0.0143129	0.016286	0.0369822	0.0214092	0.0252892	0.0177372	0.0214435	0.0162434	0.0146799	0.0295702	0.0217443	0.0184564	0.0180624	0.0158383	0.0177923	0.0228764
1.78429	0.0195355	0.0123964	0.0161533	0.0261703	0.0163392	0.0185929	0.0154602	0.0180663	0.0138208	0.0202483	0.0187009	0.0202887	0.0176451	0.0188532	0.0206512	0.0136576	0.0185396	0.0124912	0.0176048	0.0178227	0.0128682	0.0181307	0.0163396	0.019084	0.0156001	0.0182162	0.0186123	0.0180777	0.0179746	0.0152135	0.0223275	0.0106366	0.0169499	0.0147714	0.015438	0.0302773	0.0196875	0.0215156	0.0180797	0.0190438	0.0150526	0.0144746	0.0262581	0.0196144	0.0168666	0.0169179	0.0173485	0.0178433	0.0206731
1.7863	0.0199266	0.0126318	0.0162252	0.0262891	0.0161632	0.019187	0.015273	0.0183735	0.0135323	0.0203435	0.0196211	0.0211242	0.0182453	0.0192026	0.0212923	0.0141361	0.0185568	0.0125568	0.0181618	0.0186292	0.0131493	0.0171357	0.0166652	0.0194669	0.0154796	0.018121	0.0187652	0.0180932	0.0183327	0.0155838	0.0219679	0.0104672	0.0167053	0.0142731	0.015599	0.0303155	0.019924	0.0218804	0.0182899	0.0196341	0.0149963	0.0148859	0.0272058	0.0200956	0.0171566	0.0174218	0.016632	0.0178531	0.0209212
1.7883	0.0194542	0.0118886	0.0159428	0.0239763	0.0154364	0.0180764	0.0149316	0.0180571	0.0129205	0.0198719	0.018588	0.01977	0.0185576	0.0192556	0.0209771	0.0140886	0.0181651	0.0121924	0.0178991	0.018336	0.0132823	0.01579	0.0161893	0.018959	0.0147095	0.0179659	0.0183913	0.0175879	0.0175865	0.0154087	0.0216263	0.00990124	0.0159476	0.0134776	0.0152351	0.0282291	0.0192436	0.0211883	0.0179345	0.0187329	0.0141149	0.0145106	0.0253627	0.0202852	0.017079	0.0164145	0.015009	0.0178776	0.0204595
1.7903	0.0188508	0.0123033	0.0165204	0.0212453	0.0153663	0.0166991	0.0144623	0.0181524	0.0122261	0.0198656	0.017168	0.0186999	0.0198473	0.0218636	0.0204732	0.0149961	0.0180396	0.0118431	0.0197956	0.0215763	0.0140836	0.0161526	0.0157391	0.0186917	0.0147759	0.01942	0.0186695	0.0168418	0.0164008	0.0146881	0.0202703	0.0093422	0.0155481	0.0126939	0.0151309	0.0243825	0.0202847	0.0206995	0.0180523	0.0170194	0.0128944	0.0141433	0.0228517	0.0236731	0.0172144	0.0158335	0.0139979	0.0216598	0.0208656
1.7923	0.0226079	0.0150866	0.0226992	0.0227033	0.0171612	0.0187817	0.0160962	0.0233212	0.0131997	0.027494	0.0187993	0.0211796	0.0222767	0.0278735	0.0259215	0.0225305	0.0217206	0.0135281	0.0281111	0.0303934	0.0205051	0.0179464	0.0170679	0.0214443	0.0178954	0.0252306	0.024265	0.0206266	0.0206215	0.0162651	0.0242523	0.0099267	0.0165141	0.01293	0.0190885	0.0249716	0.0258649	0.0267832	0.0216689	0.0186706	0.0137704	0.0164184	0.0264029	0.0314478	0.025088	0.0168006	0.0145107	0.0279507	0.0315215
1.7943	0.0215614	0.0154461	0.0191759	0.0247308	0.0251797	0.0199675	0.0217128	0.0246526	0.0168227	0.0246983	0.0214264	0.0263651	0.018597	0.0205208	0.0209037	0.0168589	0.0212876	0.0187928	0.0215013	0.0196836	0.0177155	0.0188252	0.0208022	0.0283827	0.0238383	0.0210795	0.0247714	0.0243821	0.0245069	0.0210582	0.0268024	0.0118836	0.0213212	0.015552	0.019276	0.0262524	0.0204103	0.0237521	0.0227366	0.0247291	0.0175605	0.0227546	0.0282223	0.02159	0.027029	0.021912	0.0189626	0.0196851	0.0243947
1.7963	0.0170106	0.0123007	0.0152891	0.0227122	0.0202528	0.015644	0.0159054	0.0185689	0.0138121	0.0185267	0.0166712	0.0193607	0.0176122	0.0174115	0.0163433	0.013218	0.0166344	0.0151891	0.0164902	0.0162363	0.0131973	0.0145875	0.0171444	0.0204334	0.0173329	0.0168751	0.0178232	0.0173789	0.0170167	0.0170372	0.01916	0.0144893	0.0197124	0.0179599	0.0145883	0.0201388	0.0170061	0.0175759	0.0189112	0.0180998	0.0155031	0.0168024	0.0197272	0.0176182	0.0169167	0.019532	0.0214851	0.0170686	0.017555
1.7983	0.0159799	0.0115788	0.0140736	0.0172463	0.016029	0.0150909	0.0137347	0.017442	0.0123417	0.0175292	0.0157623	0.018042	0.0173204	0.0167216	0.0156124	0.012837	0.0154855	0.0122471	0.0155459	0.0151822	0.0126696	0.0131601	0.0153069	0.0178117	0.0147958	0.015987	0.0166487	0.0152853	0.0138176	0.0143321	0.0169551	0.0104602	0.0161905	0.0140457	0.0139107	0.0165396	0.0162598	0.0167534	0.0178946	0.0145524	0.0125118	0.014508	0.0177098	0.0168078	0.0147734	0.0148535	0.0161202	0.0162642	0.0161141
1.8003	0.0154597	0.0109873	0.0138126	0.0150575	0.0147514	0.0136758	0.0131414	0.0162417	0.011212	0.0162168	0.0147452	0.0159997	0.0165446	0.0158557	0.0152517	0.0126615	0.0146734	0.010978	0.0149341	0.014846	0.0121843	0.0128314	0.0147592	0.0169463	0.0131028	0.0154294	0.0160212	0.0142265	0.0128286	0.0134209	0.015491	0.00877016	0.0146623	0.0120325	0.0131078	0.0144025	0.0153491	0.0156104	0.0168112	0.013418	0.0113036	0.0134296	0.016451	0.0160614	0.0139145	0.0130013	0.0129628	0.0155504	0.0153121
1.8023	0.0153311	0.0107985	0.0139097	0.0140248	0.0139448	0.0132482	0.0123051	0.0160249	0.0109005	0.015629	0.0142338	0.0150238	0.0167286	0.0157847	0.0146435	0.0122487	0.0143513	0.0107249	0.0147263	0.0145681	0.0118584	0.012949	0.0144314	0.0164307	0.0128263	0.0153015	0.0156757	0.0139209	0.0124223	0.0131668	0.0150591	0.00858439	0.0143074	0.0113282	0.0124821	0.013838	0.0148637	0.0147577	0.0165153	0.0132796	0.0105559	0.0125855	0.0160997	0.0157212	0.0134712	0.0125455	0.0117347	0.0153531	0.014797
1.8043	0.0150716	0.0111894	0.0143278	0.0136659	0.0141405	0.0133594	0.0125276	0.0160842	0.0109455	0.015929	0.0142105	0.0149875	0.0169241	0.0159045	0.0145962	0.0123624	0.014601	0.0108114	0.0146929	0.0145722	0.012033	0.0136112	0.0145607	0.0164326	0.0129956	0.0154994	0.0161219	0.0138975	0.0123544	0.0134403	0.0151061	0.0085387	0.0143285	0.0114215	0.0130164	0.0141367	0.0146515	0.0151024	0.0167341	0.0132215	0.0106406	0.0127966	0.0162742	0.0158209	0.013437	0.0127117	0.011846	0.0156227	0.0149283
1.8063	0.0158305	0.0120099	0.015321	0.0139305	0.0150989	0.0138574	0.01299	0.0166146	0.0113918	0.0165205	0.0147105	0.0155815	0.0171229	0.0162516	0.0151324	0.0127593	0.0148175	0.011081	0.0153638	0.0152719	0.0127019	0.0140317	0.0150481	0.016817	0.0140398	0.0159037	0.0165592	0.0143902	0.0129473	0.0135614	0.0156717	0.00933599	0.0150585	0.012127	0.0134141	0.0146554	0.0155322	0.015549	0.0173429	0.013732	0.0112534	0.0131615	0.016801	0.0163278	0.0139818	0.0132193	0.0128789	0.0163965	0.0155777
1.8083	0.0163897	0.0126721	0.0154142	0.0149268	0.0160232	0.0145449	0.0136976	0.0169881	0.0124702	0.0172343	0.0152652	0.017043	0.0176726	0.0171942	0.0154653	0.0131652	0.015416	0.0120944	0.0156398	0.0153049	0.0127549	0.0133889	0.0156171	0.0175996	0.0149599	0.0166196	0.0173899	0.015256	0.0136015	0.0137222	0.0163029	0.0100891	0.0160704	0.0138922	0.0143569	0.0154913	0.0162061	0.0160887	0.0181895	0.0142421	0.0124695	0.0143281	0.0170348	0.0168131	0.0144004	0.0140997	0.0149971	0.016969	0.0161239
1.8103	0.0161898	0.0118696	0.0145859	0.0147963	0.0157958	0.0133733	0.0136389	0.0167242	0.0124247	0.0169888	0.0151215	0.0168703	0.0180977	0.0167547	0.0153177	0.0128485	0.0151541	0.0120619	0.0156136	0.0152489	0.0123287	0.0132062	0.0155564	0.0175758	0.014334	0.0165287	0.0175577	0.0149758	0.0131525	0.0134436	0.0162218	0.00960894	0.0158132	0.0136833	0.0145704	0.0157531	0.0157042	0.0163871	0.0179391	0.0141505	0.0120034	0.0143596	0.0167775	0.0169186	0.0146288	0.0141144	0.0148138	0.0165823	0.0159573
1.8123	0.016753	0.0115034	0.0143277	0.0139532	0.0144532	0.0130047	0.012968	0.0164877	0.0111576	0.01804	0.0146818	0.0154932	0.0184005	0.0162159	0.0152133	0.0127648	0.0145098	0.0111258	0.0151414	0.0152169	0.0122918	0.0137209	0.0148017	0.0170838	0.0129747	0.016193	0.0166838	0.0144111	0.0125659	0.0133376	0.0154189	0.00901906	0.0152832	0.0122507	0.0140369	0.0153222	0.015318	0.016351	0.017489	0.0137908	0.0111995	0.0131412	0.0162927	0.0164698	0.0142723	0.0139504	0.0122525	0.0163876	0.015715
1.8143	0.0159279	0.0115541	0.0145262	0.0131549	0.0143807	0.0128974	0.0130662	0.0160924	0.0110684	0.0163523	0.0143781	0.0152358	0.0180755	0.0161419	0.0152574	0.0128611	0.0147078	0.011081	0.0151951	0.0154205	0.0124	0.0136327	0.0149514	0.0169537	0.0130681	0.0162535	0.0163982	0.0147414	0.0126626	0.0136876	0.0150214	0.00872732	0.0152227	0.0118763	0.0139973	0.0142248	0.0149801	0.0157245	0.0171828	0.0137868	0.0112222	0.0134745	0.0160441	0.0160717	0.0142424	0.0132556	0.0119756	0.0163607	0.0154305
1.8163	0.0159544	0.0122478	0.0152725	0.0121112	0.014316	0.0132683	0.0128305	0.0163633	0.0110868	0.0159285	0.0142787	0.0151438	0.0180983	0.0163636	0.0150893	0.0127061	0.0146049	0.0111402	0.0157123	0.0151998	0.0125421	0.0139686	0.0152925	0.0169455	0.0130957	0.0166816	0.0168441	0.0147922	0.0128022	0.0132588	0.0151224	0.0084976	0.0151044	0.0119035	0.0139303	0.0129797	0.0151824	0.0147792	0.0171587	0.0139603	0.0111991	0.013133	0.0159381	0.0164369	0.0141547	0.0124908	0.0118703	0.0163925	0.0151367
1.8183	0.0162731	0.0129026	0.0154913	0.0125657	0.0145269	0.0142471	0.0133937	0.016586	0.0112509	0.0165008	0.0148603	0.0164164	0.01822	0.0167396	0.0158686	0.0128579	0.0148079	0.0113782	0.0160331	0.01572	0.0130052	0.0137429	0.0154294	0.0177042	0.0135937	0.0171163	0.0175608	0.0149327	0.0131298	0.0135095	0.015106	0.00867563	0.0159919	0.0123418	0.0141166	0.0130414	0.0154613	0.0149924	0.0179442	0.0145644	0.0112194	0.0134492	0.0160562	0.0169721	0.0147699	0.0133767	0.011962	0.016564	0.0157251
1.8203	0.0168832	0.0127245	0.0151941	0.0128152	0.0148181	0.0140999	0.0134926	0.0168223	0.0117102	0.0164115	0.0150831	0.0170811	0.0179562	0.0169164	0.0161186	0.0127748	0.0149144	0.0117243	0.0159257	0.0159687	0.013006	0.0135331	0.0156531	0.0181734	0.0137967	0.0173341	0.0175225	0.0154354	0.0132026	0.0138908	0.0155698	0.00889394	0.0164227	0.0132458	0.0144563	0.013097	0.0157514	0.0154327	0.0187176	0.0148458	0.0116759	0.0139484	0.0165735	0.0173571	0.0148814	0.0135067	0.0127463	0.0167613	0.0161403
1.8223	0.0164958	0.0126079	0.0148315	0.0122262	0.014189	0.0135064	0.0127541	0.0171329	0.0117232	0.0165357	0.0152672	0.016602	0.0180872	0.0168292	0.0167219	0.0129887	0.014717	0.011768	0.0160767	0.016081	0.0134577	0.0142334	0.0155754	0.0185418	0.013658	0.0175036	0.0174958	0.0153635	0.0135055	0.0140653	0.0156455	0.00871935	0.016603	0.0129238	0.0144565	0.0127691	0.0157618	0.0154556	0.0190884	0.0150877	0.0117107	0.0139395	0.0166198	0.0179424	0.0147971	0.0131212	0.0124453	0.0170044	0.0163277
1.8243	0.0167342	0.0130982	0.0156725	0.0124469	0.014423	0.0137217	0.0131655	0.0172642	0.01216	0.0168626	0.0152501	0.0164619	0.0187504	0.0170748	0.0172023	0.0133258	0.0151176	0.0116578	0.01606	0.0162763	0.0136896	0.0144522	0.0159814	0.0190206	0.0140015	0.0182208	0.0181137	0.0156371	0.0138813	0.0144745	0.016131	0.00904804	0.0168926	0.0126938	0.0146959	0.0130505	0.0163483	0.0155164	0.0193642	0.0156811	0.011947	0.0140036	0.0169353	0.0181131	0.0152611	0.0133549	0.0121637	0.017335	0.0167615
1.8263	0.0171601	0.0136375	0.0160688	0.0127592	0.0145353	0.0144357	0.0132659	0.0175686	0.0121269	0.0171336	0.0157435	0.017041	0.0191469	0.0174856	0.0179365	0.0131315	0.0153464	0.0123825	0.0168457	0.0166216	0.0137933	0.015628	0.0162565	0.0198183	0.0143577	0.0188981	0.0186301	0.0163176	0.0141945	0.0148763	0.0163769	0.00944614	0.0175044	0.0130448	0.0148914	0.0133992	0.0159896	0.0153905	0.0201387	0.0161093	0.0124521	0.0145676	0.0174196	0.0186912	0.0157293	0.0139161	0.0119818	0.0177331	0.0172178
1.8283	0.0184078	0.0138513	0.0173831	0.0133162	0.0154356	0.0149132	0.0139544	0.0187469	0.012784	0.0183107	0.0165977	0.0176636	0.0200034	0.0182381	0.0187009	0.0141622	0.0159497	0.0130026	0.0174174	0.0177758	0.0145156	0.0169007	0.0169484	0.0204239	0.0152356	0.019854	0.0195541	0.0169545	0.0152654	0.015152	0.0169008	0.00991132	0.0183764	0.0139278	0.0156272	0.014905	0.0173362	0.0164931	0.0210389	0.0173613	0.0132931	0.0154713	0.0184802	0.0200434	0.0165575	0.0150468	0.0125963	0.0188831	0.0182329
1.83031	0.0201665	0.015469	0.0193221	0.0145118	0.0166221	0.0164301	0.0158162	0.0195748	0.0139686	0.0197103	0.0175759	0.0200526	0.0211256	0.0198667	0.0198996	0.0151988	0.0171693	0.0141326	0.0186126	0.0189787	0.0154975	0.0168367	0.0182006	0.0220632	0.0164348	0.0209926	0.0213038	0.01834	0.0161427	0.0161852	0.0179684	0.0109409	0.0197962	0.0150953	0.0168426	0.0163313	0.0188897	0.0180776	0.022478	0.0185251	0.0143347	0.0167151	0.0193088	0.0211779	0.017501	0.0168476	0.0138878	0.0198925	0.0195609
1.83231	0.0197501	0.0153507	0.0180964	0.0147779	0.0165259	0.015674	0.0154001	0.0201171	0.0139783	0.0189154	0.0177887	0.0200315	0.0214935	0.0197063	0.0203443	0.0149168	0.0171168	0.0139627	0.0185094	0.0187849	0.0156127	0.0158943	0.0181968	0.022259	0.0162734	0.020877	0.0211452	0.0183658	0.0165378	0.0164062	0.0184299	0.0108645	0.0200614	0.0149889	0.0169851	0.0158532	0.0184508	0.0181488	0.0228945	0.0183698	0.014329	0.0173081	0.0195195	0.0213133	0.0178714	0.0166049	0.0141409	0.0199877	0.0194579
1.83431	0.0189995	0.0147533	0.0171801	0.0138052	0.0154636	0.0151648	0.0148286	0.0193838	0.0134914	0.0185394	0.0174932	0.0191741	0.0212327	0.0187582	0.0198936	0.0147314	0.0165275	0.0135332	0.0181757	0.0186053	0.0157253	0.0162289	0.017931	0.0214846	0.0158327	0.0207259	0.0205505	0.0177913	0.0161181	0.0160187	0.0178153	0.0100375	0.0195803	0.01417	0.0162403	0.0144889	0.0178785	0.017709	0.0222367	0.0179281	0.0137744	0.0162511	0.0188831	0.0209334	0.017608	0.0158058	0.0134721	0.0195684	0.0187315
1.83631	0.0193934	0.0148612	0.017725	0.0142517	0.0155918	0.0156292	0.0149666	0.0194524	0.0137784	0.0189828	0.0175702	0.019484	0.0210105	0.0189526	0.0194783	0.0148659	0.0165981	0.0139045	0.0183226	0.0184898	0.0157996	0.0162294	0.0181295	0.0216072	0.0157488	0.0208974	0.0205498	0.0180535	0.016008	0.0157639	0.0174661	0.0100941	0.019145	0.0141122	0.0165846	0.0145654	0.0176925	0.0176147	0.0218347	0.0181276	0.0140497	0.0162779	0.0189341	0.020618	0.0174675	0.0156189	0.0135807	0.0198106	0.0186279
1.83831	0.0199119	0.0154348	0.0181789	0.0143501	0.0155298	0.0154577	0.0149736	0.0194867	0.0137654	0.0191381	0.0172628	0.0192897	0.0208501	0.0192499	0.0192272	0.0149491	0.016418	0.013789	0.0183043	0.0186712	0.0157224	0.0168806	0.0180096	0.0212525	0.0160047	0.0207796	0.0207308	0.0184189	0.0157833	0.0153966	0.017548	0.00993518	0.0188705	0.0141891	0.0164281	0.0150566	0.0180606	0.0172958	0.0217563	0.0181137	0.0140168	0.0162916	0.0187672	0.020522	0.0177611	0.0158949	0.0133679	0.0197895	0.0183932
1.84031	0.0198417	0.0154703	0.0188721	0.0140791	0.0154287	0.0151044	0.0153796	0.019789	0.0136836	0.0191219	0.0173332	0.0185956	0.0203656	0.0195867	0.0189077	0.0145175	0.0162172	0.0131164	0.0182521	0.0185077	0.0154952	0.0169052	0.0178398	0.0206657	0.0159745	0.0208984	0.0209304	0.01848	0.0158202	0.0150368	0.0176529	0.0103297	0.0188692	0.0139621	0.016726	0.0145013	0.0184034	0.0172878	0.021212	0.017908	0.0137497	0.0165225	0.0184429	0.0205251	0.0177979	0.0157503	0.0133011	0.0195294	0.0182664
1.84231	0.0201601	0.0156815	0.0192937	0.014149	0.0161386	0.0158283	0.0158633	0.0192266	0.0136693	0.0193908	0.0174779	0.019149	0.0200502	0.0195222	0.0188072	0.0147346	0.0162586	0.0132524	0.0184323	0.0184905	0.015573	0.0159585	0.0180134	0.0203345	0.0159885	0.0209035	0.0210799	0.01841	0.0153918	0.0149953	0.0174398	0.0105425	0.0187513	0.0141852	0.0170356	0.0146135	0.0180361	0.0174301	0.0211473	0.0176488	0.0140635	0.01629	0.0183427	0.0206244	0.0180105	0.015637	0.0135139	0.0195406	0.0181849
1.84431	0.0195788	0.0157517	0.0179398	0.0139503	0.0159072	0.0147654	0.0150759	0.0188508	0.0132765	0.0187618	0.0165922	0.0180734	0.0191605	0.0188959	0.0183441	0.0141685	0.0158956	0.0127907	0.0179402	0.0182032	0.0151924	0.0157618	0.0178735	0.0195751	0.0153461	0.0205545	0.0206586	0.0180512	0.0148474	0.0144273	0.0170543	0.0100311	0.0182958	0.0139267	0.0164929	0.0141509	0.0175347	0.0168277	0.0205803	0.017059	0.0135222	0.015953	0.0178362	0.0200417	0.0175592	0.0154396	0.0131584	0.0192585	0.0174223
1.84631	0.0200161	0.0158767	0.0179265	0.0140528	0.0153964	0.0153484	0.0151183	0.0192064	0.013211	0.0186543	0.0161489	0.0183104	0.0191612	0.0189498	0.0179057	0.0140652	0.0155837	0.0125988	0.0176185	0.0182792	0.0152219	0.0166326	0.0174131	0.0190037	0.0153604	0.0204019	0.0202082	0.0182235	0.0145721	0.0139302	0.0169269	0.0101338	0.0182051	0.0139559	0.0161914	0.0141402	0.0173713	0.0167448	0.0202348	0.0170352	0.0134599	0.0152915	0.0180017	0.0194975	0.0173726	0.015301	0.0132419	0.0192846	0.0170621
1.84831	0.0204223	0.0167304	0.0189129	0.0148025	0.0163491	0.0156982	0.0156679	0.0193156	0.0135806	0.0195352	0.0165786	0.019087	0.0187378	0.0195612	0.0178621	0.0144922	0.0158078	0.0129908	0.0180345	0.0181751	0.0151788	0.0163197	0.0176001	0.019252	0.015889	0.0205812	0.0207314	0.0187422	0.014714	0.0139747	0.016973	0.0102972	0.0180195	0.0144762	0.0170391	0.0152128	0.0174362	0.0170976	0.0202847	0.016941	0.0136555	0.0155843	0.0178178	0.0197111	0.0178437	0.0158812	0.0135778	0.0195076	0.0172154
1.85031	0.0201149	0.0159387	0.0181853	0.0154255	0.0159237	0.0149847	0.0160236	0.019249	0.0138478	0.0198075	0.0165603	0.0187657	0.0182769	0.0193785	0.0171716	0.0143553	0.0156648	0.0129364	0.0179495	0.0179083	0.0148045	0.0160731	0.0176443	0.0187515	0.0156572	0.0202757	0.0205335	0.0185005	0.0146593	0.0137406	0.0169852	0.0106098	0.0178969	0.0143671	0.0170859	0.0162855	0.0175701	0.0172934	0.0200255	0.0166098	0.0140142	0.0154845	0.017683	0.0193733	0.0176935	0.0159317	0.013453	0.0195761	0.0168959
1.85231	0.0196217	0.015429	0.0179142	0.0141689	0.0156701	0.0147589	0.0153562	0.0186481	0.0133527	0.01894	0.0161353	0.017823	0.0181352	0.0187902	0.0169859	0.0138788	0.0152294	0.0122836	0.0176204	0.0175617	0.0145894	0.0147956	0.0172841	0.0180358	0.0151599	0.019884	0.0201617	0.0177982	0.0142978	0.0132201	0.0166863	0.0103456	0.0176738	0.0137478	0.0167345	0.0147554	0.0169171	0.0166149	0.019596	0.0162607	0.0136189	0.0153631	0.0175721	0.0189862	0.0172325	0.0156127	0.0131745	0.0189984	0.0162713
1.85431	0.0191476	0.0154121	0.0166838	0.0136155	0.0150994	0.0142073	0.0151774	0.0183618	0.0132729	0.0183863	0.0157252	0.0174331	0.0171874	0.0183858	0.0167802	0.013266	0.0144812	0.0121998	0.0170947	0.0173336	0.0145992	0.0147509	0.0166614	0.0173978	0.0145608	0.0195175	0.0194028	0.0171046	0.0138036	0.0133176	0.0161392	0.0104073	0.0172401	0.0135075	0.0162318	0.0135038	0.0167138	0.0162137	0.0192566	0.0157233	0.0130674	0.0143109	0.0172302	0.0182764	0.0169722	0.0149903	0.0128919	0.0183043	0.0159419
1.85631	0.0194038	0.0153533	0.0174646	0.0140255	0.0153349	0.0141467	0.0153209	0.0185625	0.0132227	0.0183995	0.0158906	0.0173686	0.0175248	0.0187903	0.0169003	0.0135802	0.0147886	0.0121082	0.017061	0.0173591	0.0147569	0.0155639	0.0165805	0.0172963	0.0150947	0.0193967	0.0194407	0.0174227	0.0138514	0.0133865	0.0166434	0.0107203	0.0174362	0.0136327	0.0159663	0.0141231	0.0170379	0.016329	0.0193747	0.0160463	0.0133425	0.0144113	0.0171541	0.0185475	0.017161	0.0155148	0.0132366	0.0184133	0.0161042
1.85831	0.0195369	0.0161361	0.018252	0.0140517	0.0157984	0.0147685	0.0155929	0.0183768	0.0132158	0.0190371	0.0160721	0.017856	0.0173957	0.0190178	0.0169227	0.0137272	0.0149973	0.0125068	0.0173885	0.0177411	0.0148515	0.0158119	0.0173426	0.0176212	0.0153634	0.0194983	0.0196754	0.0177629	0.0141403	0.0132423	0.0166752	0.0104074	0.0174993	0.0137592	0.0164089	0.0141192	0.0172849	0.0165168	0.0195561	0.0159233	0.0133687	0.0149913	0.0172829	0.0186852	0.0173796	0.0151795	0.0131278	0.0188398	0.0158982
1.86031	0.0197544	0.0156071	0.0186253	0.0139924	0.0159742	0.0152153	0.0157581	0.0182738	0.01329	0.0192723	0.0160227	0.018315	0.0172602	0.0189917	0.0169254	0.0138527	0.0150514	0.0123849	0.0174041	0.0177571	0.0147091	0.0150271	0.0170986	0.0174503	0.0153581	0.0194648	0.0201633	0.0179033	0.013749	0.0133002	0.0167184	0.0103218	0.0172952	0.0137981	0.0165017	0.0142399	0.0169679	0.0164559	0.0194955	0.0162969	0.0133952	0.015385	0.0169603	0.0185412	0.0174767	0.0153207	0.0132148	0.019234	0.016128
1.86231	0.0187543	0.015653	0.0166449	0.0142652	0.0152084	0.0138902	0.0145031	0.0178	0.0130858	0.0183241	0.015445	0.016636	0.0168921	0.0182959	0.0165527	0.0134388	0.0143819	0.0119956	0.0167041	0.0168841	0.0140323	0.0156804	0.0166187	0.0171495	0.0146285	0.0192267	0.0188532	0.0169123	0.0135913	0.0131723	0.016184	0.00993909	0.0172999	0.0132299	0.0159866	0.0142543	0.0162544	0.0159113	0.018974	0.0155976	0.0129616	0.0143933	0.0168207	0.0180707	0.0171859	0.014864	0.0128465	0.0180483	0.0156321
1.86431	0.0204652	0.0158692	0.0175754	0.0152371	0.0163865	0.0147963	0.0151691	0.0186014	0.0145165	0.0197992	0.0164221	0.0179252	0.0174453	0.0190116	0.0172205	0.0140036	0.0149891	0.0126159	0.0174657	0.0178585	0.014648	0.0156743	0.0175076	0.0179045	0.0158496	0.01953	0.0196906	0.0180044	0.0144954	0.0142138	0.0169291	0.0116849	0.0185453	0.0142603	0.016734	0.015698	0.0175279	0.0171093	0.0201678	0.0161774	0.0140414	0.0145087	0.0184605	0.0189841	0.0179307	0.0166814	0.0139901	0.0190401	0.017075
1.86631	0.0205008	0.0158261	0.0177284	0.0153803	0.0167349	0.0147591	0.0155259	0.0189921	0.0145417	0.0192401	0.0170724	0.0182068	0.0177699	0.0190733	0.0174666	0.0137706	0.0151388	0.0126859	0.0174535	0.0180886	0.0148784	0.0165718	0.0175617	0.01762	0.0158518	0.0195519	0.019889	0.0180081	0.0143714	0.0145548	0.0170048	0.0118706	0.0183465	0.0142494	0.0168237	0.0156966	0.0175902	0.0170101	0.0199135	0.0163471	0.0141483	0.015242	0.0181726	0.0189725	0.0178411	0.0172798	0.0143833	0.0185407	0.0169247
1.86831	0.0200957	0.0162637	0.0197395	0.0146761	0.016212	0.0150532	0.015967	0.0186558	0.0137057	0.0188086	0.0170545	0.0175108	0.0171114	0.0193183	0.0176044	0.0142509	0.015723	0.0126087	0.0173327	0.0184155	0.0153122	0.0186505	0.0170985	0.0172078	0.0160557	0.0195145	0.0205504	0.0179797	0.0143311	0.0142367	0.0171381	0.0111269	0.0179533	0.0139843	0.0161826	0.0148006	0.0172099	0.0164611	0.0198327	0.016417	0.0138443	0.0157361	0.0171757	0.0187202	0.0172624	0.0159897	0.0137398	0.018919	0.016688
1.87031	0.0205454	0.0170846	0.0196248	0.015794	0.0169208	0.0164967	0.0170359	0.0187069	0.014408	0.0195076	0.0179848	0.0191264	0.0178176	0.0202412	0.0185258	0.0146102	0.0160819	0.013535	0.0177723	0.018802	0.0162383	0.0174727	0.0178342	0.0188729	0.0166765	0.0201538	0.0214759	0.0185612	0.0151044	0.0166271	0.017701	0.0121281	0.0184932	0.0150326	0.0165353	0.0168399	0.0173368	0.01715	0.0209337	0.0174316	0.014495	0.0170224	0.0176108	0.0189784	0.0177059	0.0167789	0.0141627	0.0190264	0.017432
1.87231	0.0213806	0.0168126	0.0183788	0.0171347	0.0175266	0.0158874	0.0168872	0.0193622	0.0157083	0.0206455	0.0183651	0.0203502	0.0187914	0.0208002	0.0190417	0.0148108	0.0161959	0.0141732	0.0179508	0.0191332	0.0163711	0.0183424	0.0184453	0.0196911	0.0169907	0.0202791	0.0214975	0.0190228	0.0155933	0.0177838	0.0178762	0.0133451	0.0195341	0.0153151	0.0170584	0.0192703	0.0183028	0.0190119	0.0220185	0.0180513	0.0153707	0.0173417	0.018717	0.0197215	0.018203	0.0185736	0.0151039	0.0198083	0.0186726
1.87432	0.0237315	0.0177066	0.020414	0.0193507	0.019721	0.0168101	0.0180765	0.0211558	0.0182918	0.0228276	0.0202099	0.021755	0.0198457	0.0222199	0.0202402	0.0160292	0.0170913	0.014962	0.018928	0.0201581	0.0166465	0.0185151	0.0201393	0.0208235	0.0184861	0.0214119	0.0225388	0.0207055	0.0166827	0.0175693	0.0194691	0.015334	0.021181	0.0167734	0.0191312	0.0211773	0.0208508	0.0205715	0.0234432	0.0191443	0.0171946	0.0181202	0.0212631	0.0219662	0.0201734	0.0221587	0.0174192	0.0211722	0.0203099
1.87632	0.0217242	0.0172327	0.0208683	0.0179005	0.0190543	0.0162308	0.016859	0.0204867	0.0164922	0.0206369	0.019137	0.0197094	0.0189382	0.0207314	0.0190911	0.0152204	0.0169609	0.0139823	0.0181884	0.0195279	0.0161456	0.0181103	0.0197868	0.0194767	0.0175022	0.0206474	0.0218676	0.0198332	0.0158864	0.0161106	0.0190592	0.0134731	0.0203104	0.0160709	0.0185493	0.0184636	0.0192387	0.0191276	0.0217735	0.0182265	0.0157478	0.0175874	0.0196943	0.0210133	0.0193286	0.019685	0.0165919	0.0201684	0.0185708
1.87832	0.0205794	0.0168607	0.021767	0.0165506	0.0178607	0.0154602	0.0163091	0.019225	0.0150443	0.0192657	0.0181379	0.0177585	0.0177537	0.0196412	0.0184492	0.0148477	0.0163959	0.0130536	0.0173685	0.0191007	0.0161708	0.0162496	0.0183135	0.0176468	0.017095	0.0198691	0.0214694	0.0187615	0.0148418	0.0151658	0.0177985	0.0121776	0.0189212	0.0145265	0.016801	0.0161585	0.0181683	0.0168052	0.0206339	0.0172995	0.0143637	0.0170895	0.017668	0.0192868	0.0182524	0.0168794	0.0150771	0.019318	0.0171975
1.88032	0.019862	0.015956	0.0187063	0.0154334	0.01653	0.0149412	0.0153494	0.0185355	0.0142003	0.0188545	0.0170627	0.0173696	0.0170261	0.0189079	0.0184956	0.0141291	0.0156424	0.0128092	0.016993	0.0181443	0.0155755	0.0170598	0.01761	0.0173231	0.0161697	0.0192115	0.0203932	0.0177829	0.0145841	0.0146675	0.0169069	0.0113587	0.0185183	0.014499	0.0159921	0.0151708	0.0175203	0.0163341	0.0202021	0.0164502	0.0140211	0.0155605	0.0183117	0.018878	0.0173374	0.0159454	0.0142409	0.0187725	0.0170426
1.88232	0.0222638	0.0171329	0.0190361	0.0174011	0.0184601	0.0168906	0.0164555	0.0201367	0.0167251	0.0214402	0.0191091	0.0204443	0.0179983	0.0208312	0.0229578	0.0148391	0.0166092	0.0141855	0.0182441	0.0195149	0.0163457	0.0184224	0.0194285	0.0195558	0.0175459	0.0204807	0.021238	0.0188624	0.0158881	0.0159511	0.0182441	0.0145503	0.0200112	0.0167257	0.0174031	0.0175387	0.019711	0.0185735	0.0222534	0.0176779	0.0158434	0.0162608	0.0207393	0.0208227	0.0190663	0.0190826	0.0162208	0.0200963	0.0198745
1.88432	0.0244005	0.0180445	0.0214505	0.0204475	0.0201445	0.0180501	0.0177364	0.0220272	0.0189809	0.0230956	0.0212414	0.0219787	0.0195233	0.0222917	0.0222531	0.0155272	0.0180187	0.0150147	0.0189413	0.0206066	0.0169612	0.0208756	0.02035	0.0204267	0.0191066	0.0215731	0.0227482	0.0198669	0.0169805	0.0175017	0.0196068	0.0169278	0.0214207	0.0174345	0.0189977	0.0198948	0.0214392	0.0199456	0.0242576	0.0182666	0.0173375	0.0177737	0.0222546	0.0224589	0.02013	0.0234187	0.0181565	0.0211507	0.0211275
1.88632	0.0237534	0.0188555	0.0241408	0.0195043	0.020868	0.0180185	0.0180957	0.0220443	0.0183368	0.022859	0.0206376	0.0217749	0.0200685	0.0226946	0.0210799	0.0167188	0.0187691	0.0153441	0.0196945	0.0210768	0.017251	0.0259617	0.0212484	0.02116	0.0199033	0.0222763	0.0235143	0.0207803	0.0173137	0.0179743	0.0200104	0.014825	0.0220515	0.0179259	0.019616	0.0198688	0.0212153	0.0199139	0.0239922	0.0192214	0.0175052	0.0189456	0.0219082	0.0221093	0.0202126	0.022146	0.0185991	0.0217676	0.0203662
1.88832	0.0271379	0.02138	0.0273867	0.0220826	0.0242633	0.0215213	0.020191	0.0239388	0.0218882	0.0256676	0.022742	0.0255461	0.0218481	0.0247832	0.0235588	0.0184379	0.0209306	0.0174375	0.0217863	0.0237032	0.0196082	0.0244814	0.0240011	0.0244924	0.0228167	0.024236	0.0264098	0.0232018	0.0193738	0.0204103	0.0220713	0.0168852	0.0254951	0.0205516	0.0216981	0.0233032	0.0241155	0.0215305	0.0266464	0.0220685	0.0201429	0.0215619	0.025105	0.0244133	0.0229038	0.024646	0.0216659	0.0240045	0.0230055
1.89032	0.0257714	0.0208526	0.0248734	0.0235905	0.0238069	0.0209287	0.0199366	0.024338	0.0216241	0.024852	0.0225944	0.0249276	0.0220309	0.0237531	0.0244956	0.0173654	0.0209407	0.0176008	0.0207888	0.0237493	0.0201547	0.0233674	0.0246022	0.0243851	0.0221772	0.0237937	0.0261536	0.0230396	0.0195491	0.021407	0.0220474	0.0173505	0.0257352	0.0202372	0.0209225	0.023443	0.0233938	0.0211724	0.0265093	0.0224693	0.0196625	0.0214692	0.0246008	0.0235671	0.0229447	0.0246796	0.0221141	0.0234279	0.022554
1.89232	0.0260395	0.0210207	0.0247872	0.0232367	0.0235243	0.0206745	0.0195418	0.0243751	0.0212318	0.025234	0.0234336	0.0254013	0.0215814	0.0243345	0.0271843	0.0174072	0.0206167	0.0176072	0.0209384	0.0237063	0.019624	0.0213859	0.0242463	0.0241903	0.0221981	0.0237244	0.0262586	0.0225701	0.0192138	0.0214035	0.0218048	0.0180243	0.0253411	0.0206908	0.0205275	0.0232126	0.0234348	0.0218795	0.0265415	0.0221991	0.0197581	0.0209259	0.024634	0.0241504	0.0225429	0.0241685	0.0216527	0.0234564	0.0235543
1.89432	0.0251295	0.0193463	0.0235522	0.022753	0.022135	0.0198477	0.0189405	0.0239296	0.0204055	0.0252761	0.02303	0.0246429	0.0210573	0.0233566	0.0344044	0.016862	0.0200042	0.0167827	0.0202023	0.022069	0.0187326	0.0240059	0.0225247	0.0229404	0.0208667	0.023077	0.0246003	0.0214294	0.0190605	0.0202246	0.0212397	0.0181114	0.0238007	0.0201341	0.0198913	0.0220772	0.0222287	0.020875	0.0259457	0.0206799	0.0185464	0.0198324	0.0233543	0.0238377	0.0216257	0.0242004	0.0204302	0.0223783	0.0250446
1.89632	0.026459	0.0216083	0.0277909	0.0220995	0.0231896	0.0215549	0.0194169	0.0245454	0.0212331	0.026244	0.0231449	0.0250942	0.0218512	0.0248855	0.032501	0.0184666	0.0214447	0.0177229	0.0214272	0.023658	0.020285	0.0321927	0.0236496	0.0240477	0.022699	0.0245162	0.0259437	0.0228401	0.0202146	0.0210331	0.0223193	0.0174461	0.0253925	0.0208038	0.0206629	0.0231372	0.0236976	0.0218377	0.0272502	0.0219185	0.0197703	0.020744	0.0246278	0.0245035	0.0221304	0.0236823	0.0211769	0.0242091	0.024818
1.89832	0.032704	0.0262694	0.0319599	0.0288853	0.0305976	0.0270988	0.0237772	0.0292308	0.0285994	0.0316948	0.0280561	0.032823	0.0264847	0.029839	0.0321558	0.0215919	0.0255751	0.0223413	0.0257513	0.0289543	0.0236135	0.0319394	0.030317	0.030836	0.0281559	0.0285578	0.0319751	0.0277984	0.0242309	0.0270902	0.0267876	0.0226152	0.0322139	0.0264251	0.0260479	0.0304708	0.0301554	0.0266858	0.0333903	0.0277211	0.0259944	0.0262698	0.0315761	0.0296482	0.0279061	0.0320518	0.0286125	0.0288844	0.0292085
1.90032	0.0314822	0.0252965	0.0300128	0.028129	0.0305743	0.0259507	0.0236982	0.0288515	0.0279345	0.030268	0.0273403	0.0322714	0.0265571	0.0292699	0.0300962	0.0210418	0.0256077	0.0222689	0.0255564	0.0280704	0.0232287	0.0323843	0.0312216	0.0316014	0.0271907	0.0282827	0.0315154	0.0280097	0.0241328	0.0271048	0.0268997	0.0218701	0.0322295	0.0261037	0.0262527	0.0303585	0.0291313	0.0265063	0.0325209	0.027707	0.0255426	0.0262258	0.031047	0.0293452	0.028039	0.0324177	0.0283712	0.0278307	0.027699
1.90232	0.0336646	0.0271578	0.0327627	0.0311452	0.0311239	0.0280307	0.0241145	0.0308227	0.0298209	0.0325461	0.0289	0.0329391	0.0277418	0.0301588	0.0315031	0.0216612	0.0265145	0.0233195	0.0262686	0.0291069	0.024543	0.0366955	0.0306895	0.0308186	0.0291599	0.0294023	0.0322693	0.0288874	0.0252742	0.0276429	0.0278873	0.0246023	0.0335954	0.0267051	0.0259607	0.0321484	0.0306906	0.0268207	0.0339378	0.028589	0.0267768	0.0267854	0.0332453	0.0299259	0.0282681	0.0337855	0.0297855	0.028959	0.0296216
1.90432	0.0358214	0.0293189	0.0349652	0.0323257	0.034851	0.0304705	0.0260315	0.0327485	0.0320208	0.0353789	0.0303752	0.0374602	0.0304004	0.0336842	0.0380869	0.0243778	0.0292087	0.0260819	0.0289465	0.0322296	0.0263825	0.0385245	0.0350704	0.0358299	0.0314703	0.0321858	0.0355322	0.0316305	0.0278166	0.0306161	0.0302357	0.0255599	0.0371958	0.0305041	0.0293436	0.0350752	0.0335481	0.0297067	0.0365516	0.0313901	0.0300372	0.0294703	0.035836	0.0330531	0.031596	0.0358065	0.0327672	0.0319201	0.0330859
1.90632	0.0376728	0.0302373	0.0360462	0.0347844	0.0379381	0.0320537	0.0278899	0.0347845	0.0342983	0.0382814	0.0316108	0.0413574	0.0320066	0.0352805	0.0492986	0.0257921	0.0309689	0.0282968	0.0303079	0.0341386	0.0279793	0.0321987	0.0388981	0.0396928	0.0340373	0.0333086	0.038752	0.0336223	0.0291207	0.0326606	0.0319522	0.0279963	0.0396609	0.0338626	0.0318008	0.038066	0.0357688	0.0322026	0.037738	0.0335331	0.032385	0.0318934	0.0377719	0.0354634	0.0344992	0.037404	0.0355629	0.0335073	0.0371936
1.90832	0.0335268	0.0267362	0.0312585	0.0303124	0.0321074	0.0286523	0.0247307	0.0316598	0.0292284	0.0342326	0.0283177	0.0359523	0.0290956	0.0315212	0.0483778	0.0226985	0.027929	0.0245706	0.0272953	0.0299581	0.0249513	0.0324416	0.0343186	0.0347465	0.02933	0.0303721	0.033676	0.0299592	0.0267908	0.0289269	0.0290674	0.024229	0.0354576	0.0297646	0.0279553	0.0332493	0.0314136	0.02916	0.0344792	0.0294014	0.028322	0.0276411	0.0332338	0.0319038	0.0304061	0.033193	0.0308299	0.0302594	0.033885
1.91032	0.0337132	0.0258724	0.0308709	0.0300408	0.0315841	0.0286664	0.0245953	0.0309631	0.0290168	0.0331147	0.0286865	0.034708	0.0284636	0.0305541	0.0368309	0.0222364	0.0272694	0.0242838	0.0263666	0.029657	0.0248273	0.0373503	0.0330197	0.0333318	0.0291637	0.0293952	0.0336123	0.0292686	0.0254434	0.0283709	0.0283403	0.0239373	0.0344673	0.0282137	0.0272451	0.0328785	0.0299456	0.0285137	0.0337229	0.0291291	0.0271526	0.02756	0.0327104	0.0305925	0.0292693	0.0327546	0.0301363	0.029155	0.0305617
1.91232	0.0377272	0.0302729	0.0350534	0.0322003	0.0342265	0.0323945	0.0265186	0.0331863	0.0336483	0.0377305	0.030798	0.0381402	0.0311533	0.0337042	0.0349101	0.0245134	0.0300129	0.0266833	0.0294335	0.0314583	0.0267167	0.0517227	0.0345984	0.0355053	0.0322077	0.0323102	0.0352835	0.0315965	0.0284053	0.0297653	0.0307758	0.0272037	0.0386867	0.0316091	0.0289393	0.0372096	0.0339113	0.0312966	0.0369246	0.0314633	0.031146	0.0286882	0.0391698	0.0328121	0.0314731	0.0369482	0.0326835	0.03276	0.0331955
1.91432	0.0492623	0.0389161	0.0448211	0.044378	0.0484556	0.0428984	0.0349556	0.0430035	0.0454776	0.0512332	0.0396774	0.0527774	0.0409814	0.0444629	0.0454598	0.0322277	0.0386363	0.0360152	0.0387763	0.0420174	0.0343677	0.0542785	0.0486371	0.050297	0.0429989	0.0414105	0.0476986	0.0423034	0.0361251	0.0418956	0.0397493	0.0363086	0.0514661	0.0429991	0.0396884	0.0534237	0.0455284	0.0422815	0.0474949	0.0422046	0.0433756	0.0393824	0.0503193	0.0438253	0.0429528	0.0497572	0.0460167	0.0422783	0.0439402
1.91633	0.0525298	0.0388108	0.0438494	0.0475115	0.0518689	0.0431403	0.0376066	0.0444325	0.045692	0.0549898	0.0416098	0.0559826	0.04315	0.0465606	0.0493063	0.0343426	0.0416537	0.038809	0.0409592	0.0442832	0.0350428	0.0526692	0.0532909	0.0552586	0.0444671	0.0433484	0.0514971	0.0459208	0.0369364	0.0452892	0.0420984	0.0375286	0.0536506	0.04552	0.044034	0.0595285	0.0473221	0.0479982	0.0481427	0.0446264	0.0451038	0.0433888	0.0516798	0.0460671	0.0464873	0.0553362	0.0484942	0.0439254	0.0463947
1.91833	0.0644131	0.0397666	0.0424725	0.0531196	0.0483727	0.0432674	0.045428	0.0428909	0.0398422	0.0811616	0.0394472	0.050608	0.0432089	0.0470474	0.0510199	0.0351207	0.0477951	0.0417728	0.0434831	0.0388892	0.0374066	0.216311	0.0471462	0.121575	0.0443254	0.0466399	0.0478648	0.0451301	0.0372719	0.0467591	0.0419369	0.0398764	0.0508621	0.0403786	0.0456821	0.0857804	0.0447797	0.0663329	0.0456705	0.0429314	0.0418391	0.0433244	0.0514903	0.0432666	0.0423827	0.0745656	0.131406	0.0446518	0.051359
1.92033	0.312353	0.107785	0.139045	0.291467	0.169339	0.128821	0.215992	0.111948	0.115835	0.441273	0.134004	0.145485	0.121244	0.133825	0.140315	0.12311	0.132677	0.104411	0.11956	0.10291	0.108749	0.145512	0.115752	0.0836975	0.13629	0.111618	0.13893	0.123183	0.0905277	0.162554	0.0888046	0.160502	0.140338	0.0994498	0.181364	0.527726	0.129902	0.349444	0.111348	0.12509	0.123164	0.180578	0.142758	0.120261	0.131566	0.413391	0.0884418	0.112485	0.194134
1.92233	0.0980354	0.0509308	0.0603206	0.135572	0.0900814	0.0569438	0.0937394	0.0625818	0.060976	0.119126	0.0763496	0.0805429	0.0783158	0.0761799	0.0810715	0.0572361	0.087673	0.0595502	0.0676894	0.0634801	0.0524691	0.0544917	0.0853047	0.0510846	0.0647866	0.0723267	0.0827951	0.079822	0.0603773	0.116544	0.0651823	0.0687308	0.0894791	0.0677148	0.118187	0.190745	0.0684373	0.141549	0.0732183	0.0708522	0.0732116	0.143874	0.067366	0.0702991	0.0783474	0.21134	0.0452447	0.0625529	0.0797219
1.92433	0.0519035	0.0354648	0.0400782	0.0492143	0.0487505	0.0400828	0.0382283	0.041855	0.0416115	0.0565438	0.0404059	0.0514421	0.0422684	0.0438245	0.045551	0.0325081	0.0411786	0.0354892	0.0387292	0.0408285	0.0330148	0.0465836	0.0500634	0.0484321	0.0410732	0.0413375	0.0487306	0.0430972	0.0359513	0.044979	0.0393797	0.0352348	0.0520205	0.0426744	0.0445313	0.0629956	0.0438485	0.0501183	0.0454442	0.040837	0.0423791	0.0452894	0.047708	0.0441846	0.0437075	0.0585804	0.0413054	0.0412102	0.0435234
1.92633	0.0464296	0.033022	0.037333	0.0420445	0.0448947	0.0373878	0.033538	0.0397267	0.0391381	0.0482113	0.0366677	0.049107	0.0397811	0.0410031	0.0416182	0.0301426	0.0359903	0.0329956	0.0354723	0.0385903	0.0310555	0.0365222	0.0471929	0.0401805	0.0385012	0.0379803	0.0462162	0.0398225	0.032566	0.0392936	0.0371816	0.0320785	0.0485259	0.0392718	0.0390855	0.0510943	0.0412405	0.0428454	0.0427092	0.0379269	0.0392601	0.0378355	0.0445404	0.0421555	0.0408639	0.0463401	0.0328625	0.0383915	0.0397876
1.92833	0.0372287	0.0272912	0.0306963	0.0311127	0.0356877	0.0302305	0.0268547	0.0335539	0.030382	0.0382368	0.0303626	0.0387489	0.0341999	0.0348835	0.0345372	0.0252426	0.030585	0.0272148	0.029962	0.0318224	0.0258687	0.0387494	0.039358	0.0397232	0.0308041	0.0327792	0.0380336	0.0327446	0.0275162	0.0321142	0.0316191	0.0238514	0.0400325	0.0315766	0.0317661	0.0382169	0.0332041	0.0334737	0.0362479	0.0315095	0.0312735	0.0303098	0.035797	0.0344359	0.0333991	0.0358378	0.0343923	0.032438	0.0318742
1.93033	0.0397847	0.0302978	0.034851	0.0326365	0.0362444	0.0338738	0.0279217	0.0348666	0.0333353	0.0404419	0.0320215	0.0406649	0.0340646	0.0364308	0.0361599	0.0261906	0.0312557	0.0291708	0.0316958	0.0333636	0.0275046	0.0448984	0.037893	0.0472716	0.0333482	0.034025	0.0379032	0.0331026	0.0295741	0.0316936	0.0317986	0.026303	0.041636	0.0335126	0.031796	0.0390173	0.0356683	0.0337728	0.0385327	0.0325827	0.0328662	0.0294874	0.0405188	0.0354351	0.0342118	0.0374968	0.0406268	0.034461	0.0344186
1.93233	0.0424957	0.0328532	0.0364447	0.0385373	0.0426548	0.0373801	0.0309837	0.0391451	0.0383354	0.043977	0.0357082	0.0485917	0.0385065	0.0404464	0.0448267	0.0294155	0.0350345	0.0334419	0.0350719	0.0382487	0.030627	0.0360247	0.0453873	0.0420039	0.0380144	0.0371523	0.0445848	0.038147	0.032563	0.0376484	0.0359788	0.0310613	0.0471657	0.0402397	0.036224	0.0438733	0.0403543	0.0380654	0.043092	0.037354	0.0381285	0.0350407	0.0442188	0.0404921	0.0395637	0.0406773	0.033093	0.0379245	0.0392916
1.93433	0.0365629	0.0276645	0.0293793	0.0322113	0.0356655	0.0322622	0.0270635	0.0347752	0.0308939	0.0368774	0.0308566	0.0429014	0.0347912	0.0344653	0.0364939	0.025301	0.0306657	0.028608	0.0306859	0.0327086	0.0259208	0.0294817	0.040352	0.035037	0.0318418	0.0325756	0.0397287	0.0335823	0.0278896	0.0320148	0.031814	0.025213	0.040755	0.0340511	0.0312735	0.0364367	0.0340682	0.0335094	0.0372076	0.0315799	0.0314586	0.0301117	0.036384	0.0353059	0.0346985	0.0325011	0.0274367	0.0325261	0.0323216
1.93633	0.0324128	0.0239223	0.0260917	0.0262324	0.0298043	0.0271941	0.0234191	0.0302302	0.0262578	0.0323938	0.0268603	0.0356315	0.0305699	0.0302552	0.0300957	0.0221484	0.0261909	0.0239903	0.0264292	0.0280069	0.0230401	0.0275341	0.0342986	0.0320002	0.0269893	0.0284769	0.0336151	0.0285754	0.0243566	0.0269827	0.027612	0.0209477	0.0357889	0.0281689	0.0266586	0.0306719	0.0292215	0.0292383	0.0324942	0.027365	0.0268944	0.0250879	0.0310936	0.0311607	0.0292622	0.0278837	0.0253045	0.0287913	0.0281803
1.93833	0.0298668	0.0223343	0.0250537	0.0233768	0.0275269	0.0248789	0.021476	0.0282624	0.024187	0.030189	0.0250445	0.0315929	0.029271	0.0285765	0.0279909	0.0209967	0.0246184	0.0222423	0.0248522	0.0262529	0.0217674	0.0304724	0.0317021	0.0332957	0.0250806	0.0272193	0.0309051	0.0261181	0.0227446	0.0248403	0.0257208	0.0186705	0.0334314	0.0254573	0.0250474	0.0275251	0.0268279	0.0264964	0.0307207	0.0256689	0.0247738	0.0231444	0.0296166	0.0294298	0.0270895	0.0262373	0.0272159	0.0273049	0.0262859
1.94033	0.0321501	0.0248405	0.0277755	0.0252025	0.0294561	0.027367	0.0229105	0.0300739	0.0263971	0.0327535	0.0266567	0.0336416	0.0303624	0.0306674	0.0295204	0.0224308	0.0259476	0.0241713	0.0268305	0.0284647	0.0233339	0.0345216	0.0325882	0.0390181	0.0271872	0.0290061	0.0321183	0.0275779	0.0244107	0.0260352	0.0267361	0.0203636	0.0353207	0.0276835	0.0262636	0.0297158	0.0292621	0.0277791	0.0325844	0.0273553	0.0266653	0.0240326	0.0334433	0.0309934	0.0288634	0.0283756	0.0317486	0.0295006	0.028486
1.94233	0.0354498	0.0272455	0.0296998	0.0291679	0.0337316	0.0317376	0.0256545	0.0332984	0.0292784	0.0356414	0.0295049	0.0405398	0.0329423	0.033721	0.0332623	0.0245345	0.0290974	0.0277341	0.0301149	0.0319824	0.0257683	0.0304886	0.0372157	0.0374907	0.0311735	0.0318468	0.0370542	0.0316085	0.0261614	0.0300815	0.0300071	0.0240072	0.0385858	0.0325017	0.0297023	0.0336809	0.0333974	0.0314902	0.0362849	0.0305474	0.0304206	0.027744	0.0365745	0.0340347	0.0326829	0.0309285	0.0287806	0.0323368	0.031632
1.94433	0.0343737	0.0246743	0.0270487	0.0272551	0.0310894	0.0319217	0.0248458	0.0321836	0.0262782	0.033749	0.0282175	0.0422751	0.0319705	0.0319491	0.030851	0.0232602	0.027649	0.0263743	0.0285595	0.0300235	0.0240112	0.0251992	0.0356447	0.0309157	0.0285304	0.0300892	0.0358662	0.0304765	0.0245209	0.027818	0.0284619	0.0218036	0.0353343	0.0303491	0.0282215	0.0308315	0.0310286	0.0304478	0.0343154	0.0281636	0.0272275	0.0267997	0.0320225	0.0319522	0.0314035	0.02982	0.0235669	0.0301102	0.0290347
1.94633	0.0290997	0.0207241	0.0232284	0.0217322	0.0257932	0.0249352	0.0214132	0.0277723	0.0216697	0.0285008	0.0242094	0.0332531	0.028024	0.0274239	0.0260978	0.0196722	0.0237236	0.0215549	0.0242902	0.0254324	0.0205133	0.0223254	0.0299896	0.0266386	0.0235405	0.0262217	0.0297878	0.025346	0.0212788	0.0236766	0.0241715	0.0171657	0.0306623	0.0245202	0.023707	0.025449	0.025474	0.0256315	0.0296865	0.0238554	0.0227015	0.022184	0.0268809	0.0274876	0.0259964	0.0252489	0.0206066	0.0258748	0.024821
1.94833	0.0255512	0.0190498	0.0205249	0.0193185	0.0227067	0.0216252	0.0187449	0.0249787	0.0189933	0.0252411	0.0215012	0.0280076	0.0249866	0.024359	0.0234322	0.0179261	0.0211842	0.0185967	0.0219845	0.0227233	0.0189101	0.021429	0.0262666	0.0261727	0.0212209	0.0235047	0.0268441	0.0223612	0.0190914	0.0211951	0.021822	0.0150083	0.0278081	0.0213671	0.0212215	0.0219386	0.0226296	0.0223899	0.026942	0.0215453	0.0199467	0.019493	0.0249753	0.0255292	0.0230411	0.0212061	0.0199968	0.0236374	0.0227043
1.95033	0.0258906	0.0191652	0.0206016	0.01896	0.0218288	0.0225544	0.0181763	0.0246568	0.0186111	0.0257473	0.0214013	0.0286768	0.0250335	0.0241093	0.0232367	0.017819	0.0208154	0.0185069	0.0220334	0.0224495	0.0190157	0.0237119	0.0255109	0.028424	0.0212961	0.0233833	0.0265717	0.0221582	0.0189609	0.0206079	0.0214411	0.0148455	0.0272759	0.0211366	0.0206471	0.0212887	0.0228198	0.0220895	0.0267589	0.0213654	0.0196442	0.0189424	0.0249182	0.0251622	0.0228217	0.0207312	0.0217476	0.0235728	0.0223955
1.95233	0.0277613	0.0207865	0.022105	0.0208363	0.0236754	0.0246641	0.0195872	0.0259928	0.02021	0.0273718	0.0229783	0.0306671	0.0259023	0.0256761	0.0244168	0.0187123	0.0222973	0.020538	0.0234694	0.0241251	0.0200216	0.0260967	0.0269455	0.0309909	0.022854	0.0251764	0.0283045	0.0236944	0.0203091	0.021664	0.0225848	0.0165031	0.0287872	0.0232883	0.0217049	0.0230449	0.0246909	0.0240054	0.0285611	0.0227535	0.0208953	0.0202245	0.0270428	0.0264447	0.0245988	0.0224459	0.024531	0.0253264	0.0239321
1.95433	0.0314498	0.0229377	0.0246761	0.0237045	0.0262012	0.0294577	0.0219157	0.0288075	0.0222589	0.030478	0.0259753	0.0366594	0.0279799	0.0286739	0.0267295	0.0206268	0.0242313	0.0225969	0.0256446	0.0264058	0.0215314	0.0247233	0.0291649	0.0294353	0.0249012	0.0272078	0.030888	0.0259619	0.0221643	0.0229626	0.0242449	0.0191226	0.0301842	0.0263221	0.0240307	0.026151	0.0273628	0.0269548	0.0315748	0.0246467	0.0225921	0.022731	0.0282788	0.0283242	0.0272804	0.027536	0.0229707	0.0274328	0.0265176
1.95633	0.0283712	0.0205192	0.0225496	0.0223011	0.0246856	0.0240522	0.0203495	0.0270787	0.0203408	0.0274251	0.0243622	0.0315685	0.0266642	0.0265994	0.0253627	0.0191991	0.0226892	0.0208948	0.0240381	0.0245725	0.0203662	0.0197111	0.028287	0.0245028	0.0229803	0.0259514	0.0293823	0.0244648	0.0205456	0.0224234	0.0232063	0.0170773	0.0286689	0.0240796	0.0232922	0.0239369	0.0249655	0.0247899	0.0295212	0.0233312	0.0207735	0.0223208	0.0259423	0.026817	0.0255687	0.0256927	0.0185813	0.0255832	0.0242039
1.95833	0.0241964	0.0175166	0.0198759	0.0179778	0.0204695	0.019758	0.0180238	0.0239526	0.016981	0.0239293	0.020781	0.0249286	0.0237724	0.023206	0.0219939	0.0170739	0.019832	0.0174959	0.0208514	0.021491	0.0181004	0.019427	0.0243529	0.0240501	0.019696	0.023094	0.0255114	0.0208814	0.0179811	0.0187881	0.0203671	0.0137561	0.025301	0.0198298	0.0201172	0.0198828	0.0212558	0.0212835	0.0256949	0.0200145	0.017752	0.0182025	0.0229022	0.0240235	0.0216097	0.019993	0.0184809	0.0230447	0.0209805
1.96034	0.0245994	0.0176402	0.0197779	0.0174554	0.0200451	0.0219687	0.0178862	0.0237158	0.0170806	0.0244694	0.0206177	0.0268378	0.0233967	0.022789	0.0215092	0.0167181	0.0196431	0.0168439	0.0207051	0.0210713	0.0176711	0.0200692	0.0236517	0.0240361	0.0194675	0.0226119	0.0251192	0.0208894	0.0180895	0.0183262	0.0201293	0.0138924	0.0246809	0.0197803	0.0193986	0.0196952	0.021355	0.0214348	0.0256185	0.0195496	0.0175423	0.0176626	0.0229644	0.0237834	0.0216624	0.0200933	0.0186757	0.0225575	0.021096
1.96234	0.0246411	0.0183603	0.0195716	0.0182501	0.0201291	0.0226528	0.0182141	0.0236521	0.0170476	0.02435	0.0214033	0.028762	0.0229311	0.022748	0.0214973	0.0169788	0.0199751	0.0172296	0.0210017	0.021162	0.017681	0.0214536	0.0234032	0.0245268	0.0193737	0.0225179	0.0252388	0.0204503	0.0178253	0.0181924	0.0203129	0.0142174	0.0240078	0.0204414	0.0194536	0.0196321	0.0213684	0.0213911	0.0258557	0.0199636	0.0172867	0.0181651	0.0231743	0.0235589	0.0220742	0.0213554	0.0199618	0.0225038	0.0209362
1.96434	0.0264221	0.0202473	0.0212303	0.0192513	0.0210627	0.0233735	0.0185881	0.0243151	0.01842	0.0255005	0.022295	0.0281111	0.0233133	0.0233866	0.0221195	0.0175743	0.0206435	0.018265	0.0218605	0.0221837	0.0187342	0.0245763	0.0239544	0.0282683	0.0205518	0.0233797	0.0260121	0.0218046	0.0190708	0.0188554	0.0211445	0.0154033	0.0255835	0.0218719	0.020509	0.0211568	0.0228238	0.0221123	0.0270084	0.0209978	0.0188306	0.0186373	0.0247749	0.0243996	0.0227231	0.0222621	0.0258024	0.0242339	0.0222483
1.96634	0.0287345	0.0247791	0.0228058	0.0237654	0.0244179	0.0248992	0.0202968	0.0268925	0.021319	0.0289877	0.0258434	0.0307977	0.0255308	0.0259831	0.0253832	0.0196292	0.0227376	0.0205688	0.0230297	0.0248985	0.0205264	0.0216297	0.0269551	0.0259809	0.0232746	0.024992	0.0297907	0.0239263	0.021258	0.0216236	0.0231156	0.0189869	0.0284361	0.0250435	0.0231031	0.0255762	0.0263274	0.025477	0.0301282	0.0235613	0.0217366	0.022066	0.0273872	0.0272383	0.0256468	0.0248864	0.0233851	0.0263434	0.0261699
1.96834	0.0264765	0.0218526	0.0208741	0.0220695	0.0224902	0.0213699	0.0189936	0.0255943	0.0192199	0.0258468	0.0238467	0.0267261	0.0246754	0.0243038	0.0233982	0.0179193	0.0215901	0.0188607	0.021767	0.0230099	0.0191117	0.0192648	0.0250982	0.0234679	0.021434	0.0238979	0.0275424	0.0221984	0.0195073	0.0200253	0.0218247	0.0166947	0.0262141	0.0224744	0.0218106	0.0228991	0.0239693	0.0237207	0.0279682	0.0214485	0.0193147	0.02101	0.025612	0.025318	0.024154	0.0230715	0.0191506	0.0245623	0.0235871
1.97034	0.0244288	0.0188692	0.0199551	0.0189688	0.019915	0.0208553	0.01785	0.023927	0.016914	0.0240277	0.021203	0.0250585	0.0224142	0.0225039	0.0209337	0.0166681	0.0198297	0.0170904	0.0205884	0.0212881	0.0181578	0.0207054	0.0226667	0.0242505	0.0195569	0.0228869	0.0252711	0.0206824	0.0179841	0.0177643	0.0202782	0.0141311	0.0235886	0.0204223	0.0195877	0.0196142	0.0216411	0.0216338	0.0257511	0.0196754	0.0173155	0.0178515	0.023441	0.0234717	0.0218826	0.0203116	0.0205966	0.0230219	0.0211398
1.97234	0.025924	0.0198687	0.0203863	0.0198802	0.0212192	0.0241925	0.0186543	0.024072	0.017927	0.025621	0.0227053	0.0291826	0.0222748	0.023175	0.0213804	0.0169079	0.0204265	0.0180645	0.0213694	0.0220309	0.0183278	0.0208525	0.0235091	0.0239414	0.020801	0.0232993	0.0263653	0.0217612	0.0184658	0.0182287	0.020899	0.0154005	0.0240204	0.0221899	0.0202734	0.0209131	0.0226395	0.02193	0.0269456	0.0204789	0.018096	0.0189187	0.0244366	0.0236464	0.0227113	0.0225866	0.0205859	0.0234836	0.0222612
1.97434	0.0253444	0.0204052	0.0198382	0.0197917	0.0211246	0.0214241	0.0183673	0.0239406	0.0179215	0.0248905	0.0221738	0.0260487	0.0220633	0.0230499	0.0213826	0.0167962	0.0203799	0.017742	0.020759	0.0214344	0.0181316	0.0228991	0.0234144	0.0255608	0.0201493	0.0233856	0.0260097	0.0213533	0.0184708	0.0185591	0.0209937	0.0152296	0.0243387	0.0213257	0.0202236	0.0205969	0.0220856	0.0215974	0.0265953	0.020608	0.018322	0.0191424	0.0243999	0.023713	0.0226399	0.0217103	0.0249578	0.0235182	0.0219781
1.97634	0.0275099	0.0255691	0.0220087	0.023478	0.0227772	0.0236585	0.0189807	0.0261592	0.0205498	0.0281996	0.024986	0.0270226	0.0242094	0.025016	0.0241544	0.018593	0.0217347	0.0192665	0.0217072	0.0233573	0.0197494	0.0254652	0.0247318	0.0283743	0.0224945	0.0245392	0.0279967	0.0228588	0.0207202	0.0204332	0.0226413	0.018833	0.0271625	0.0240482	0.0216457	0.0240264	0.0255715	0.0245913	0.0290413	0.0221882	0.0207141	0.0204063	0.0268352	0.0259104	0.0241777	0.0233263	0.0307973	0.026088	0.0253604
1.97834	0.0301386	0.0299379	0.0245968	0.0282465	0.0258696	0.0265879	0.0213258	0.0289654	0.0234543	0.0318436	0.0288241	0.0305138	0.0266112	0.0270103	0.0268477	0.020036	0.023576	0.0211486	0.0231849	0.0250942	0.0211831	0.0249581	0.0273331	0.0280843	0.0250676	0.0263012	0.0312659	0.0250821	0.023453	0.0228642	0.024917	0.022276	0.0304563	0.0275157	0.0246309	0.0281704	0.0283302	0.0280506	0.0323693	0.0241419	0.0238238	0.0243906	0.0300106	0.0283323	0.0266612	0.0275626	0.031137	0.0284405	0.0286526
1.98034	0.0299322	0.0283568	0.0271355	0.028388	0.0258073	0.0254225	0.022338	0.0282778	0.0237106	0.0306877	0.0289988	0.0297798	0.0265239	0.0263717	0.0261239	0.0196297	0.0233165	0.0210635	0.0236668	0.0249627	0.0207192	0.0211174	0.0275038	0.0243323	0.0256716	0.0267023	0.0311095	0.0255958	0.0231575	0.0227738	0.0245625	0.0216023	0.0297237	0.0272489	0.0254723	0.0279531	0.0276331	0.0279095	0.0324208	0.0242065	0.0239582	0.0248632	0.030105	0.0280474	0.0269359	0.0283213	0.0224916	0.0284186	0.0276475
1.98234	0.025965	0.0218294	0.0228895	0.0215085	0.0216118	0.02164	0.0195387	0.0245707	0.0188049	0.0256394	0.0237223	0.0258062	0.0227485	0.0233996	0.0219954	0.0170727	0.0208194	0.017923	0.0213428	0.0217727	0.0182587	0.0212415	0.0242201	0.0235133	0.02129	0.0239172	0.0267296	0.0223885	0.019287	0.0191481	0.02142	0.0161627	0.0253851	0.0226065	0.0217804	0.0223354	0.0225674	0.0232453	0.027415	0.020911	0.0193333	0.020476	0.0252444	0.0242179	0.0229294	0.0233515	0.0212453	0.0249202	0.0226468
1.98434	0.0256241	0.0221508	0.0209561	0.0225815	0.0211019	0.0210354	0.0184768	0.0236041	0.0185914	0.0255457	0.0227475	0.0246396	0.0219242	0.0230861	0.0213294	0.0171438	0.02021	0.0177355	0.0208251	0.0215643	0.0181734	0.0223815	0.0232886	0.0244755	0.0209183	0.0232545	0.0265161	0.0214493	0.0188116	0.0182425	0.0212438	0.0156891	0.025126	0.0214737	0.0204551	0.0222117	0.0222659	0.0217796	0.0270288	0.020452	0.0187312	0.0190408	0.0252036	0.0234577	0.0224421	0.0221483	0.0238303	0.0241463	0.0226588
1.98634	0.0266224	0.0253058	0.021624	0.0250863	0.0221234	0.0226927	0.0193487	0.0249374	0.0199596	0.0278362	0.0243944	0.025869	0.0233538	0.0245487	0.0233339	0.0183276	0.0217897	0.0190976	0.0214373	0.0226181	0.0190624	0.0302863	0.0244121	0.0318474	0.0220662	0.0240944	0.0275305	0.0227001	0.0206429	0.0195043	0.0225561	0.017784	0.0266832	0.0229677	0.0214401	0.0240305	0.0244258	0.0237304	0.0282066	0.021606	0.0202095	0.0206534	0.0272708	0.0249294	0.0235909	0.0233588	0.0402756	0.0258382	0.0245395
1.98834	0.0345708	0.0387972	0.0270054	0.0358586	0.0300932	0.0329073	0.023908	0.0328762	0.029143	0.0382216	0.0350693	0.0362185	0.0306992	0.0308527	0.0318787	0.0230026	0.0268206	0.0245999	0.0247137	0.0287862	0.0242175	0.0296032	0.0304351	0.0324915	0.0294594	0.0276408	0.0349051	0.0279759	0.0280977	0.0259931	0.0277998	0.0299311	0.0341834	0.0332018	0.0264879	0.0357245	0.0346619	0.0329193	0.0367944	0.0274499	0.028461	0.0281908	0.0349679	0.0320767	0.0314403	0.031712	0.0407367	0.0322444	0.0356667
1.99034	0.0330157	0.0350961	0.0252003	0.0364302	0.0302865	0.0295972	0.0238011	0.0327242	0.0277003	0.0353471	0.0342448	0.0348143	0.0314274	0.0300928	0.0308192	0.022068	0.0269184	0.0240491	0.0240849	0.0276287	0.0230145	0.0248162	0.0312594	0.0273698	0.0283133	0.0272384	0.0350579	0.0281628	0.0271762	0.02603	0.0278763	0.0283881	0.0334038	0.0331113	0.0273373	0.0344682	0.0327506	0.0332348	0.0363182	0.0268689	0.0279243	0.0302626	0.0353284	0.0317627	0.0313765	0.0330536	0.0303901	0.0309729	0.0335124
1.99234	0.0289589	0.0275738	0.0225229	0.0290057	0.0251506	0.0246021	0.0210101	0.0277293	0.0225491	0.0295782	0.0283652	0.0284878	0.0260892	0.0259283	0.025604	0.0194244	0.0233547	0.0208878	0.0219468	0.0244279	0.0200243	0.0228281	0.0270845	0.0247711	0.0241039	0.0249971	0.0304084	0.0245187	0.0228299	0.0214729	0.0244718	0.0211871	0.0284065	0.0271406	0.0235284	0.0287228	0.0275757	0.0267862	0.0308362	0.0238025	0.0231327	0.0250714	0.0304491	0.027211	0.0268555	0.027856	0.025232	0.0274922	0.0274572
1.99434	0.0276163	0.0249966	0.0218555	0.0259054	0.0223324	0.0230282	0.0196345	0.0259601	0.0206042	0.0273436	0.0261129	0.0261244	0.0241964	0.0245889	0.0235459	0.0181027	0.0222125	0.019355	0.0212783	0.02317	0.0188736	0.0227737	0.0251485	0.0254249	0.0227029	0.0241229	0.0281076	0.0231737	0.0211489	0.0193329	0.0229156	0.0188246	0.0262502	0.024679	0.0213778	0.0261084	0.0256175	0.0244095	0.0282469	0.0224316	0.0215123	0.0238924	0.0279926	0.0251712	0.0243902	0.0258824	0.0265695	0.0259338	0.0250389
1.99634	0.0273035	0.0255733	0.0216084	0.0252099	0.0234291	0.0231073	0.0195973	0.0263072	0.0204136	0.0276279	0.026348	0.027462	0.0250019	0.0251119	0.0244057	0.0187527	0.0223834	0.0195712	0.0213814	0.0236078	0.0196671	0.0227374	0.0256515	0.0251592	0.0226749	0.0244284	0.0291867	0.0231833	0.0204759	0.0200231	0.0229393	0.0190308	0.0263289	0.0249069	0.0219879	0.0252071	0.0254452	0.0250029	0.0289087	0.0225306	0.02115	0.0230648	0.0275601	0.0257514	0.0251884	0.0248288	0.0263982	0.0264585	0.0255761
1.99834	0.0272575	0.028615	0.0222793	0.0248047	0.0227015	0.0243641	0.019343	0.0267032	0.0208288	0.0287362	0.0265017	0.0267698	0.0247445	0.0252571	0.0249375	0.0188475	0.0227045	0.0199497	0.0217741	0.0234753	0.0199834	0.0351135	0.0247555	0.0371292	0.0231946	0.0249222	0.0282611	0.0228249	0.0219856	0.0196448	0.0232811	0.0198927	0.0266687	0.0244708	0.0216155	0.0256061	0.0261632	0.0247888	0.0295049	0.0220299	0.0212332	0.0209268	0.0284244	0.0259185	0.0244492	0.0236486	0.0512155	0.0273998	0.0265682
2.00034	0.0395765	0.0491963	0.0302418	0.0445832	0.0353401	0.0395091	0.0267356	0.03872	0.0344341	0.0451079	0.042004	0.0426316	0.0360699	0.0351207	0.03766	0.026576	0.0304065	0.0285218	0.026756	0.0328371	0.0273563	0.0319493	0.0341085	0.0352584	0.0345312	0.0300057	0.039807	0.0309591	0.0328057	0.0302807	0.0312541	0.0380015	0.0398949	0.0393561	0.0300708	0.0435896	0.0413696	0.038846	0.0424917	0.0311575	0.0337572	0.0326556	0.0403006	0.0362424	0.0359857	0.0372808	0.0477286	0.0364267	0.0433013
2.00234	0.0351705	0.039437	0.0267234	0.0413926	0.0331257	0.0319942	0.0261081	0.0359571	0.0300062	0.0373317	0.0386195	0.0379879	0.0348004	0.0324081	0.0338072	0.0240814	0.0290343	0.0260885	0.0256828	0.030039	0.0244187	0.024042	0.0343003	0.0266803	0.0308816	0.0288694	0.0381782	0.0300447	0.0304827	0.0287504	0.0302952	0.0323964	0.0369731	0.0358857	0.0302067	0.0382733	0.0360592	0.0370798	0.0391045	0.0294612	0.030613	0.034327	0.0391719	0.0337985	0.0348716	0.0375219	0.0296552	0.0326916	0.0364889
2.00435	0.0280613	0.0280483	0.0228892	0.02765	0.0243734	0.0246082	0.0203935	0.0282145	0.0217376	0.0290372	0.0281844	0.0274704	0.026336	0.0262549	0.0256563	0.0190033	0.0238109	0.0207778	0.0221171	0.0244621	0.0203977	0.030118	0.0272419	0.032297	0.0240015	0.0256066	0.0302078	0.0241659	0.0235952	0.0215469	0.0244455	0.0213779	0.0282767	0.026225	0.0233596	0.0268158	0.0270914	0.0274939	0.0310198	0.0234375	0.0224417	0.0238862	0.030298	0.0270715	0.0262554	0.026896	0.0403782	0.0281831	0.0272342
2.00635	0.034327	0.0392532	0.0280368	0.0363974	0.0297949	0.0335323	0.0244045	0.033758	0.0289261	0.0380708	0.0361147	0.0357699	0.0307322	0.0311991	0.0322764	0.0234995	0.0276536	0.0253819	0.0252045	0.0294881	0.0249375	0.031305	0.0313333	0.037214	0.0304584	0.0286874	0.035666	0.0275472	0.0287404	0.026477	0.0282855	0.0303795	0.0347828	0.0337984	0.0268428	0.0356045	0.0349066	0.033576	0.0377012	0.0279905	0.0284272	0.0278588	0.0374765	0.0323766	0.0313152	0.0326466	0.0451165	0.0332919	0.0360276
2.00835	0.0352514	0.0368596	0.029845	0.0394041	0.032887	0.0332049	0.0264273	0.0354975	0.0293208	0.0389659	0.0385584	0.03918	0.0341474	0.0333835	0.0353163	0.0252708	0.0297764	0.0273587	0.0268526	0.0318984	0.0255703	0.0264994	0.034707	0.033351	0.0326273	0.030559	0.0393087	0.0297369	0.0304453	0.0322683	0.0314807	0.0297409	0.037163	0.0338939	0.0312106	0.0371329	0.0359461	0.0371805	0.0407248	0.0303661	0.0294679	0.0323517	0.041518	0.035323	0.0344165	0.0349403	0.0380014	0.0345885	0.0374724
2.01035	0.032188	0.0326615	0.0277466	0.0334809	0.0281301	0.0298724	0.0216845	0.0318653	0.0251433	0.0364283	0.0330336	0.0338262	0.0296295	0.0302849	0.0305904	0.0219398	0.0271214	0.0245607	0.0252042	0.0292951	0.023062	0.032638	0.0303262	0.0359113	0.0301435	0.0288804	0.0354269	0.0270918	0.0276063	0.0299553	0.0289057	0.0247224	0.0338035	0.0290069	0.0293154	0.0322226	0.032723	0.032581	0.0363348	0.0272091	0.0250199	0.0259348	0.0377848	0.0315403	0.029122	0.0300541	0.0466043	0.0323175	0.0324854
2.01235	0.0374366	0.0423862	0.0291032	0.0415422	0.0332364	0.0357203	0.0256477	0.0371138	0.0311513	0.0413334	0.0400098	0.0397347	0.0359021	0.033835	0.0355985	0.0249952	0.0295648	0.0273748	0.0269289	0.032032	0.026304	0.0299584	0.0342915	0.0338027	0.0328731	0.0302014	0.0393789	0.0299741	0.031077	0.0298103	0.0308519	0.0336364	0.0387204	0.0360675	0.0305212	0.0399433	0.0377144	0.0373898	0.040533	0.0306378	0.0309292	0.0314979	0.0390819	0.0358294	0.0344161	0.0352395	0.0394186	0.0350905	0.0393349
2.01435	0.0347516	0.0358562	0.0275093	0.0364933	0.0313044	0.0302832	0.0257413	0.0355646	0.0289364	0.0368864	0.0352694	0.0360897	0.0343947	0.0321438	0.0321178	0.0238222	0.0284427	0.0257366	0.0274142	0.0295367	0.0255191	0.0288175	0.0348809	0.0320583	0.0298508	0.0303329	0.0363349	0.0292068	0.0287693	0.027471	0.029367	0.0282066	0.034978	0.0325472	0.0287186	0.0351267	0.0326734	0.0336127	0.0377147	0.0292975	0.0279566	0.0300369	0.0381255	0.0333979	0.0322296	0.0329684	0.0355219	0.0329004	0.0339253
2.01635	0.0337065	0.03678	0.0277292	0.0332786	0.0291729	0.0313585	0.0241755	0.0345211	0.0270836	0.0360278	0.0337474	0.0340047	0.0338355	0.0313717	0.0314532	0.0232355	0.0284326	0.025805	0.0270176	0.0288405	0.0254921	0.0411054	0.0333878	0.0441831	0.0291609	0.0307742	0.0347463	0.0281051	0.0284668	0.0266267	0.0288464	0.027602	0.0344488	0.031527	0.0270457	0.0331857	0.0321058	0.0318316	0.0369032	0.0283766	0.0270681	0.0270789	0.0362795	0.0327697	0.0303522	0.0311887	0.0613912	0.0336032	0.0335799
2.01835	0.0465807	0.057115	0.0362292	0.054203	0.0420678	0.0474294	0.0326329	0.0478973	0.0402879	0.0528036	0.0504399	0.050906	0.0487611	0.0415454	0.0458695	0.0313455	0.0364652	0.0347178	0.0321797	0.0386844	0.0334133	0.0359999	0.0425725	0.0415777	0.0410028	0.0364937	0.0474446	0.0365778	0.0394471	0.037271	0.0371056	0.046764	0.0478752	0.0459891	0.0361129	0.0523395	0.0478372	0.0474512	0.0502403	0.0381839	0.0400946	0.0396278	0.0505154	0.0443254	0.0431845	0.0450619	0.050526	0.0433748	0.0510448
2.02035	0.0414113	0.0450992	0.0323656	0.0442358	0.0382062	0.0400604	0.0307968	0.0443799	0.0337343	0.0437546	0.0426977	0.0445567	0.0534819	0.0390642	0.0452941	0.0289761	0.0349644	0.0322834	0.031964	0.0364859	0.0335794	0.0324923	0.0429525	0.0390189	0.0364388	0.0370765	0.0451176	0.0361697	0.0352853	0.0366886	0.0358732	0.0412081	0.0433462	0.0392415	0.0360742	0.0439649	0.0425071	0.0436252	0.0451946	0.0365433	0.0361594	0.0393194	0.044696	0.0426773	0.0412523	0.0397521	0.0378485	0.0412838	0.0434707
2.02235	0.0449609	0.0506193	0.0361785	0.0351506	0.0357207	0.0478135	0.0320604	0.0439825	0.0336938	0.0422962	0.03918	0.040484	0.0572986	0.0382033	0.0680176	0.0317855	0.0328192	0.0323474	0.0348146	0.0399038	0.0494975	0.0302022	0.0496091	0.0343977	0.0363852	0.0427631	0.0453505	0.0375902	0.0353792	0.0485475	0.0337935	0.0722255	0.0460527	0.034935	0.0366305	0.0370262	0.0416133	0.0431673	0.0423078	0.0436407	0.03807	0.0349443	0.0477518	0.0437982	0.0440287	0.034069	0.0321691	0.0441547	0.0404194
2.02435	0.0375575	0.034785	0.0292703	0.0313391	0.029885	0.0333176	0.0269965	0.0396893	0.0269326	0.0368893	0.0348443	0.0357437	0.0480382	0.0332717	0.0491701	0.0259129	0.0309179	0.0280446	0.031026	0.0342355	0.0336967	0.0310724	0.0421254	0.0350907	0.0305408	0.0377146	0.04023	0.0327346	0.0301778	0.0395968	0.0313792	0.0400454	0.0393006	0.0311238	0.0323323	0.0370712	0.0332684	0.0366598	0.0400058	0.0353095	0.0305183	0.0319455	0.0382658	0.0383953	0.0360592	0.0324221	0.034098	0.0377526	0.0343919
2.02635	0.0377346	0.0342629	0.030089	0.033127	0.0303851	0.0348738	0.0270522	0.0437719	0.0281132	0.0391558	0.0354662	0.0396353	0.0406928	0.0331797	0.0356737	0.0255486	0.0334537	0.0299378	0.0308036	0.0335119	0.0295325	0.0423376	0.0369111	0.0490425	0.0321396	0.0364128	0.0399507	0.0310284	0.0290926	0.0286985	0.0323244	0.0303824	0.0370621	0.0329522	0.0292284	0.0442444	0.0341808	0.0361322	0.0420044	0.0335847	0.0297563	0.0294093	0.0394512	0.0387212	0.0329503	0.0356645	0.0558334	0.039245	0.0369997
2.02835	0.0519896	0.0538443	0.0409828	0.0507579	0.0433373	0.0532537	0.038146	0.0649383	0.044311	0.0579503	0.051612	0.0603685	0.0533231	0.0450694	0.0485042	0.035979	0.0470601	0.0442581	0.0403948	0.0465112	0.0406367	0.0646528	0.0489852	0.081125	0.0468012	0.0478655	0.0533982	0.0416436	0.0410335	0.0383675	0.0441806	0.0486233	0.0492155	0.0496211	0.0366334	0.0717041	0.052255	0.0515037	0.0576082	0.0464836	0.044615	0.0412829	0.0572452	0.0531132	0.0437025	0.0541553	0.0987932	0.0537152	0.0553197
2.03035	0.0714573	0.0731411	0.0576953	0.0819819	0.0686346	0.0725702	0.0607291	0.091337	0.0701426	0.0820653	0.0822612	0.0926791	0.0799626	0.0651326	0.0753685	0.054332	0.064478	0.0681436	0.0543428	0.0704215	0.0588429	0.0441011	0.0793661	0.0529986	0.0744135	0.0635243	0.0804083	0.0601822	0.0574574	0.0642609	0.0617991	0.0762331	0.0698874	0.0772872	0.0543878	0.107663	0.0788854	0.0761164	0.0801237	0.0683167	0.0678512	0.0730147	0.0800069	0.0775976	0.0671393	0.0856858	0.056854	0.0727117	0.0816951
2.03235	0.0453832	0.0406322	0.0367027	0.0474184	0.0436416	0.0412183	0.038935	0.0579519	0.0390547	0.0477881	0.0511548	0.055424	0.0562325	0.0442953	0.0482713	0.0342572	0.0465666	0.0419598	0.0393554	0.0463351	0.0364275	0.0324693	0.055796	0.0390106	0.0434429	0.0462183	0.0538462	0.0427926	0.039648	0.0436582	0.0446333	0.0396139	0.0488719	0.0482065	0.0405278	0.0588447	0.0467028	0.048032	0.0547716	0.0445936	0.0412425	0.0505386	0.0490748	0.0514501	0.0456124	0.0523383	0.0350715	0.0491618	0.0478138
2.03435	0.0398234	0.0328006	0.0318645	0.0327705	0.0336181	0.0342844	0.0296361	0.0445954	0.0302775	0.0402759	0.0377463	0.0413371	0.0438632	0.0360363	0.0366121	0.0277026	0.0359211	0.031958	0.0334836	0.0362701	0.0298214	0.0325202	0.0410554	0.0398168	0.0342353	0.0381917	0.0424031	0.0338004	0.0307439	0.0301168	0.0343315	0.0282769	0.0392059	0.0349879	0.0326734	0.0407403	0.0360232	0.0370426	0.0456051	0.0347104	0.0302775	0.0321533	0.0413836	0.0408124	0.0355159	0.0353496	0.0349034	0.0420974	0.037609
2.03635	0.042443	0.0340825	0.0335232	0.0329529	0.0354337	0.0354507	0.029696	0.0448362	0.0312606	0.042718	0.0381999	0.0420505	0.0474496	0.0378441	0.0381674	0.0292717	0.036696	0.0337722	0.0349398	0.0369516	0.0309507	0.0384544	0.0418081	0.0471907	0.0361057	0.0396384	0.0444124	0.0351033	0.031779	0.0312392	0.0357296	0.0289618	0.0410608	0.0359835	0.0353696	0.0402113	0.0383278	0.0390829	0.0476789	0.0354892	0.0314604	0.0321645	0.0443566	0.0426033	0.0366203	0.0349885	0.0449116	0.0447452	0.0392587
2.03835	0.0499782	0.0417319	0.0394594	0.0416055	0.0431763	0.0453105	0.0344414	0.0525139	0.0381567	0.0523887	0.0449479	0.0517109	0.0564292	0.0449715	0.0442492	0.0343486	0.0430185	0.0429916	0.0408142	0.0420446	0.036462	0.0550847	0.0479151	0.0722779	0.0438834	0.045227	0.0500904	0.04077	0.0377943	0.0364221	0.041057	0.0370071	0.048413	0.0433128	0.0404359	0.0506955	0.046608	0.0464913	0.0533603	0.0411767	0.0380482	0.0386026	0.0546856	0.0494185	0.041456	0.0443037	0.0771027	0.053577	0.0479469
2.04035	0.0746067	0.0650665	0.0576655	0.0665461	0.0634563	0.070444	0.0535999	0.0796841	0.0648725	0.0834057	0.0670499	0.0792815	0.0828981	0.0637777	0.0660925	0.0514177	0.0609693	0.0700939	0.0577066	0.0599643	0.0573265	0.0818332	0.0688284	0.11288	0.070802	0.0639081	0.0697751	0.0570473	0.0582656	0.0553649	0.057497	0.0644788	0.0692865	0.0676139	0.0535142	0.0826608	0.0784945	0.0708644	0.0783942	0.0583351	0.0581072	0.0587288	0.0835202	0.0713542	0.0582981	0.0711253	0.120385	0.0776307	0.0752339
2.04235	0.0905855	0.0750454	0.0733701	0.093474	0.0905387	0.0821603	0.0785351	0.105617	0.0925796	0.102926	0.101428	0.112464	0.120381	0.0832884	0.0965578	0.0726664	0.0812685	0.105228	0.0741086	0.0853727	0.0775743	0.0730135	0.109606	0.095446	0.102457	0.0832142	0.098355	0.0773512	0.0767572	0.0911283	0.0797657	0.0906601	0.0929309	0.102864	0.0735575	0.117183	0.102872	0.0910672	0.104737	0.08101	0.0824506	0.0961015	0.10293	0.0958207	0.0804674	0.106195	0.0954888	0.0970165	0.0974657
2.04435	0.074351	0.0587818	0.0624866	0.0741795	0.0744486	0.0668883	0.0659859	0.0892729	0.0740181	0.0867349	0.0817113	0.0907836	0.101208	0.0690535	0.079885	0.0588908	0.0694066	0.0903852	0.0627578	0.0712631	0.0640185	0.0525344	0.0940205	0.062978	0.0847802	0.0718496	0.0818053	0.0663114	0.0666084	0.0765783	0.0670683	0.0714845	0.0797877	0.0837033	0.0621122	0.0945639	0.0841607	0.0740736	0.0868694	0.0680533	0.067147	0.0799547	0.0825765	0.0814953	0.0678873	0.0880774	0.0592758	0.0819262	0.0800647
2.04635	0.0515442	0.0413021	0.0423685	0.0476184	0.0496221	0.0457713	0.0410145	0.0609623	0.0450281	0.05962	0.0538992	0.0599509	0.0683577	0.0486062	0.0536718	0.0385754	0.0500084	0.0569119	0.0442996	0.0480069	0.0405213	0.0453404	0.0623744	0.0531679	0.0526291	0.0507882	0.0566204	0.0467003	0.0482883	0.0509757	0.0479125	0.0435238	0.0609462	0.0549123	0.0452321	0.0593209	0.0543057	0.0511754	0.0618574	0.0472123	0.0444918	0.0521553	0.0552462	0.0572122	0.0476397	0.0550354	0.0524349	0.0578505	0.0543711
2.04836	0.049454	0.0434858	0.0401963	0.0448467	0.0443751	0.0448373	0.035162	0.0546487	0.04097	0.0558697	0.0489354	0.0549377	0.0575705	0.0447221	0.0477464	0.0350534	0.0424908	0.0458123	0.039434	0.0424265	0.0364063	0.0447303	0.0519987	0.0527739	0.0474153	0.0439251	0.0514101	0.0417333	0.0423366	0.0418425	0.0416658	0.0403307	0.0550758	0.0482575	0.040592	0.0536056	0.0492034	0.0478751	0.0558501	0.0425569	0.0402998	0.0421914	0.0527761	0.0518893	0.0440958	0.0472422	0.0536953	0.052419	0.0515521
2.05036	0.0515786	0.0451736	0.0405089	0.0461131	0.0445661	0.0466625	0.0365226	0.0548062	0.0417301	0.0566746	0.0495262	0.0544794	0.0560968	0.0454751	0.0481034	0.0358124	0.0422116	0.047259	0.0399687	0.0429872	0.0377302	0.054572	0.0514167	0.0694376	0.0480119	0.04551	0.0514454	0.0419455	0.042107	0.0421268	0.0424186	0.0407456	0.0535366	0.0481905	0.0405428	0.0547539	0.0501902	0.0491232	0.0549724	0.042788	0.0413425	0.0421292	0.0546432	0.0516954	0.044414	0.0496893	0.0702736	0.0526201	0.0523591
2.05236	0.0703361	0.058006	0.0531626	0.0609664	0.0556443	0.0611981	0.0511532	0.0713441	0.0607435	0.07684	0.0631672	0.0693172	0.0721381	0.0583054	0.0619006	0.0486622	0.0534069	0.0677486	0.0521876	0.0555167	0.0555877	0.0935363	0.0657889	0.132702	0.0680965	0.0620026	0.0640193	0.0524121	0.052581	0.056325	0.0552206	0.0568498	0.0641032	0.0645944	0.0490605	0.0768851	0.0723008	0.0630405	0.0690837	0.0544565	0.0554147	0.054142	0.0732057	0.0656049	0.0545706	0.0737831	0.139883	0.0694226	0.069811
2.05436	0.112327	0.0969089	0.0932361	0.110083	0.0977741	0.105626	0.0978643	0.123896	0.120564	0.133643	0.116901	0.124927	0.123967	0.0977923	0.11235	0.0884478	0.0861033	0.126682	0.0860235	0.100482	0.104269	0.115707	0.125027	0.159456	0.132841	0.103746	0.109346	0.0882923	0.088799	0.107806	0.0922578	0.113222	0.102176	0.121958	0.0768554	0.145956	0.132786	0.10424	0.115957	0.0956834	0.101945	0.104323	0.125591	0.112213	0.0916397	0.131971	0.17009	0.115127	0.11983
2.05636	0.105234	0.0935634	0.0881454	0.126096	0.116129	0.0991963	0.107548	0.126968	0.123931	0.129213	0.133433	0.144628	0.133823	0.10291	0.125682	0.091401	0.0956091	0.1346	0.0869079	0.108779	0.101053	0.0735232	0.151504	0.0965564	0.135492	0.106248	0.12287	0.0988955	0.0947398	0.138791	0.104809	0.123874	0.111259	0.143584	0.0900737	0.163284	0.12639	0.10923	0.123692	0.107261	0.117266	0.139168	0.122438	0.118017	0.1024	0.151247	0.096548	0.115339	0.121093
2.05836	0.070689	0.0644478	0.0533512	0.0781022	0.0765275	0.0648517	0.0610347	0.0803091	0.0714218	0.0876914	0.0760555	0.1017	0.0813555	0.0663372	0.0775747	0.0523906	0.0644903	0.0737088	0.0562548	0.0652416	0.0572588	0.0552474	0.0889219	0.0722917	0.073935	0.0680473	0.0803306	0.0671321	0.063667	0.0865569	0.0708671	0.0763582	0.0744458	0.0880622	0.0658498	0.110006	0.0740251	0.075818	0.0801237	0.0682983	0.0782672	0.0871402	0.0810748	0.0760652	0.0682391	0.0920787	0.0727919	0.0785201	0.0799349
2.06036	0.0623069	0.0506904	0.0450065	0.0613788	0.058928	0.0550375	0.045869	0.0635266	0.0553297	0.0704099	0.0603119	0.0815034	0.0636027	0.0540673	0.057931	0.0413779	0.0509495	0.0538067	0.0456174	0.0503412	0.0421027	0.0470339	0.0651678	0.0589373	0.0564405	0.0527271	0.0671814	0.0523791	0.0518219	0.0560354	0.0547616	0.0565143	0.0641379	0.0676693	0.0530311	0.09637	0.0623621	0.0619046	0.067972	0.0531167	0.0587637	0.0602578	0.0689523	0.0612602	0.0550374	0.071625	0.0580508	0.0626802	0.0663027
2.06236	0.0539242	0.0427033	0.0402492	0.0491778	0.0473631	0.0472566	0.0401399	0.0557628	0.0455299	0.0571548	0.0534832	0.0603311	0.0566109	0.0488069	0.0503944	0.0373928	0.0449793	0.0491265	0.0420008	0.0454738	0.0396384	0.0510336	0.0551536	0.0697804	0.0496681	0.0489424	0.058171	0.0444773	0.0440324	0.0446799	0.046786	0.0424173	0.0548928	0.0540203	0.0447914	0.064237	0.0533898	0.0510751	0.0599846	0.0454629	0.0461058	0.0493978	0.0562916	0.0544786	0.046597	0.0595099	0.0663994	0.0542698	0.0536534
[truncated: 3,230 more rows]
[truncated: 59 more columns]

## Sheet: Fig 2G
	Total Cmpd	Hits	Raw p	#NAME?	Holm adjust	FDR	Impact
Alanine, aspartate and glutamate metabolism	28	6	1.356e-46	45.868	6.2377e-45	6.2377e-45	0.3133
[truncated: 45 more rows]

## Sheet: Fig 2H
	Total Cmpd	Hits	Raw p	#NAME?	Holm adjust	FDR	Impact
[truncated: 38 more rows]

[truncated: 34 more sheets: Fig 2I, Fig 2K, Fig 3A, Fig 3B, Supp Fig 3E, Fig 3C, Fig 3D, Fig 4A-C, Fig 4D, Fig 4E, Fig 4F, Fig 4G-I, Fig 4J, Fig 4K, Fig 4L, Fig 4M-N, Fig 5A, Supp Fig 5A-B, Fig 5B-C, Fig 5D, Fig 5E, Fig 5F …]
